# Supplementary material for: Reproductive pattern in the solanum mealybug, Phenacoccus solani: A new perspective
Source: PeerJ. 2020 Aug 25;8:e9734. doi: 10.7717/peerj.9734 (PMC7453925; doi:10.7717/peerj.9734)
Supplement: Supplemental Information 2 [file peerj-08-9734-s002.zip]

Archive with 1 entries (1 files):
- Unigene.xls
