# Supplementary material for: Reproductive pattern in the solanum mealybug, Phenacoccus solani: A new perspective
Source: PeerJ. 2020 Aug 25;8:e9734. doi: 10.7717/peerj.9734 (PMC7453925; doi:10.7717/peerj.9734)
Supplement: Supplemental Information 2 [file peerj-08-9734-s002.zip › Unigene.xls]

TRINITY_DN67804_c0_g1_i1	TCTTGTTACTTCACTTGAGATGCCTAAAGCTGATTTCTGGGTTGTTTTTGCTATCATTTCTGGTCTGATTGGTTATTGCGCTAAGATCTACTTCTCGTTTCAGGCAAACATGGCTACTTATCAAAACTTGATCACACAATCAATGTATGACAAACAACTGGATAGTGGCAGAGGAACACTTCTACATTTATGTGATGATGTGATTCAACAAGAAGTTAAGGAGGTGATGATTTCATACTTTATTTTAATGGAGCAGGGGAAGGCCACATTAGAAGATCTTGACCTTCACTGTGAAGAACTTATTTTAGAGGAGTTTGGTGGGAGATGCAACTTCGAGGTTCTAGATGCTGTCCAAAAGCTTGAGAGGCTGGGTATTGTTGCTCGAGACTCTATTGGTAG…
TRINITY_DN67817_c0_g1_i1	TCTAATTCGGTGCATTGATCTTTTAATCTATAAAGTAAATTTCTCAACGCGGTTACATCTCTCATTACCTTTTTGCTGGATATAATTAAAACACAGTGTGTTCAAGCGATCCTTATGACAAGCTATAAAAATTGTGTAAAAAAGAGAGATTTTTGAGCAGGATATTAACTTATCAATTGGACGCACGGTATGATGTGTGGGAAACAAATTGAGAATAAATACCTACCTTTGCAATTTTAAATTCAAATCGCTGATTTGAATTTCATATAGTTCTTTGCTGACTTCTGGTAATTCGGATTTTTCTTCTTTTTGTTGTTTTTTTTGCTTTTTTTGCGACTTTTTCTTCGAACTTTTCTTCAGTTTCTTTTTAGCCATCTTGCTTATTTAATGACAACACAA…
TRINITY_DN67821_c0_g1_i1	ACGCCTGCCACTCATGGGGTTGCAGCATGCGGCCATCCAGCTTTATCTCACCGGCGGCCGGGCGATGCAGCCCGGTGAGCAGGCGCGCCAGGGTCGACTTGCCGCTGCCGTTGCCGCCCACCAGGAACACCAGCTCGCCACGACGCAGCTCCAGGTCGATGGGGCCGACGTCGAAGCCGGCCTCGTCGCCCTCGCCCGGATAACGATATTCGACACCGGCCAGCTGCAGGCTCTGCCATTCACCGAGGCTTTCGACCGCGGCGATTTCGGCGGTTTCCGGCGCCAGTTCCAGGGTTTCCAGCTTGTCCAGCGAGATGCGCGCGGCCAGCAGGCTGGGCAGTGCGGCGACGGTGGCAACCATGGGCGCACGCAGGA
TRINITY_DN67895_c0_g1_i1	CATGACGCCACAGAATGCTATGACGATGGTAAAGGTGATGAAGGCCCAGGTGTAGGTGCTCAACCCGAAAGCCTTAGAACCATATCCGGGGTCCCCAGGTTGAATATGCAACAGGATGTGACGTGCCGATTCCGCTGCGCCAAGGACCGCCGAGAGGATCGATACGCCATAGCCCAGGCAAAAATCCGCCATCGTCACGGACCCGCGCCGGGTACGAACAATGATGTAAAGAGGCCCCAAAGAGGCAAGCATCATCGAGTACCTCTGAAGCATGCACAGTGGACATGGGAATTCATGCAACCCGAATTGCACGATGAATCCACCCGCTAGAACCCCAATGTAGGCCAGCACGAAGAGGTTCGCTCCCCAGAAGCCCACGATAGGAAACACCC
TRINITY_DN67832_c0_g1_i1	ATGCCGGGGCCGTCGTCCTCGACCACCAGCTCGCAGCCCTCGGCGCCGATCCGTGCGCTGACACGGATCTGCCCCAGGCACAGGCGGTAGGCGTTCTCCAGCAGGTTGCCGAGCAGTTCGAACAGCGCGCCGCGCTCCATCGGTACGCGCAGCTCGGCGGGGAAATCGCGCTGCACCTGCACGCGCTTGTCGCGGTAGACCTTGTCCAGCGCGCCGCACAGGGTATCGAGCACCTGCGCGAGCGGTTCGCGGTGGCGCACCAAGCCGCTCTTGCGCAGGCTGGCGCGCTGCAGCTGGTAGTTCACCTGCTGGCTCATGCGCTCCACCTGGG
TRINITY_DN67883_c0_g1_i1	AGGCGGTGCTGCGGCTGTTCCTGCAGATGGCCGGCACACACGCCCGGATGCGCCAGCTGCTGGCTGAACTGCCGGTCGAGCAGTTGCTGGCGCGCCTGCCACTGCCTGTGCAGCAGCCATGGGCCACACCAGTGCGTCCGCGCTACGACAGCCCGCCGCTGGGGGCACATGTGCAGGCGCAGTCAGGCTGGGTGATGCTGCTGGCCGGCGCACCGCTCGGGCGCCTGCACGCCGAGCAGTTGAGTGCCCTGGCGGAACTGGCTGACTCCGAGGGCAGCGGCGAGCTGCGCCTTACGCCCTGGCAGGGCGTACTGCTGCCGGATGTGCCCGGCAGCCGTCGGGCCGTCGTTGCCCAGACCCTGCATGACCTCGGCATGCTGCTGGAAGCGCGCGCGCCGC…
TRINITY_DN67836_c0_g1_i1	GCCTAAATGAATTTGTTGAAGATGCACGTCTCATGATCTTCGAAACTTTCTGTCGTATTCATCAGTGCATAACCATAAGTATGTTAGCAGATAAATTAAATATGAATCCTGCTGAAGCCGAATGCTGGATTGTAAACTTAATCCGCAATGCACGTCTTAATGCTAAAATTGACTCGAAACTAGGCCACGTTGTCATGGGCACACAACCCTTGAGTCCATACCAACAATTAGTGGAAAAAATCGATTCACTTTCTATGCGATCGGAACATTTGGCTGGCTTGATTGAAAGAAAGAGTAAGCAGAAGCAAAATCAGGAATCTGCTGATTCGTGGAAATACTATTAATCATCATAATAAAGTGTATTAGATTATTAAACTTTTTTAACCAAGCTTTGTATTA…
TRINITY_DN67807_c0_g1_i1	AAGAAATATGTCACGGAAGTACTATGTGCCGAGTTATGCATCATTTCGTGCAGTTGAAGTTGCTAAAATTTGCTCTGAATTGTATGACGTTATAATGCAACTATGTGACAGCTACTGCGGACCCCTTTATCAGTTGTCTGATAGGAGTATCTGGTGACCCATCTGTCTCTTGTCTTTCAAACGCTGTTTTCAATTGCATCAGTTTGGCTGTATTTGATATTATTTGGTGTGTACCAATTAGCCTGTTATTTTTTATTTGCATCTAGTCGGAAGAAGCACCAAAGCTTGTATTTTGTTTTCAGTATTGTCGCGTAAATCGAGAAAGCTTTTTTTATATTACATATTCTCGCGTTATGCGAAAATATTTTAGTTTTGGAGTAGCTAGAAACATTAGCCGTT…
TRINITY_DN67869_c0_g1_i1	CGTTGGCGTGTTGTGAACGTATAATCTTCGATGTTTAGTGCGTCTGCGATCGAACTACACATACTTGAATGATCGTGATTTCATGTCGAGATTAGTGAATCGTTCAGTTAGTTATTTCCACGTGAAAAGAATACCTAAATAAATTTGATGTTTCATGCGATTCGAAAACAGAATATCCCGTCGTGTAATTGCATTGCATACAGTCTAATCGAATTCCAATGGATCATTTTTTAAAAGCGCCTCAAATATTTGTGCCAGTAACACCACTTGTATGGCCTCCTCCTAGTATATTGTTTTCATGCTCTCCTTCATTATTTCAAGAAAAGAATTTAGAGAAACATTTCATAGAAAGTAAAAATGGTTTCAGTATCGAAAGATCTTCAAAATTCTATGACATTT…
TRINITY_DN67818_c0_g1_i1	CCAGGCCGTCCGGGTAGCCGCCCCAGGTACGGATGACGTAGGTCAGCAGGCCGACGCCGATGCCGAAGTACAGGCGCCCGCTCGCGCTGTCCGGCCCGCTGACCGGCTCGGTGACTATGAAGAAGGCGCCGAGCATGGTCGCGCCGCTGAACAGATGCAGCAGCGGTGAGCCGTTGGAGTCCGAGCCCGAGCCGTTCCAGCACAGCAGGCTGACGATGAACAGGGCGCCGAGCATGCCGACCGGCGCCTGCCAGCGGATCACCTTCTGCTGCAGGAGGAAGAGGCCGCCGGCGAGAAAGGCCAGGTTGACCCACTCGACGCCGCGTCCGCCGATGCCGCCGAAGGCCGGGTGGCTGGCGAACAGCTCGTCAACGGTCAGGCGGTCGTTATGGCGCAGGC…
TRINITY_DN67871_c0_g1_i1	GATGAGTTCGTGTCCGTACAACTGGCGTAATCATGGCCCTTCGGGGCCATTGTTTCTCTGTGGAGGAGTCCATGACGAAAGATGAACTGATTGCCCGTCTCCGCTCGCTGGGTGAACAACTGAACCGTGATGTCAGCCTGACGGGGACGAAAGAAGAACTGGCGCTCCGTGTGGCAGAGCTGAAAGAGGAGCTTGATGACACGGATGAAACTGCCGGTCAGGACACCCCTCTCAGCCGGGAAAATGTGCTGACCGGACATGAAAATGAGGTGGGATCAGCGCAGCCGGATACCGTGATTCTGGATACGTCTGAACTGGTCACGGTCGTGGCACTGGTGAAGCTGCATACTGATGCACTTCACGCCACGCGGGATGAACCTGTGGCATTTGTGCTGCCGG…
TRINITY_DN67851_c0_g1_i1	CAGTTTTCCACCACGAACATGAAACCCAGGGCCCAGACCTGGGCGAAGGACGGGATCTCCTCATCGGCCAGCTCGGCACGCTCGGCCTCGGGCAGCATCAGCACAGCGCCGCGGGTGTCCATGACTTCGGGCTGGAAGGCGGCCTCGTCCTGCAGGGACTTGATTTCGGTGTCCAGTTGGGTGCGCAGCTCGGCCATGCGCAGCGCGGCCAGCTCCAGGAAACGGGCCTGCTGGGCCTCGTCCAGGAAGGCTTCCAGCTGGGGCAGGGGCTGGCCTTCGGCCACGCTCAGCGCCTCGCCGTCACCCAGCAGCATGGGCAGCCATTCGGTGGCGGGGATCTCGCGGCGGGTGCAGACGATGGCCGCCAGGAAGCCGTCGCAGAACTCCCACTGGGGGATT…
TRINITY_DN67894_c0_g1_i1	CCGAACGTGGTGTGCCCTCCGGCGTCACCAGTAGGACCGCCTGTCTGGCCTGTGAGTGTATCTCCTTGCCAGGACGTGAATGACTCCTATTTATTAACGAGGATAACTAATGAGTTAGGGTTGCCTTACGAATTGTGACGAGGTGACCGTGGCCCGACAAGGTGACATCCACCCGCTCCCGATGGCCCGCGCCATGGCTGGAAGCGCGCTGACCGCCACCCATCGGCCCCGCACTCGGGGGTTCCACGGCGCTGTGGACCCACGCACCCTGGTCCTCTATGTCATCGTCTTCCTGCTGGGGCTGGCCGGTGGC
TRINITY_DN67847_c0_g1_i1	CTCATTGTGGGGTGGTTTTTCATGCATTTTGAGCGTGGATTTTTCTTTTAGCGCATCGTATTTTAGCTACGATTGTAACGGAGAAAAATGACACCAGAAAGATTAGAAGCAGCAGCTGCTACACACATGGATATCCACTTGATGGAATCATTCGCACATGCCGGACAATGTGAAAATTTAAGCTGCCAACGAAAATGCTGCTTGCAGTTAATGCAAGTTGCTACGCACGCAAAGTCATGCGCTTTAGTTAAACCAGAAAATTCTCATAAATGTCACCTTTGTCGACAAGTTTTACCACTTTGTGCTATTCATTTAGAAAATTGTCAAAATTCAAGATGTTTTATTCCGTTTTGCAAAAGGTATAAGAAATGTAGAATTACGCCAATGGAACAAAGGCGT…
TRINITY_DN67837_c0_g1_i1	CAATTTTTTGGGGATCAGGTTAAGCCTGGGGATCGGGAGGCTCAGATCTCACTTCAGAAGTATTCGGGCTCGACATCCATTTCAAGTGCTGATTTGTTCGGTAATGACATGGATGATTCTCGTCTTGATCTAACCGCAGCTGACCTCATCAACAGAATCTCCTTCCAGGCTTCACAAGATATGTCTTCCCTCAAGAACATTGCTGGTGAAACCGGGAAGAAGTTGTCTTCTATAGCGTCAAGTCTTATCAGTGATTTGCAAGATAGAATCCTCTGAGTGAGTGTGCTATAAATCGGGAAGGACAGCATTTTGGCCTGCATATTGGGAAGCTAGTGTGTTTATTAAGTGAATCTCATGGCAAAGTTTTTCCTCAAAATTTAAATGCTTAAAGTTCAAACC…
TRINITY_DN67838_c0_g1_i1	AGGACCTGGCACGGGCGTGCCGGGCGGCGCTGCAGCTGGATCGCGCGACCTGCGCCGAGCAGGCCGCACGGCAGTCCTGGCGCGTCTCAGCCCTGGAGTTCCTGGCCAGCCAGGCGTTGCTCGATGGCGAGCCACTGGCGCAGGAAGACTGGCTGCCGGCGCAGGCCTGAGCCTGGCAGCGGGTATGAAAAAGCCGCCCGTAGGCGGCTTTGGCGTTACAGGATGACCTTGTCGCGCAACTTCTCGGCAGCCTGGCTGAGCGCCTGGATGACCTTCTCCTTGTCGTAGTTCTGGATGCCGTTGGTATCCAGGTACATG
TRINITY_DN67875_c0_g1_i1	GATTAGGAATGCGATATACCTATATCTACTATGCTGAATTGATATTTGGTAATGTTCTCTCGAAGTACGAACTACTAGAAATGAAAAATGAAGATGAAGTTCCAATTCGTAAAACCGATCATTGTTCAACATTTTTGCGCATGCGGAAAATAGAAATCATCTTTGTACAACATCTTTTCGAGTCTATGATCTTCGATCGTTTTCAATTTAATAGTGTTCTGGTATGCCAATGACAAAAAAAATGAAAATTCAGTTTTGTGTCTGTATAAAATTCGGTTATTCTACATTATTTGCAAGGCAATGAAGGAATTGAAAGTATGAATAATTCCTTCAATCATACCATTTAGACAACTCTTTCAACAGCGATGCTGAATTATTCGTCTGTTTTTGAACACCATA…
TRINITY_DN67839_c0_g1_i1	CCAGTTGCACGGCGCTCAGCGGACGGCTGAACAGGTAACCCTGGCACTGGTCGCAACCCAGCTGGCGCAGGGCCTGTAGCTGCTCGCCGGTTTCCACCCCTTCGGCCAGCACGCAGAGCTTCAGGTTGCGCGCCAGCCCGACGATGGTGGCGACTATCTCCAGGTTGGCCTGGTCCTCCGGTACGCCACGCATGAAGCTCTGGTCGACCTTCAGCTTGTCCAGCGGGAAGCGGCGCAGGTAGGCGAGCGACGAGTAGCCGGTGCCGAAATCGTCGATCGCCAGCTTCAGCCCCAGGCCCTTGAGTGCGCCCAGCGTGGCCTGGGTCTGCTCCAGGTTTTCGATCAGCGCGCCCTCGGTGATCTCCAGCTCCAGGTGCTCGGCTGGCAGGCCGCTGTCGT…
TRINITY_DN67878_c0_g1_i1	CGCTGCCCTGGCAACACTCGCTCTGCTTGGCGCCGTCTAGGCCCAGGCCAACTACACCAAGACCAAGTACCCGATCGTGCTGGTACACGGTGTGACCGGTTTCAACACCATCGGCGGGCTAGTCAACTACTTCCACACCATTCCCTGGAACCTCGAACGCGATGGCGCGCGGGTGCACGTCGCCAGCGTCGCCGCCTTCAACGACAGCGAGCAGCGTGGCGCCGAACTGGCCCGGCAGATCGTGCCATGGGCCGCTGCCGGTGGCGGCAAGGTCAACCTGATCGGTCACAGCCAGGGTTCGCCGAC
TRINITY_DN67830_c0_g1_i1	GGATCACCAGCTTGTCGTTGGTTTTCGCGAAGTCGGCCACCACCTTGGCGGCGGCCACTGCGTCTTCAGAGAAGCCATAGATCAGAGGGCCGGTCATCTGGTCGGCGACAACGTCAAACTGGCTGCCAGCCACAGCACGGCGGGCCAGCGTGTCCTGCACACTGACCAGGCCGGCGTCGCTGCTGGAGGCACTGCCGGCCGGCGCCCGCCTGGTGCTGCTGGGCGACAACCGCAGTTTCAGCTGCAAGGGGCTGGAGGCGCTCATCCGCCCCTGCCGCGTAAGGCGTGGCGTCCTGCAGACCGCCATCTACTGCGGCGTGCCGGCCGCCATCG
TRINITY_DN67806_c0_g1_i1	TGCTCTATGCAGGCGCCCTGCTGCTGCTGCTGGCCTATGCGGGATCGCGCTTCGTCATGGAAGTGCTGCTGGAGCGCACCACATGAAGTACCTGCTGGTCCTGATCGTCATCATCATTGCCGTCGGCGTCTGGCGCAGCCAGCGCCGTGCCGAGGCCCGCGAGCGGCGCCAGGCCGCTGCGCCGCGCAATCCGGCCAACCCGGCCAATGCGCCGCTGGCGGCACCGCAGGACATGGTCGAATGCGCGCACTGCGGCCTGCACCTGCCGCGCAGCGAGGCCATCGAGGCGGCCGGCCGCAGCTACTGCAGCGCAGAGCACCGCACCCTGGCGCAACGGCGCTGAGCATGCAGGACGCGGCCCCCCCCC
TRINITY_DN67898_c0_g1_i1	CGTCGGGGTGGAGCCATGAGGCAGCGTGGTTTTACCCTGCTGGAGGTGCTGATCGCCATCGCCATCTTCGCCCTGCTGGCCATGGCCACTTACCGCATGCTCGACAGCGTGCTGCAAACCGATCGCGGCCAGCGCCAGCAGGAGCAGCGTCTGCGCGAGCTGACCCGGGCCATGGCGGCCTTCGAACGCGACCTGCTGCAGGTGCGCACGCGGCCGATACGCGACCCGCTCGGTGACCCGCTGGCCTCGTTGTACGGCGACAGCGGCAAGGACACCCGGCTGGAGTTCACCCGCAGCGGCTGGCGCAATCCGCTGGGCCAGCCGCGCGCGACTCTGCAGCGGGTGCGCTGGCAGCTGGAGGGCGAGCGCTGGCAGCGCGCCTACTGGCCGGTGCTGGAT…
TRINITY_DN67893_c0_g1_i1	CCCCACGCGAGCATCCAGACAACACCAATCAACGACATTTTTACAATTTGATCCCCAGATCCTGAAAGCAGAACGAAAACGCCTACAGCTATTGTAGAAGGAAGAACAGCAATTTCCCACCACGGCGCCACAATTCTCAGCCGAGACCGCTTGGATAATCTCTTTAGAATCTGACCTTCGGTAAATCTCCGAAGTTCCAAGCAAGTACTCAGCGCAACAGGCCCCGCAACCATCATGAATGCGTAAAGTATACTGGAAGCCCGCTCAATAGCTGAACGCGCCGGAGGGTTCCCAAATGCCCCATACCACCACATGAGCAGCATTACTGGCACAAGACGCAC
TRINITY_DN67881_c0_g1_i1	GGGGAGAGAAGGAGGGGGTTATCCACGAGAGGTTGAAATTTTTTATTGTATTGTCATATGATAGAATGAACCCAAACGACTACCCTATTTTCATTTTAGCTTCGCACGTGCATTTAGAGAGGAGTTTAGAGCAAAAAACCACTTTTGGAGGGGAAAGAAAGTCAAACTTCGTGTGTAGGTTTAGTTAATGAACAGAATATGAACCTTTCAATTTAATTCAAAATGGACCCAAAATGACGGATCGTGAGAATTTGAAGATAATTTGAGAACGTCAAGTACATATAATTTGAAAAAAATAAATGTTCATATACTTGTTGCATGGCAAGAAGCACTATTTTGTTCTAAATTTAAGTTCTTAAGTG
TRINITY_DN67800_c0_g1_i1	CTGAGCCAAGCCGCCAGCCAGGGCGTGCTGGACAAGAGCAGCAGGAATGCCCAGCGCGTCCAGACCATCGCCCGCCGGCTGATTGCCCAGGCGCCGGTGTTTCGCGCCGATGCCGCGCAGTGGAACTGGCAGGTCAACCTGATCGACAGTGAGGAGCTCAACGCCAACTGCGGGCCTGGCGGCAAGATCATCGTCTACAGCGGCCTGATCGAGCGGCTGCAGCTGACGGATGCGGAGCTGGCGGCGGTGATGGGGCACGAAATCGCCCACGCTCTGCGCGAGCACAGCCGCGAGGCCATGTCCAAGGCTTACGGTGCGCAAATGGCCACCCAGGTGGGGGCGG
TRINITY_DN67866_c0_g1_i1	CGAAAAGGCCGTCGTCCAGTTTTTACGCCTAGCCAAGAACAACTCATAGCGAAGGAAATAACGACATTAATTTCTGACTTTCATGAAGTAACGTTGAAAGAAATTCGAGGATTAGTATACACGATTGCCGAAACGAACAGTATAAAACATACCTTCGATCGAAAAAGAAAACTAGCAGGTCGCAAGTGGTTGTCGACGTTTTTGCAACGACATAATATTATACTATTAAAAAAAAAAAAAATAAAAAAAAAAATAAGATTTCGGAATAAAGCAGCACAATCGAAAAGAAAACGTCCCAAAAACGCCGTACCGCCAAAATGATTGCGGAGGGGTCATCGTGACCGCAAGCAACGAGTAAGAGCCAATTTATGATTAGATAAGTTTGCTTGCTATATCTGG…
TRINITY_DN67880_c0_g1_i1	CTGCCGTCGGCGCGGCGGAAGGGCATCTCCAGGTTGCGCAGGCTTTCGTCCTGCAGGCGCAGTAGCAGGCTCGGGCCAATGCCGGGCACGCCCCAAAGGTCGAGTTCGGTGGCGGTCTTGCCAGTGGCCTGCTCGACGCTGATGCCGGTCTGCTCGACGAAGGTGCTGTTGACCTCCAGCAGCACCCCGTCGACACGGCGGGTGATGATCAGGATGTCCGGGCATTGCTGGAACACCGAAGCGAACTTCTGTTCTGACAGGCGCAGCGCCTGCTCGGTCTGCTTGGTGTCACTGATGTCGATCATCAGGCCGCGGACCACCTGGCGATCATCACGCTGCAGCAGAGTAACGATATCGCGCACCCACAC
TRINITY_DN67858_c0_g1_i1	AGCCGTCAAACGACAGCAACGAAGACTACTACGACGGTGATGTCGTGTACAAAGGTGCGAAGAAAATAGTAAATACGGAGAAACCGACGGAAATTGGCGAAGATGTTGAATTCATTCGCGTCCAATGTGTTCATAAAAAAAAAAGTCCGCCGGCGCAAGAGCAGAAGCCAGTGTACGAAGATTTTTTCGCTTTTGCGCCTCTAAAACGAGATGTGGAGACGAGATGCGAAAAATATGGTGATGGTGGTGGTGATGGTGATGGCAAGACTGGACAAAGCGGCGATACAATTAGCGTTATGGTGGTCGCGTTGGATGCCTTATCAAGGTTGAACTTTCATCGTCAAATGAAGTTGTCCTCGCAATACTTGAAACAAAAAATGAAAGCTATCGAAATGTTGG…
TRINITY_DN67810_c0_g1_i1	CACAACCTAAGGAAGAACCTATACAGGAAATTCAAATAAAAGAAGAACCCATAGATATAGAAGAGGAAAACCAAAATGAAGATGAGCAATACGACAATGATGATGATGAAGTTGATCAAGTGGGCGATGTCGATGATGAATGTCAAATAATAGAAGATAACGAAGATGATGAGTACGAACAAGATGAAGAAGAACACGAAGGAGATGAAGAAGAGAATGAGGATAGAGAAGAAAATGAAGAAGTAATGAATCATGAGGATGAAACAAATGGGGATGCGGGTAATAACGATAATGAAGAAGGCATTAAT
TRINITY_DN67823_c0_g1_i1	AGATATGAAATTTTTGTACATAAATTTTTGTTGTTGCCCATAAAAAGTGCAGTATACTTCATATGAAATTTTTTCAATTTCATCATATTTTCAATTTTTTGTAAGCTTGCGATGACACCATGGCACATACAGCGCTATCTATTGAAAAAGTAGGGATATCCATGCGTTTGTTTCATATTCATGTGGGCTACAAGGTTTTGGTTTCCTCATTTCTGGATTCCATGACTGCAGATGTAGGTTGGGGGTATCGTAGCTCCTTCATTTTGTAAAATAGGCAACTTATCGTCAGGGCATTTTTTGTTGGTCTACTCGAGCACTATCTATGGTCGAAGTTTGGCAGACGTTTCGTGGAAGACTTTGTAATCTATGATTGAATTACC
TRINITY_DN67840_c0_g1_i1	GTTTATTTTCCAGTTGGAGGGAACTGGATCCATCAGACAGCATCGAAAATTGTCGAACGGCGATGGAATTGGCTCGCCAAGAATTCGGCGTACCGATGGTACTGGAACCAGAATATTTGGCTTCTCCGTTCTTGGACGAATTATCCGGAATGACGTATTTATCTTATTTTATGAAGGAAGACAGTCCGGGTTTCAAGTCCACCTTGCGCTGGGTGAATTCGCGTTTGAAAAATAGACCAGTTAGAAATTTTACGACCGATTGGAACGATGGTAGAGCTTTATGCACTTTGGTAAAATCTCTCGGTGCTTCGGCCAAATACGAAGATAGCGAAGATACTTCCGTTTGGTTGTCGAATTTAAATTCTGGGATCAACGCCGGTCGTAGACTTGGCGTGGAAC…
TRINITY_DN67879_c0_g1_i1	CAATCTGCGATCGATTTGGAACTGCGCGAAGGAATGCTCCAGTAGGTCACGAGCTTTTTCCCGCCCCATCGATCCAACGAGGTTGACGGCCATGTTGTATGTCGGCACAAAGGTCGAATTGAGCGGGTACGTACGACGCGACGCCAGTCCGGCCACCGCACGCGGATCCATACCTGGTTGCCAGCAGACGACGGCGTGCCCCTGGGTGTCGATCCCACGGCGTCCGGCGCGTCCGGTGAGCTGGGTGTATTCCCCGGGGGTGATGTCAGCGTGAGTCTGGCCATTGTATTTGACGAGTTTTTCCAGCACGACGGTACGAGCTGGCATATTGATGCCCAGGGCGAGGGTCTCGGTAGCGACGACGACCTTGAGTAATCCCGCGACGAACCCCTCCTCAAC…
TRINITY_DN67808_c0_g1_i1	TAAACACGCATCAATAGTGATGTAACTTCATTTCAGCTGAACTGAAAATGTATTCATTCTAATTAGAAAAACTATGTGAACATCGTTCATATTTATCATACCAGTTTACTTTAGTACTTCACCGGTTCTTTATGCTCCACAATCATCATGTCGGCGTTATTCAATTTTCAAAGCTTACTTAGCGTCGTACTTCTACTCATTTGTACTTGCGCGTACGTACGATCAATTATTCCGAGTCTTCTCGATCGAAATAAAGTTGGATTACTTGGTACGTTTTGGAAACTGGCTCGTATAGGTGAAAGAAAAAGCCCTTACGTTGCCGTATGTTGTGTGATAATGGCATTTTCCATATTATTCTCTTAACCTTAATTACTTGTCAGCTGTGATCTTCGTTTTATT…
TRINITY_DN67844_c0_g1_i1	GGCCGATATCGGCACCTCCAGCATGCAGTCGCGCGCCCTGGCCGGCCTGGCCAACGGCACCCTGGTGTGCTGCCTGCCGGGCTCGACCAATGCCTGCCGCACCGCCTGGGACGGCATCCTCGGCGAGCAGCTGGACAATCGCCATCGCCCCTGCAACTTCGTCCCGCACCTGAAGCAGGCGGCACCCTGCGGTAGCCGCGGATGAGCCTGCTGCCGGTCGAGGAAGCGCTGAGTCGCCTGCTGGCGCTGGCCGAGGCGACGCCGATCGATGCACGCGAGATCGTTTCGCTGGCCGCTGCCGATGGACGTGTGCTGGCCACCGATCTGGTCGCCGGTCTCGACCTGCCGCCCTGGCCAAACAGCGCTATGGATGGCTATGCCCTGCGTCTGACCGACTGG…
TRINITY_DN67857_c0_g1_i1	TACCGCGGGAGTCTCCAAACCCGTCATCTACGAGCATTTCGGGTCCAAGGATGGGCTGTACGCCGTCGTCGTAGACCGCGAGGTACGCCACCTACAAGATTCCCTCAACGCCGCCATGACCCGCCCAAAGCAAGGCCCGAAACGCACCCTGGAGTCAGCGGTACTGGCCCTGCTGGACTACATCGACGACCGTCCAGACGGTTTTCGGATCATCTCGCGAGACTCCTCGGTCGGTTCAGCCACCGGTTCGTACGCGTCAATTCTCTCCGACGTCGCGTCGTGGGCTGAGGGGATTCTCGCCGCCAACTTTGACCGTCACGGGTTCGATGTCTCGTACTCCTACCTGTACGCCCAGG
TRINITY_DN67863_c0_g1_i1	AAGAAAAGAGCTTTACCTAATGGTTCTGATATTGAAAGTTTCCATCATAAATGAAAAAATTTACATGGTGGATAAAATAATAAGAGATTGCGTTTCCTGACACGAAAATTTATCGAGTACCTATCGACAACAATGTATGCTATTTTACCGCTAAAAGTGCCCCCAGTAATGGGTAACTAATCAATCATCGCCTTATCGTCTTGTTCACACGTGGTTTAAACAGCTCACAATTTTAAGGCATTGTCGAATGCTTCAAGTAGCAATTCACGACCCACGATTAAATTAGGGGCTATCGAAATTTTTTAGGTTTTGTTGTGTCACTCACAATAATTAGCAATAATTAACAATTAATGGTTATCAAATCGATTAGCTACACATATCATTTAGTTGTACGTTATT…
TRINITY_DN67870_c0_g1_i1	TCGTTAGGTGTCTCGTTAAAAAAATAATAAATTAAATTGTTCAAGTTGTAAATATTTCTCGATTTTATTCGAGACTTTTATTGTTTTTGCTTTGGTTTTGTTACGATCTTAAATCATTTCATTCTGTATTTTAAATTTAATCTTGTCCAGAATTTTCAAGTTTGTATAAATGTTAAGCGTAATGCTCATTGTGCTGCACGTATTTTTGATTTTTGTTTTCGTAGTGTTTAGGTTGTATTATTCCTGTAGTCTGTAAGGATTATGAATACTCTGTTGCGTACTCTCGTGTTGTTAGTACTTTTTGTTGATTTGATTAAAATTACATAGTCATTTTAGCATTACGCTGTACTTTAATATTACGTA
TRINITY_DN67877_c0_g1_i1	TCAAAAGCGTACTAATTTTTTCACCTTCCAATTTTGCCACGTTCCACGGAATGACGTGTTTCAAATTTAGAATGTTTACTTCGATCTTTTGATTCCGGCGAATTCGTTATCTCATCTATAATGAAATTTCGATAATGTCTCTGGAAATTTTATGATTTTATGAAATTTTTGGTAATCAGAAGACAACATCTTCACTAAAAATGTATATAAAATATGGTATCGCCTTTCTCTTCTGTATTATTTACTTGACCAAAATAGCCGAAAGTCTCTACTTCCACATTTCAGAAACAGAAAAAAAATGTTTCATAGAAGAAATTCCCGATGAAACGACTGTACTGGTCCATTACAAGGTGGAGTTATACGACCCCAGATCAAACGGTTTCATGCCTTCGCAGCCTG…
TRINITY_DN67884_c0_g1_i1	GGAAAAATGAGTTGTTTGATGATCAATGACATTGATGCTGGCCTTGGCAGATTTGGTAACACTCAAGTGACTGTCAACAACCAAATTGTTGTTGGAACTCTGATGAATTTGTGTGATAATCCTACAAGGGTAAGCGTTGGGCAAGACTGGAGACAAAACGATATAACACACAGGATTCCTATTATTGTTACAGGAAATGATTTTTCAACAATGTATGCTCCCCTAATTCGTGATGGGAGAATGGAAAAGTTCTATTGGCAGCCCACCCAAGAAGACATCGAGAATATTGTTTGCAGAATGTACGAGAAAGATGGCATAACAAA
TRINITY_DN67805_c0_g1_i1	GTCCACTCGCGCGGGCCCAGGTCGATGGGCAGCAGTTTGCCCTCGCTCTCATCGTCTTGCGCAGGCTGGCGCGCGCCGGCGCGGCGGCCTGCCGTGTCCAGCTCGATGGGACCGAAGCTCAGGACGGCCGATGTGGCTGCCTGCGAACGGCGCAGCAGCGCGCGCAGCCGGGCCAGCAGTTCGGGAAGCTCGAAGGGCTTGACCATGTAGTCGTCGGCGCCCTGGTCCAGGCCCTGCACGCGGTCCTGCAGCGCATCGCGCGCCGTCAGGATCAGCACGGGCATGGCCGAGCTCTCCACCGCGCTGCTGCGCAGGCGGCGTGTGAGTTCCAGCCCGTCGATGCCCGGCAGGCCGATGTCGATCACGGCCAGGTCGAAGGCTTCCTGGGCCAGCACCTCC…
TRINITY_DN67811_c0_g1_i1	GCGCAGCTGGTCGGTATCTTCGATTCGCAGAATGAATTCACCACCGTGCTGACGGGCGAAACACAGATTGAACAGGGCGATATAGGCGGTACCGACGTGCGGGTCGCCAGTCGGAGACGGCGCAATACGGGTGCGGACTTTGGTCATGACAAGTCTCGGAAACGAAGGAGTGGTTCAAAGGCGCGATGTTAGCAGGCCGGCGCCCGCCGGCTCCAGCAGGCCGGCCTGCGGCAGGCTGGCGATGAGGAAATCGAGAAAGGCCTTAACCTTCATCGCCTGGAAACGTCGCGACGGGTACACCGCATACAGCTCGCCAGTCGACAGGCGTGCTTCGGGCAACAACTCGATC
TRINITY_DN67820_c0_g1_i1	AGAGGAAAAAATTGATTATATGATAGGTTTATCGCATTTGCCGGTCCACGACATTTCTAAATCTCAAAACAGAATACGTAAGATAAATCTATATGAAAAAACACGTTTTTAGGATATTTTAAAAAAGTAGTCCTTTTTCGCTATTAAGGTATTTTTTACAGTTGAAAATTTCGAATGGCCAAATCCCCATGAAGAAATGAATCAAAATTACTCAAAATTTTATCTTAGGTACATTATTACGATTCCTATCTATGTGCAAAAGAAAAAAAAATTTCCTTCATTTTGAACGAAATGAAAAATTCGTGAAAAAAAGGCAATAAAATGGGTGTGGAACGGGAATGGAGG
TRINITY_DN67859_c0_g1_i1	CTCGCAACCGTCCTTGCGGATCACGGCATGGGCGCCGCATTCCTCGCATTTGCGGCCGGCCATGACCATGGGGTCGGTGGCAAGAGCTTCGGGCTCGGGCAGCGGCGATGGGGCGGGCGGTGCGCCGCTGCCGCGCCGGGCCAGGATGTTCTGCACCGCATAGGCGATGGCGGCCACCTCGGAGTCGTGCCACATGGGCACGCGCGTGCCGTCGTCGCGCTGGTGGGTGCCCAGGCGCACGGGGCCCCGGTCCCAGGCCACCTTGCGCATGTCGCTGAGGGCGCGCTCCAGGAAGCCGCCGCGCGCGGCCAGTGACAGCAGGCGCATGCTGGAGGTCACCCATTGCTGGGATTCGCCGCTCTGGCCCACGGGCATGAAGAATTCGATGGCGCGGTCCAC…
TRINITY_DN67854_c0_g1_i1	GAATGATGCCCAGAGAGGAATGGACCCTGGAAGAGACACGCAGGAACCTCCAATTGTTGTCGATGAGAAAGGAGGTGACAGAGCGGACGGTAAGGAGGGACCTCCTGTTGCTTTCGACGAGAAGAAGCATGGTCAGGATTTTTCTGGAAATGCCATGGGCGCCGCCCTCGAGTACGATGGTAGCAGAATTTGGTTCCCAGACAACTAGGGAGCCACTCAGAGGGCAAGACATATGTTGAGGAGAGTCTGGCCGACCTGGAGGAGTAGATTGTAATGTCGAGGTAAAGAACTTTAATGAAATTACCTTCAGATCTGGTTGAACAATTTGTTCTTGTGTATTAATTAC
TRINITY_DN67899_c0_g1_i1	ATCGTACGTTACCCACGATACCGCAGAGTATCGCTAATGCGACTAATCTGCGCCAGAAAACGTACGCCCATAAGCTGAATGAAAATTTACTATCATCCAATAAAAAAAACATTCTGAATGACGGAACTTTATTAAAACACAAACACCATCAATTTGTGCCAGAGGATTTTGTCGATACGGAAGAACTCTGTAGAAATATGAGCCATTTGAGAATTGTCGAACAATACTTCAAAACAACGTCACGTAGTTAATCCTCAATGCTGGCAGAAATCACATGGGAACTTGGAAGCAAGAAGCTGGTTCGAAATATTGTTGTGAACATGTAAATGTAGCTGGATTCAAGAAATAGAAACGTAAAGAGCTATTTAGACGTTTAAAAAGACAGAATAGTAGTTACTC…
TRINITY_DN67887_c0_g1_i1	CGATCTCATCGACGCATATGAGTCAGGTGCTGGGGAATCCGCCCCTGGCAACTGCTGATACCGGGTGGTTCAGACGTGCACCGGCGCACGCTTGAACCACCCCACCCCTGGGCCAACGCCTAGGGTTGCCCAGAAATGCCGCACCCGTCGCTGCGTGCGGATGACAGATCGCGGGACACCCGCCCTCACAAAGGAACATCGATGTTCACCACCTCTGTCGGAGTCTTCGTCTTCGGACTCCTTGCCACCATCGCCGGCGGTGCTGTCGGAGCTGCCATCGGCGGCAACTACGCCTTCGTCCTCACCGGCTTCTGTGTGCTGGCCTCCTGGGGAGTGTTTGCCGCAACCGGAAACACCTTCGGCTTGGACTATCTGGCCTTTGGTCCCTTCA
TRINITY_DN67896_c0_g1_i1	AGAAGTTGAAATTCTTGGATGCTTTATTTTCTACAAATAATAATGATAAAAATCAAGATGACAATACAGTTTTTGCGGTAAGTACTCCGAAAAAAATGAATGAAGCCGGTGAAATACGTCCCCTTTCACCTGAAAAGTCATCCCCAATTTTATATGAAAATGAGGCTACGGCATCCAACTGTCATGAAAACGATTCGGACATTGAAGAAATTCAACCCACGATTGAGTGTATTGAAATAGATAGCTCTTGTCATATAATATCGGATGCAGATGAAAAAATCATTGATTTTTCGATTGAAACTCAACTCAAC
TRINITY_DN67835_c0_g1_i1	GCGTGAAAAAAAAATATCAAAGCCAAGGTTATACGTGCGCGAGTAATGGAAACGAGATGTTTGGAATGTTTTCTCGCAGCGAGTCTCAATTATGGTTACGTCGACAATCACGACGATGTTATGTTCGAATCCGACCGCTAATTCGCCGCTGAATTAGCGACTAATTGAAAGATAGCATTTTGGATGTATTATTTGGGCACGAAATAGAAGAAAAAAAGTAATGTAAGCAGCTATGCTACATTACCGGAGTTCATTTGTCGACCGCTTTGAACCCGCATGTAGCATCGAGGTTTGAAACCCGCCATATCTGTCCCTTCGAAACGATCGAAGTAGTTGAATTACAGTTGTGTGACACGGTACTTTTTTTTTTGTTGCGGAAACCACAC
TRINITY_DN67813_c0_g1_i1	TGCCGCGCCACGGCGTCGCCGTTGTGGGCTTCGACGGTGAAATCCAGTTCCTCGCGCAGCGCCTGGCCCAGCTGGCGCGTGACCTCGCGCGGGCGGTAGCGCGCCAGCTGCGGCCATTGTTCCTGGGCCAGCAGCGCCAGGTGCTCGAGCAGGCGCAGGTCGGCCTCGATCTGGGGGCGCAGCCCGGGGCGCTGGACCTTGACCACGACTTCGATGTCGGCAGCGCTGGCCGCAGGGGTGCTGTCGCTGTCGCTGCCTTCCTCCCGGCCTTCCCGGTCATCCCGGTCTTCAGCCGCAGGCAGCCGCGCGCGGTACACCTGGGCCATGGAGGCCGAGGCCAGCGGCACGGGATCGAAATGCGTGAACACCTGCTCCACCGGCAGGCCCAGCGAC
TRINITY_DN67819_c0_g1_i1	CCAGCCTGGCCAGATGGGTTTCCACGCCGCCCCGCAGCTTTTGCCCGTGCTGCAGCGTGCAGGGCGGGTGGTAGGCCATGGGCGCGGCCGGTGCGCGCACCCTGCCCTGCAGGCGCTCGGCCAGCTCGGGCAGGAGCTCAGGCAGCAGCTCGCTCAGGTCGCGCGTGAGGGCGCTGATGCGGGCTGCCTTGTCCGCGTACTGCGCATCGTCCTTGAGCAGATGGCCGTAGTCCTTGACGGTGACGCCGCAGCCCGAGGCATTCATGACAATGGCCTCCACCGCGCCGCTGTCCACCTGCGGCCACCAGGCGTCGATATTGGCGCGCATCTGCGCCTTGCCGCCTTCCTGGTCGTTGAGGTGGAATTTCACGGCGCCGCAGCAACCGGCCTTGGGCGCGA…
TRINITY_DN67876_c0_g1_i1	GCCCTGCGCGACTTCCGTGACGGCGTGCTGGCCTGAAACACAAGAGCCGGATTGGTTGCAGGGCGTGCCATGCGCGCCAGGGAACGGCGCGCAGCCAACCCGCTACAGACGATAGGGCTCAGGCAGGCTGCGCCATTTCGGTCAGACCGAGAAAACGGCAGAGGTCGGCCTTGCGCGTCATCGCATCCTGGTACCCCAGCTCGATCAGCTCACTGCAGTAGCCGGGCTCGAACAGCAGATAACTGAGCACACCGGCGCCACCGGCCTTGGTCGCCCCCGGGCCACGCAGGAACAGGCGCAGTGCCTTGGGCAGCTCACGCTGATGGCGCGCGGCGATCTGATCCAGCGGCCGGCTCGGCGCAATCACCAGCACCTCCACCGGATTGAGACCCAGCCCGC…
TRINITY_DN67816_c0_g1_i1	CGGCAACAGTGGCGGGTGCGGATAGCGCTCGTCGAGATACTCCATCACCACGGTCGACTCGTACAACGCTAGGTCGCGATCGACCAGGGTCGGCACGCCGCCGTAGGGATTGGCCTCGGCCAGCTTCGGCGGGCAGCGCCCAGCCTGGACATCGATGATCTCGGCACTGACACCCTTCTCGGCCAGCACCAGGCGCACACGATGAGAATAGTGGTCGGCAGGGTCGGAATAACAGGCCAGCTTATTGGTCGCGGCCATGGCGTCCCTCCTGGTTTTTCGATATGGCAGAAACAGAAAGACGCACGCGCCCTTGAGGGGCGCGTGCGTCGACAGCGGTAACGCGATGGATCAGTGCACGTCCTTCCAGTATTCGCGCTTCAGCAGGTAGGCGAACACGAA…
TRINITY_DN67831_c0_g1_i1	CATCCACAGAATCCAGCATCTCGAGTTGTTTTCAGGCCATCTAGACACTTCGAAATCAACACCTCCATTAGAACGATGTCCCCAAACCATTGCCTTCTTCTTCTTCTTCCCCAAGCCACCATAACCTCCATTAGAACCACCTCTTTCACATCCAAAACCAACACCAAAACGCAGCCACAACAGTACCCAAGAACAACCAAGAACGCTCAGTCCACACCCTCTAAATAGGTGCAAACCAGTTAGAAATTCCAGCCCTAAACAAGCAACAAAACAACAGCTCAACCACATCCAATTTCAGCTAAAAATAGTCCGAAAATGGACATCAAAACCCAGCT
TRINITY_DN67872_c0_g1_i1	GTCGAACATCCCTGAGTTGATCCTAACCAAAGATTCCCGTGCCATGCCCGTGGTTGGCATGGGCACGGCCGCATATCCACTTGCTCCAGAGAATACAGAGTCGGCCATCATCAATGCAATAGAGATCGGTTATCGTCACTTTGACACTGCTTCGTTGTACGGTTCTGAAGAGCCCCTTGGCAACGCGATCGTAGAGGCGCAAAAGTTGGGGTTTATTAAGTCACGAGAGGAGCTCTTTATTACTTCCAAGTTGTGGTGCAACGAAGCGCATCCTGATCTCGTCATCCCTGCTATCAAAAAGAGTCTCCGGAATCTGAAAATGGACTACCTGGATCTCTATCTCATCCACTTGCCGTTCAGCACGATACCTGAGTCACCGC
TRINITY_DN67882_c0_g1_i1	TTCATATTCTCGATATGTGTCCTCCTCCACCCTCGTTATTCATAAACATAAATTCTTGTTATTTGCATAACTTATATTAGTAAATTCTCCTTCAAAAATGACAGATGAGTGCGGTTAATGCACATTTACTGCAAAGGTAGTGTAGGAAATTAATATAAAGAAACAGTGCAGATCATCAAAGATTAGATATTGTGGAGGAGGTTGGATTGAATTAAGAAGAAGACAAGTAGGGGGGACTTTTTGAGTATCAAAGAGAGGGAGTTCGGAAAGTTTAGATGTGAACGAATATCGGCGTAATTTTGGCTAGTGGTAAGAATATGAGGAATTGTGAGAGTTGAGGGTGGTATTGCATTGGGTACACTGTGGGG
TRINITY_DN67873_c0_g1_i1	CTTTGATTAATGAGCCTAATGATTCAATCGTCATAGAAGGAATTTGGGGCTCTTCGCGAGCTAGCGGTTTTATTGCGTTTGACGATATTACATTTTTTGGAGGCTCGTGTACAACTCTTCCAAAAGGGGCTAAAGTTAGGCCAGGAGAGTGTCGATTTGAAAGAGATATGTGCGAATGGTCCAATGTCACAGATAAATCGATGGCCTCGTGGAGATTAGCCACCGTAACACGTCGGCCAGCTAATCTACCAGATAAAACTTTCGGGGCGCCAGATGGCTATATCTATTACGATCTGTTTAATCAAATTTTGGGTGCAAACATGGTT
TRINITY_DN67841_c0_g1_i1	CAGGTAATTATGTAAAAACAGGGATAAAAGTACGTGTAAAGTAGTTGATAAACGAGCTGGGAGATACACTGATAAGTGATAACATGAAGTTGTATTAGTCACGTAATGGACTTACTTGTTTTTTCCCAGTATTACATGACTTGCCTGTTTTTTTTCTTGCATAGCGAATCTTTAAACATGATTTCATGATGCAGTATTGATAATTCTAAAAATCTAAATATGTCATATTCTGCTTAGAATTGTCTTCACCTGAATACATAATTTTCTCATTTTTAAAAAAAAGTGACTTACCTGCTTTTTTCCCTGCACCCTTCAACTACTTTATACTGTAAATTGAGTTATACGAAAGAGATGGAGCAGTAATTCGAGATCCAACTCAGATTTGCCAGTATCCATTGG…
TRINITY_DN67860_c0_g1_i1	AATAGGTATCGTTTTCAAGTTGAAAACTCAGCTAAACAGAGAGCAAATTTAGCAATGAAATAATGAGTAAAAGCGAGTTTTGTCGCTGATATACTTAATTAACCATTAAGTTTAAGCTTCTTTCAAGCGCATTTTTTTCCTATTTTTTATGGCAAAACGCTCAGTAAGGATAAAATTTGTATATGAAAACAGTAGATTATGTACTTGATATTTCTGTTCATGTATATGCGTACGTACCATTCGTACATTGATGATAGTGTTAATTTAATACATTACAGTTTTTTAAACATTGATAATTATGATTGTAGATATTACCATAGATCAACTGTCCATGTATATCTACGTACCTGTGTAACGTACCATTCGTATATTGATTATAATGTTAATTAAATACATTAA…
TRINITY_DN67888_c0_g1_i1	GAGCAGTTCGAGGAAGCACTCCAGCTGCACCTCGGTCAGCGAGTGGCCGCGCTCATCGGCGCAGGCGAAGTGGCTGAGCAGGTTCAGCTCGGCCACCTGGGCCGCACCGCGCAGGCGCGGGAACAGCTCGCGCACGGCCACCGGCGCGAGGCCCAGGCGGTGCATGCCGGAGTCCAGCTTGAGCCAGACATTCAGCGGACGCGACAGCTCGGCGGCGAGCAGCGCTTCGATCTGCTCCGCGCCCTGCACCACCAGATCGAGTCCCAGGTGCGCGGCCATCGGCAGTTCGTCGGCGGCGAAGCAGCCTTCCAGCAGCAGAATGCGCGCCTCGCCATGCATGGCACGGACCTCGGCGGCCTCCTCCAGGCTGGCCACGGCGAAACCGTCGGCCTCCTCATG…
TRINITY_DN67825_c0_g1_i1	CGCCTTCGGCAGCACCTGGGCGGCAGAGGCTGCAAGGGCTGACCCGGACTGGGCTGCACGGCTGCAGGCCGCTGCTGCCGGGGGCAGGGACAGGGTGCTCTTCGCCGTCAACGGCGAACAGGCCTGCGGCCTGGTCTGGTGCAAGCTGTGTGCCGACGAGCCCGGCGTGGCCGATCTCTTTCAGATGTGGGTCGATCCTGCCGCGCGTGGCCGGGGCGCGGGCCAGGCGCTGCTGGCGCAGGCCGTCGCCTGGGCCTGGCAGATGGGCATGCGGCGTGTGCGGCTGGGCGTGACCGCAGCAGACTCTCCCGCCATGCGGCTGTACCTGGCGCACGGCTTCCGGCCTGTGGGCGGGCTGCAGCCGCTGCGCGAGGGC
TRINITY_DN67803_c0_g1_i1	CGGATGGATCGCGAACTTAACGTCCACACCATTGTCGCGCAGCTTCTTAGCCAATTCGGCGACTGGGTACTGGGCCTGAGCCACGGCCATGCCGTATCCGGGAGCAATAATGACCGAGGACGCTTCAGACAGCTGGGAAGCCAACTCGTCAGCCTTGATCTCAGTGATCTCCCCCGCAGGACCCTCACCCTCAACCGCCGGGGCATCGCCAAAACCACCGAGGATGACCGACACGAAAGAGCGGTTCATAGCCTTGCACATGATGTAGGACAGGATGGCGCCGGAGAAGCCGACGAGGGCACCGGTGACGATAAGCACCGGGATGTGCAAACTAAATCCGGAGAAGGCAGCTGCCCAACCGGAGTAGCTGTTCAGCATCGAAATGACGACTGGCATATC…
TRINITY_DN67802_c0_g1_i1	CTTTTGCACGGCCGCGTCGCGGCTGGAGAAAGGGTTGAAGGCGTCCATGGCTTGAGCGGTGGGTGAGCGGGGAAGGTCAGGGCTGGGCGCGAATGGACTGCACCTGCAGTTGCGGCGGCGCCATCGAAGGCGCGGCGCCAGCGGCGGGCCTGGGGCCGGGCTGGCCCCGGACCTCCACGTTCTGCCGCTGCCACTGCGTGACCTGCTCGGCACTCAGGCCCTTGAGCTGCCAGGTCTCGCCGGAGGCGGTCTGCAGCACGGGCTGCTCATGGGGCGCATTGCCACGCAGCACCAGACGGCCTTGCAGGGTCAGGGGCTGGCCCGGTTCGGCCGCCG
TRINITY_DN67850_c0_g1_i1	TTTTCCTTTTCGTTTAGAATCGCAAAATTTTCCAATATTTGCTCAGAAGTATATTCCTATTTGAATTATGATCATTTCTCTATAATATTAATCAGCGAATCATGAAGCTATTGACACATAATATGCTGACTTCTCGCTGCTTGAAAGGAGTAGTCACCGGCTATCCTTTAGGACTTGTGGCTAAAGAAATAAAAGTTCAACCTTCCGACTTCAATAAAGAGTTCATTGTTAGAGTTATACCGAAATTAGATTGGAGTGTTTTTTGGACAGTCGCGAAACAGATTGGATACGAAGGAAATTTAACGGAGCAGTTGATTCCCAATTACGAAAGTAACGAAGATTTTCTACGAGACGTTCATCATGCTCTTGTCGAAGTTGAAATTTACGAAGGTACTCTAA…
TRINITY_DN67856_c0_g1_i1	CGCAACGCTGAGAAGGCTGCTTTCAAGGCCCGCGAGGGAGTCGGTCTGTCCTACTTGCCTTTCATTACCAAGGCCGTCGTTGAAGCCCTCAAGGCCAATCCGACCTTCAACGCAAATATCGACACCGAGGCGGGGACGATTACCTACGGTTCTTCTGAGAACATCGGCATCGCCGTTGATACCCCGCGCGGGCTGCTGGTTCCGGTCATCAAGAACGCTGGTGATCTCAATATCGCTGGGCTGGCCCACCAGATTGGCGATCTCGCTGCCCGCACCCGCGACAACAAGGTGACCCCTGACGAGCTGTCCGGCGGCACCTTCACCATCACCAACTATGGCTCGGCTGGAGCCCTCTTCGACACCCCGATCGTCAACCAGCCCGAGGTCGCCATCCTCGGC…
TRINITY_DN67822_c0_g1_i1	GGGCGATTGTGAATGTGGTGAACATTTGCCATTTTATGGGGGTGATACACCGGGACCTCAAGCCTGAAAATTTCTTGCTTTCTACTAAGGACGAAGGTGCGATGCTCAAGGCTACAGATTTTGGGCTTTCGGTTTTCATTGAGGAAGGAAAAGTGTACAGAGATATAGTTGGAAGTGCTTACTATGTTGCTCCTGAAGTTCTGAAACGCAGTTATGGGAAAGAAATAGATATTTGGAGTGCAGGCATTATCTTGTACATTCTTCTCAGTGGTGTACCTCCATTTTGGGCTGAGAATGAGAAAGGAATTTTTGATGCTAT
TRINITY_DN67855_c0_g1_i1	GTACCGCTGGGCCAGCCCGTTCGAGGACGAACGGCAATGGGCCATGCGCTGCTGGAGAAAGGCCATCGAAGTCGCCGTGGAGATGGACTGCGCGCTGATGGTGTCCGAGTTTGGCCGGGGCGCATCGCCCGAGCGCTCGGTGAACGGTCCTGCCGGCGCGAATCCGAAAGAGATGTGCGAGGCCGCCTGGTTCCGCTCCATGGACGAGCTGCTGCCCATCCTCGAACGTGAAGGCATCACGCTGTCCGTGGAGCCCCACCCGGAGGACTGGTTAGAGCAACTGCAACCGGCCATGGACATCGTGGGCAACATGGCCTCCAAGGCACTGCGCCT
TRINITY_DN67845_c0_g1_i1	TGGTGAAATGACCTTGTTTTACTGTCACATCAAATCGAGATAATACAAATATGTATTGGAGAACAAAAAGAAGAAGTTTAATGCCGGTGGATCTCCTTGCCGAAAAATTACGTCACTTCATCTATGATCGATATTTATATTGTTTTGAGAAGAGTCTAGACTCAATCAGAAGTCTTTAGAAATAGCGGATGAATTTGGATGTGGCTAAAGTACCATTCGAGGAAAAATTAATTTCAACAATTTTTGCATGTTTACAGACTTCAATTGTTTCCACCACATGATGTGATTGAAATGAATTTATCGCTTTCGTTTCATTTAAATTATTGTGAAGTGCAAAATAGCTTTACAAAAGAAAAAATATTGACGAAAAAGCAATTCCTACGTAACTGTCCTGTCCAT…
TRINITY_DN67862_c0_g1_i1	GTGCTCAACCCGGCCATGAGCCAGCTGCACGCATTCGTTTCGGAGTATTCGGCGCGTGATCAGCCGTGGCGTTACCTCTTCCAGACCACCGATGTCATCATGGGGACATTGCTGTGTCTGGCAGGTCTGGCAACTCTCGTGTGGGCCCGACACCGCCCCCTCGGACGTCAGGGATGGTCGGGAGTCGGCTTCGTTGCAGGAGGGTTCTTCAGTGTCCTCGATGCCCTGGTTACGATGGACTGCTCTCCCACTCGTTCCCAAGCGTGCATGGCTGCTGAAGAGGCCGGACACGTCAGTGTGAACCACATAGTCCACGTCGGGACCTCGACGATTGTCGTCGTCGGATTCGCGCTACCGATCCTGCTGCTCAACTCGACCATGACGAGATTCCGCGGATTC…
TRINITY_DN67885_c0_g1_i1	GACAGGCGCTGCATGCGCTCCTGCTGGCTCAGGTGCTGGTGCTTGTCGAAGGCGCCGATCAGCGCCATGGCGCCGCCGGCGACGTCCAGCAGCGAGGAGATCACCCCACCGTGAAGAATGCCGTGGACGAAGTTGCCGATCAGCTCGGGCTTCATCGGCAGGCTCATCACCACCCGGTCGCCACTCAGCTCGTCGATGCGGATGCCCAGCACCTGATTGAACGGGATGCGCTGGAAGAAGGCTTCCACGCCCTGGCGCTGTTCCTCGGATAGCTGGAAGACCGGCTTGCTCATGCTGCGCTCCTGCGGCTCGACTGTGGCGCACACGCTGCCGCAGGACGCTGCTACTGGCCAG
TRINITY_DN67891_c0_g1_i1	ATACGGTTTCGTCGACGAAGTGCGTTCCCTAGCTAACGTCGGTCTCCGCGAAGGGCTGACGGCGAGCCGTGCGTTGGGGTACCGCCAGGTGCTGGAATATCTGAATGGGGACTACGACGAGGATGAGGCCCGTCGTAGGACCATCATTGGCACTCGTCGCTTCGCCCGTAAACAGCTCATGTGGTACCGCCGTGACGATCGCATTGAGTGGTTCAATGCCCTCGCCCCAGACCTTGATGACCGGGTTGTGGCGAGGGTGTTGACCGCCCTGACGACCGACGAGGAGGATTGACGCTATGACGACCTTCTGGAAAGGACACGGCACCGGCAATGACTTCGTCATCGTCGACCAGCAGGACCCGCTGACTTCCGCGCAGGTGCGTTGGCTGTGCCATCGCC…
TRINITY_DN67829_c0_g1_i1	CGCCGTTGGCGCGCCACAGCAGGTCGGCGGCCAGTTGCTCGTGGCCATCGCTGAATATCACCGCACTGACCGGCAATGGCCGGCCGCTCAGGCATTTGCTGGCGAAGCGGCCGCCTTCAATGATCGGCTGTAGCGCTTCGATGGCGATTCGGGGCTGGGCAATGGCGTGTCTGACGGTCTGGTCGGCATATTGCGGGGACGGCATCGTTCCTGGCTCCTCTACGCCTGGCAGACGTGTTCGAAGGGATGGGCAGGCAGGTTTGCGACAGCGCGCGACGCGCTGCACCTGTCAGAAATACCGAGGTGGAGGCAGCGGGAAAAGTTCAGGCAGTTTTTGCCCGCTCACCGGGCTAACTGGCTATTGCCTGTCGCCCGGTTTTTCATCGGTCTGGTCGTCCG…
TRINITY_DN67828_c0_g1_i1	CAAAAAATTTATAAAAAAATAATTTTTTTGCAATAATAGCCACGTAAACAACATTACACAAAGTACACAAAGTAGGTAAGTATATGTGTTGGGGAGTGGAATGAAATATTACATAAAATTTTCAAACATGGAGACAATAGAGCCTCTTTTAAAGGACTATATCGCGTATTATACATTTTGGTGCAAACCGTACAATAGATAGGCAATTTCAAATATTTGCAGGGAAACTTATTTTTTTGTCCGTATAAAGAGGTATTCAAGGGCATCTACTTTCACTGTGTGTGGTGAGAAAGATTAGGGTCAATAAGAATT
TRINITY_DN67853_c0_g1_i1	AGCTTGACGTCATTGGAGCGGCCGGGATGGCCTTCGCTGCGCCGCGCCGCATGCTCGCGGATCTGGCGGTGTAGCGAACGCAGCGCATCGAAGACCGCTTAATCCAGATAGCGGCGAAAGACGAAGGGCAGGACCACGGCGCGCAGCGCCTGCACCTGCGTGGAGCGCACGCTGTCCATGGGCGCCACCACCCGGCTCTTGAGCCAGGCGAAGCGCTCCCATTCGCGGCCATGGGTCTGCAGATACTCTTCCAGCGAGGCCAGCGAGACAGCCGACGGCCCCGAGTTGCCGTTGGGCCGCAGCGCCAGGTCCACGCGGAACACGAATCCGTGCTAGGTGGTGTCGCCGATCAGGCCATAGATGCCTTTGACAACGCGCGCGAAGTACTCATGGTTGGAG…
TRINITY_DN67874_c0_g1_i1	ATACCAAGACGTTCGTTTGTTGGTCAAAAATATTCTGCTGGGAATTTTCAAAGATCGAAGTTACATTAGAGGAATGATCACCGGAATCACGAACATACCTTTGAACGAAGTTTCGGGCGGCTTGAATTGCATTATAGAGAGCACCATGTTAGACGAAACTTTTTTCAATAACTTCGGATTCACCAGCAACGAAGTGAACTACTTGTTAGCATCGAGTCCTTACAAAGTGAGCCCTCGAGACGTCGATTACTGGTACAGCGGATATTTAATCGACGCCAAAGACGTCTACAATCCCAGTTCGGTGATGCGGTGCTTAGCCAATAAAGGCGATTTCGGTAGCTATTGGGCGGAAACGCGCAGCTTAGAGCTGATTAAG
TRINITY_DN67826_c0_g1_i1	TGGCACACGGTGGCATGCTTCACCTGTGACGTATTCCGTTCCTGAACATCCGCTTCCCGACTGGCTGGCACAACTCGTCAGTCCTCTTGACGACAAGCTCGGCGTCAAAGTCCGAGAGATCTCACCTCACCGCTGCGTCGTCACCGCGCCGCTCGACGGCAATACCCAACCTATGGGCCTGTGGCACGGGGGCGGCTCGGGAGTCCTGGTGGAGACCGCCGGGTCGCTGGCAGCCATGGCCCACGCACGGACGCTCGAGCATTCAGCCGTGGGAACCGAACTGTCAGTCTCGCACCTGCGCCCGCCCCACGGTCATCAGGTCATCGCTACCGCGACAGCCGTGCATCTCGGTAAACGCACAACAACCCACATCGTCGAAATCGTCGACGATGAGGGCCG…
TRINITY_DN67815_c0_g1_i1	CCCACCCAATTATAATCTCTAAGGCGGCCCACACATCACCAAACATGGATTTTTGACAGCGAAAGAATGCCAAAAATCCATTTTTGGAGATGTTTTGGCCTCGTTGGAGGTTATAATTGAATGAGATGGACGCAAAATTTCGCGTGATTTTTTGACAAATTTACTAAAAAGTGAATTAATTTTTTTAATGTATTAGAAATTTTAAAAGTTGCTGGTACTAAATGATAAGTATAAAATTATTCTACTCGTAATTTTATGTTAAAGAGGTTATATCCGTTTTTCATATAAAATAACATGGAAGGGCAGAGGCCAACAAAATCCCTTATAAATTAATTTTTTTTAAATGGTTCAACATTTTCCC
TRINITY_DN67897_c0_g1_i1	GCTCGGGAAAGCTGGCGGCCTGGCTTTCGACCTTCACCACGTCGGTGGGCTTGATGAAACTGAACAGGGTCTGCTGGCCCTCGGGTGCGGCCACAGCAGGCGCGGCAAGATGGAGGGCAAGAACGAGGGGAAGATAACGGCGAATCATCGAACTGGTACTCCGGAAGATGGCCAAGTAGACACCAGGCGGGCCTGCCATTGCCACCCCGGAACGCCTTAACTGGGCGCTTCGGCCAGCTCCAGCAGGCAGTCGACCCAGGCTTCCAGGCGTCTTCTCGCCCGCACTGGCCCATTACCGGCGGCGCCCTCCCCGGCCGCCAGCAGGCGCCGGGCCGCTGCCGCAAGCTGGCTGGCGAAGACCTCTGCATCGCCCTGCCAGCTCACCACCTCGTGCACCAA…
TRINITY_DN67867_c0_g1_i1	GCCCTGCCGGCGCTGAAGTGGCTGGAGCAGGTGATCAAGACCCTCGACGCCGCCAGCGCGCCGCCGCGCCCGGCCGTGGCCAGCGCCCACTTCAGCCCCGGCGAGGACTGCCTGCGCAAGATCCGCGAGCTGTGCCGCCAGGCCCGCGAGACGGTGGACATCTGCGTCTACACCATCTCCGACGACCGCCTGAGCGAGGAGATCGTCGCCTGCCACCGCCGTGGCGTGACGGTGCGGGTGATCAGCGACAACGAAAAACAGTTTGATGAGGGCAGCGACATCCAGCACCTGATCGCCCAGGGCGTGCCGCTGCGCATCGACGACAGCCCCTATCACATGCACCACAAGTTCGCCCTGTTCGACGGTCGCCTGCTGCTCAAC
TRINITY_DN67843_c0_g1_i1	ATTGATTTGAAGAAAACTATAGAAAATCTAATTATTTTTTTTAAGATGTGGTTACGCGCATCCTATCAAAGCCAATTTCAATCACAGGCCGAACAACTGATATTGGCAACACAGCAAATGAGCCAATTCAGTTTTATGTTGGTTGTTCTCTGATCTACATGGGCCCTCGGTTTGCTGCGTTGCCTAGTTGATGTGTTGTTCGGCCCGTGATTATAATTGGCCCTGACCCCATACCTGCGCATTTTTTTCAGTAATGAATAGGCCAATATATCAATGGAAAATAAGTGAACAATTGGTATTGCATAAAAATTTACTGCATTGTTCATTCGTATATGTAATTTGTTCTATTCTTTTATCTTCTCCCTAATTGTTGAT
TRINITY_DN67889_c0_g1_i1	AAACTGTTAAACTCAAAGCGAATAAACTATAACTTTTCACATTTGTATATATCATGAGCGTTCGCTTTATTTCAGTTTTCAATTTTCATCACTAAAATCGTCTCAACAAAATATCGTAACTCGTATAATCATTCATTCTCTAATCGGATCCCTACTAATATCGGAGGACAAGAACTAATACAGATCATAGGGACGTCGGATTATTCAACACGGAAAGTACGACTCTCAGAAGTCATTTCAAAAATTCCGTAAGTTCGAATTATTAGGGTTTTAAAATCTGTTGTTCATCAGTTTTTTTTTGTGATAAACAGCACATTTGTTGAA
TRINITY_DN67892_c0_g1_i1	ATCTGGGCAAAGTTTATCAAGGACTAACCTTACGTAAGCATTCTTAACCCTACTCTAGATTGCCTGTGAGCTTAAGACATTACAAATTCCCTACACCAACTGCGGTATTAATCTCTCCTACAGAATATGTTTTAAATCGGTACTCAAAGGACACCAGCCTGACATCTAGTATATCCCGTTGTAGATAAAATTTTATTATGCCTTTGAGTCCACATTAAAAACTACTATCCAGATCGATTAGGCGGTCACATTTACATTCCATCGAAGGCCATGCAAAAGCTAATCTTGATATCCTTACACACCCCCTTTCCCC
TRINITY_DN67886_c0_g1_i1	TCTCTACTACCGACCCTCAATCCTCAGGTTTTACTTTTCTATCCCCTACTCGCCGCTTCTCAGCCAATGTCCCCAGCCTTTCTCCGAAGCGACCCGACCCTACTCAACCCGGCCCCGCACCGGGCCAACCCGGTGCTTCGCTATTTCTGACAGTTCACAGGAGTTATGACACATGCCACGTTGTCCATCGCCTTCTCACGCCATTATTGATCTGTCTGCCATCGCTGCGAACCTCGCCGTCGTGAGGAAACGCGCAGGCGACCGAAAGGTCCTCTTTGCCGTCAAGGCCGACGCCTATGGGCATGGGGCAGTGGAAGTCTCGCGCTATGTCGAAAAACACCGGTATGCCGACTGGCTCGCCGTCGCCACGGTCGCTGAA
TRINITY_DN67861_c0_g1_i1	GCGCCCTTCTCGGGGTGGCTGCGCATGGTGCCGAACTCGCTGTCGGTCAGCTTGCCCGGCTTGTTGAGGATGCTGTCGGGAATCGCCATCTTGCCGATGTCATGTAGCAGGCCGGCCTCGCCCGCCTCGCGCACCTGCGTCTCGGGCAGGCCGAGCTGGCGGGCCAGGGCGATCATCAGGGCGCAGACCGCCACCGAGTGCATGTAGGTGTATTCGTCGCTGGTCTTCAGCCGGGCCAGGCTGATCAGCGCGTTGGGGTGGCGCAGGACCGAGTCGGAAATCTCGTCGACCAGCTGGGTCACCTGGTCCAGCAGGATCGCCTGGCCCATGCGCGCATCGCTGAACATCTGCACCACGGCGGCCTTGGACTGAGCGCAGAGCTTGAGCGCGCGCTGCACC…
TRINITY_DN67801_c0_g1_i1	TCTCTTCCACACTCATATACGCTGTATCATCGCTGGTAAGGGTGATTTTAGGTTCGGTCGTCGTAAATTTAGCTTACTCGACGGTAATCTTGAACCGCGCCTCGGAAAATACGAAAAAGATGGGCGATAATCGCGCAAACCTCGGCCAGAGTTAAAAAGAACCGGCGATAAAATTACCGTTCAAAGGGAAAAGCAAACAAAATACAAAGTCGACTTTACGATAAGAAGAAAGTGAAAAGAAGGCGAGGGCAAACAAAATAAAGATAAATACGCGACCAAAAGAAAGCGGAAAAATTTATGTATTTTACTAAACTCGTTTCGTTCGCTATTTTTCCTTTCTCGACTCGCTTCAGCTGCGACGAAACGTTATACCGAGAAATCCCATTTTGGCGAGTAAAT…
TRINITY_DN67833_c0_g1_i1	CGACAGCCCCAGCGCCGATAATTCCAACCCGTGAAACTGCCCGCCGCGCTCCGCTCCATGTCCACCCTCAGCCTGACGCTGGGGGTGTCGATCGCCATTCACGCAGCCCTGCTGACGGTGCGCTTTGTCGCCCCCGAGCAGTTCAACCGGGTGTTCCAGGACACGCCGCTGGAAGTGATCCTGGTGAACGCGCAGACGCAGGAGCGGCCGGAAAAGGCCCAGGCCATCGCCCAGGCGGCCCTGGCCGGCGGCGGCGATGCCGCCCGGGGCCGGGCCACCAGCCCGCTGCCCTACTCGGCCCTGACCGCCATCGGCGACGACTTCGAGGAACGCCAGAAGAAGCTGGACGCCATGCAGGAGCAGCAGACCGTGATGCTGACCCAGCTGCGCAAGCAGCTG…
TRINITY_DN67824_c0_g1_i1	CGAAACCTTTTCTAGATATATTATGTATCTTCGTGGCATATATCGTTGAAATAGTTTTCGCAGTATATACTTCGCTCGTGCTTCTTAGTTTTCGGAGAAGATTAACCAGACGCGCCGCGCTACCAGTAAGATTAAACACTGACCCAGTAGGAATGGAAATGGTACCAATAGCGATTCCTGAGCCAAGTACGAAACGTGAATCTAAAAAGGGCAGTCCATCAGCATTTTATCGTTTCAAGCGTCGTGCGTTGAGCGTTATCAGCGAACACACTACCCCGAGCAGCAGCGAACGAGATGAAAATGCCGCTCAGAAAGCTGCCGTAGGTTTGAGCAGCAGCGAACCAACTCCACATCATGTGCTCAAGTCTAAGGAAGGCGCTAAAAACATAAGCAGTGGTG…
TRINITY_DN67865_c0_g1_i1	GGCGATCATGCGGTCCAGCGGCCAGGTCGGCGCGATGCGTTCACAGGCCTGCCGGGCGGCGCCGTGCAGGGCGTCCCGGTCGAGGCCGGGAAAGTGTTCGAGCGCAGTCATGAACGATCTCCTGTGGCAAGGGGCGAGGCCTGTGGCGCGCGGACCGGCCACAGGCGGAAGGTGAGGCGGGTGAAGTGCTCATCCAGGTAGAACCCGGCGAACGCCAGCGGATACAGACGTCGGGCGAGGGCGCCCTGGGGGCGGGCGAGGATCAGCGCCTGCAGCAGGTAGAGGCCGAGGAACAGCAGCAGCGCCAGGACGCTCAGCGGCCAGGGCGCGGCGCAGCCAGGCTGCTGCAGGATCCAGGCCGCGGCCTGGTGCCAGAGCAGGTAGGCACCGAGCAGCAGG…
TRINITY_DN67846_c0_g1_i1	GCTGTACTGGAACCAGTTCGCCGACGAGGGCGAAGTGACCGACGCCGAAGCCAAGATCTGGAGCGCCAGCGGCCCGCGCGCCATGCGCTGGCGCAACGCCAGCGGCGCCTACAGCAGCGGCCCGGGGCAATCTGCCGGCGACCTGCTGTTCAACAGCTACAAGGACAACATGGCCGGCTACAGCGGCAGCAACATCCGCATCCTCGGCCATTCGCTGGGCAACCAGATGGCCATCGTGCTGACCAAGAAGATCAGCGACGCAGTCACCGCCGGCACCCTGAGCAGCAAGCTGCTGCCCAAGCGCGTGGCGCTGCTCGACCCC
TRINITY_DN67827_c0_g1_i1	GGTGAACTGGGCCAGCTTAAGCCGGAGCAGCAAGCGGCCCTTCTGCGCTACGCCCAGGAAATCGACGCCAAGCGGGCCAGCACCGAGGCCAGCAAGGCTTCCGCTCAGGCCAGCCAGCAGCAGACTCGCCAGCAGGAACAATACGTGCGCGGACTGGAGCGTAGCGCCGCGCTGCTCGGCCTGAGCACTGACCAGGTGCGCGCCTACGAGCTGGCCGAGAAGGGCCTGACCGGCGCGCTGCGCGATCGAGCCATTGCCGCCCAGGCATTGATCGCTGCCGAGGAGCGCAAGCAGCAGCTCGATGCTGACGCCCGCCAGATCGCCGGCCTGCGCGCCCAGCTGCTGCGCGCC
TRINITY_DN67864_c0_g1_i1	CGAATACCCCATCGCCTCGGTGCTGCTGCTGGACGTGGACAAGCTGACCCTGTCGGTCGGCGCGCAGCAGTACCTGTACGAGCAGAACTACCTGTGGGGCGACTTCGCCGCCGCCGCCGTGCTCTCCGGCCTGCCGATCACCCTGGTATTCCTCTATTGCCAGAAGTGGATAGTCGGTGGACTGACCGCGGGAGGGGTGAAGGGGTAGGGCCGTAGGGTGCGCCGTGCGCACCATGGTGCCCACGTTTTTTGGTGCGCACGGCGCACCCTACGGGAAGCCCATGCCCTACGTTTGTGTGCATGCGTACAG
TRINITY_DN67890_c0_g1_i1	GGGGAGGTGAATCAGCTCTGGGGTATGCCGGCCGACCAGGTCGACGGCACGGTAGCCGAGCATGCGCTCGGCACCGACATTGAACGTCTGGATGGTGCCGCGCAGATCGGTGGCGATGATCGCCACCTGTGTGGCCGCATCCAGCACGCCGCGCAGGCGACTGTTGACCGCCGCCAGCTCGGCCTCGCGCTGGCGCAGGTCAGCCGTCTGCTGCAACACCAGGGCACGCGCCCGCTGATGCTGGCTAGCGAGACTGAACAGCAGGGCGGCGAGCATCAGACTGAGCAGCGTACCGGCAGCCAGCACGATGCCC
TRINITY_DN67852_c0_g1_i1	AATTAAATCAATTTTTGTTTATAACGCATAAGCAGATAAAAGTGAGTGTCAATATTGTAAAATAGATTATTTCAAACCAAAGTTTGTAATCACCAATTTTGATGATTCATCTAGTGATGATGAACACGAGGCAATTGTGGCAGAATGGTCGATAAAATGTACTGATGAAATTAAAGTAAGCGGTAATAAACTATTAATAATTTAATGAATATTCACTTCTCATTCTCACGCTGGTCTTGGATTACTATAATATATTGGTGTTGACTTATAAATGTCATTGGCAATGTAAATTCAAATCTTTACAAATTGACGCAGCTACAAGATTA
TRINITY_DN67834_c0_g1_i1	ATTTAATAAGTCATATTTCAGTTCTGAAATTTGGTGAGGAGATATAAATGATTTGATAAATTCACAACAAAATTTTCGCTCCAAGAATCATGTTTTGTGTAAACTTCTCTTCGCCTCTGCCTAAGAATCTGAAAGCCTTTTGTATAAACACCATACCTGAAAGTTTTTCGACCCCTCACTTAGCCAACCACATTATGAGCTGGATAATTGCTCTTTTTTCCCTGAAAACTCGTATGTCAAGTTACGTATGTTCTGAAAATAATTTTCGAAATTCTTACCATTAATATATCTTGGCTACGTCCCTGCTCCCCTCTCCCTCTCTTTAAAATCATGTAGGTAAAATAGCTATTGTTTTTCATTAGAAAGTAAGCTAAAAAAAGGACGCAGAAAAATCTCATT…
TRINITY_DN67814_c0_g1_i1	AGGCTTTCGTGAGGAAGTTGGCTATTTGATCCTCTGTTTTAATCCAAACCAGCTCAATTTTTCCCTCTTCAACCAAGTACTTTGTATAATGATAACTAACGTCAACATGTCGAAGTTTTCCCACCTCTCTAGATTTGACCAAATAAACTGTAGACTTATTATCTTCATATACTACTGGTGTACCAATTGACTTCCCAGTAGCTCTCTCAAATATTCCAGGTAACGCTACCAATTCCTTACTCCCCTCAGACAAGGCTATATATTCTGCTTCTGCTGAGGACGTTGAAACTCCATTTTGCTTTTTACCTCCCCAAAGGATTACATCACCAA
TRINITY_DN41743_c0_g1_i1	ATACAAAGGACCCTACAAAATTCTTCAGCGCAATAAAAAAAGTTTCAAATACAACAAAATTCACGGCAGGTTTATGTTTCCATCGACTGTCTTAAACCTGCATTCCTTCTTCTTAGTGATTCCATACCTGAATCAACACATAAAGCTCCCTCAAAAGAACTAACGATCACTGCAAAAATTAATTCTACTCTTGAGCAAGAGCCCTCTCCTTCTATCCTCCGCACAAAATCAGGCCGTATCAGTAAACCAGTTCCTCGTTTTAAATTTTAAGATTAATGTATCATGTAGCATTTTTATCATAATATATGTATATGTATAGATATGTTACGATACCAAAACTCATTTTATTTTCTCTTCATTGTTAAGGTAAATGCCAATTTTTTTTTT
TRINITY_DN41759_c0_g1_i2	CGAGAAACTAAAGTTAAGGGCTTGTTTGGTTGTTTGAGTTATTTTGCTTCTAAGAACTTTGTGAGAAATGGCTGCTAACGATGCTACTTCATCCGAGGAGGGACAAGTGTTCGGCTGCCACAAGGTTGAGGAATGGAACGAGTACTTCAAGAAAGGCGTTGAGACTAAGAAACTGGTGGTGGTCGATTTTACTGCTTCATGGTGCGGCCCTTGCCGTTTTATTGCCCCAATTCTTGCTGACATTGCTAAGAAGATGCCCCATGTTATATTCCTCAAGGTTGATGTTGATGAACTGAAGACTGTTTCAGCGGAATGGAGTGTGGAGGCAATGCCAACTTTTGTCTTCATTAAAGATGGAAAAGAAGTGGACAGAGTTGTTGGTGCCAAGAAAGAGGAGTT…
TRINITY_DN41704_c0_g1_i1	TTGAAATCAAATGTCACAGTGTTTTTGATTCTTAATTCAATATTTTGTTTTTTACTGCCATTTATATTCGCGTACAATAGCAAAGGATTCTGGATTAAAGAAAATTCGTTTAGGGAACAACCTATTGTGAAATTTAAGTATCAGTATTTGATAGTATTGGAAAGCAAATCGGAGGATTCGCATTTTTCGATAGTATGCTCAACTTATCAATATTTGAAATCAAAACTCGACTCGACAGACAATTGCTCTTTACTCAAGGTGATGGAAAGAGATGAAAATGATGATGGTAAAAATGATAAAATGAGAATGGTTTTACACGTCACCAACGTATCAGCTTACGATATCAATGCTTTTCATTTGATTTTAATTTTCGATTATAAATTGAACGGTGAGTGTATT…
TRINITY_DN41784_c0_g1_i1	AGTGCAAGTAATACACACTTTATTATAGCAGTGGCCAAACACCAATAAGTATAGTAGTTTTGTGTTTCGTACAAATACCTATTACAATTGGCCTAAAATCAATATGATTTTGGCACTTTTGTTTTTTGTAGTTGCACTAAAGGTTTATAAAAAAACAACTCCAAATGGAAAAGTTACAGTTTATCTCGGCAAACGAGATTTCATCGATCACTGCGATGGCAACTGCGATCCAGTCGAAGGAGTTATTCACGTAGAAAAAGATTACCTAAAAGGGAGAAAAATTTATGGACAACTCATTACAACATACAGGTATGGACGAGAAGAAGACGAAGTTATGGGTGTAAAATTCAGCAGAGTAATGCCCCTGCAACAAGCACAAATCGTACCGCCTGAGCAAGA…
TRINITY_DN41792_c0_g1_i1	CCGATCACGAGCAGTACCTGCTGCTCGATCCGGGTGGCGACCTGACCTACACCCCGCTGTCGCTGGAGCTGTCCAAGCACATCCCGGTGCAGGCGCTGACCTACATCTTCGCCTCGCACCAGGACCCGGACATCATCGCCTCGCTGGACAAGTGGCTGCTGCACACCCGGGCGCGGGTGATCTGCTCCAAGTTGTGGGCGCGCTTCCTGCCGCACCTGACGGCCAACTACCTGGCCCTCAGCCATGGCATCTGCACCTACGACCGCATCATCGCGCTGCCCGATCGCGGCCAGTCGATCCCGCTCGGCAACTGCCAGCTGAAGGCGGTGCCGGCGCATTTCCTGCACTCGGTGGGC
TRINITY_DN41792_c1_g1_i1	CCCGGACATCATCGCCTCGCTCGACAAGTGGCTGCTGCACACCCGTGCGCGGGTGATCTGCTCCAAGCTGTGGGCGCGTTTTCTGCCGCACCTGACCGCCAACTACCTGGTGCTGAGCCGCGGCATCAACACCTTCGATCGCATCATCGCGCTGCCGGATCGGGGCCAAAGCATCCCGCTGGGCAAGTGCACGCTCAAGGCCGTGCCGGCGCACTTCCTGCACTCGGTGGGCAACTTCCAGGTCTATGACCCAGTGAGCAAGATCCTCTTCTCCGGCGACATGGGCGCTTCGCTGGTGGATGACGCCACGCCGGTGCGCGATT
TRINITY_DN41728_c0_g1_i2	GTACTATTTATAAACTACGTAAACAGTGCGTATGGGGGAAGCAAATTATGGAATACGGATTATCTTATAAAGAGGCATTTAGGGATACCCAACAAGACCAGTGCCAGTTGTTACTGAAATTGATGGCTGTCCCGTCGATGAACGTAGACGTACTGGCGAAATATTGCAAAGACGTGAATTTCGATTTTCAAAGTTGCCTCAAGGTTTATCTAAAACAAATATTGCTCTCGTGGGAGCCTGAATTTGAAGTGAAAGCTGATGCAGTTACCGGTGATAAAGCGCTAGTGGTGAAACCGACTCATGTAAAATTGTTACAAAAATGTCACGATATTTGTGGCTTGATTGAAAACGTGGCTGAAATTAATCAGTCGATCGCTACTATTATGGGTTCGGTTAATA…
TRINITY_DN41734_c0_g1_i1	TCGACTGGTACGCATACACCTGCTTAATTGTGGCAACCTGTAAGGAAAGCTGTTCAGTACGTGTATTTAAGTTTTGTCGGCAGTAGCAGGTTTTTTTCGCGTATCGTCGACGCCGAGTTCATATCCAAATGAATACAATTTCGTATCGGTATCATAACATTATGTGATTGGCTCAATTGTTCGTTTCGTAGTGTCGTAGATTAAATTTATGATTTTTATTCGAGAATTTCAGCGCGATCTTCATAGATCTCACGTTCGATAGCAGTTCTCGATCTGTTCTTCAATTTCGTCCGAAATGGGGTGCGCCAGTTCGAAAAGTACACCAACTGTGGATACTAATCCAGCCAACAATGACAATCTCGGCCAAACTTTGTTAAACAATGGTAAAGCGATGGCGAT…
TRINITY_DN41734_c0_g2_i1	ATTTGTGTTAAAAAATTAAGTGCCTCAAAATATGATTTAAATATTTAATTTACATGTTCATTACTTGACCAAGTTTTGCTTTTGTTGTATACGCTTTCAAAAAAAATCATTGTACATTTTACGCATAGTATGTGTTCCGTTTGGATGTATCTATAGTAGTATACTTAGCATCACAAGGTGCCACTGAACCAATTTCTTCGCTGTGAGGGAATTGAAACTCACTTGTAAAATTGTGCAAAGATCAGTCAAAATGAATGCGCAGTGGCCTTTCCTGAACTCAGAACTGAACGAAAACCCTCCAAAAATTGCAGAAGAAGTAGCTAGAGCTACACCTCTTGATACAATAGCTGT
TRINITY_DN41724_c0_g1_i1	AAGGGAGATAAGAGAGTTCCAAAAACTGCTGATGTGACTTCACCAGCTGAAAGTCCTGTGAAATCTGCTGCTAAAACTGATGACTCGAAATCATCTTCTTTTGTTGTTCCTTTACCTTTTGGGAGTTCTAGAAGCAATGTCAAGGTAATAAATCATGAAAGTCCTGTTAAGGGAGATACAGAAGAGGTGGCGTATGAAGGGGAAGATGAGCATGACGAGAACTTGTCAATGAAGAGGGACAACTCTGATTTTGATCTTCAAGCACGCGTTCATAACTCAAATGACGAGTATGGTCAATCATTCAGCAAAGAGATTAATCTTAATTGCTCATTTGAATGTGAAACGAATGACCGGGATCATAAGAAATCCGAGAAAGATGAAGAGGTTGTGGAGATAATG…
TRINITY_DN41724_c0_g2_i1	GGGATAGGGTTGAGGCTAGAAAAAGGACAGTAATTGTTGGAGTTTCACTTCTTAATTATCTTTCTTCTTCTCCAAATTGGTCTCTTTCATGGCTTTGGTGTTTGCCCATTGATTATGGCTAATTTGCCTTTCATACTGTGATCTCTGACCTGTTTCAAGATTCCATCTTTTGAATTGCAAACTTTCAAAGATCAAAACTTTTTTTTCTGGGGGTAACAAAGATTAGTGAGATTAGAAGAGCTAACAAATTGGAACAAAGAATTTGATTGTCACACTGAAAGAAATGGCAATTTGCAACTGCTTCTGTGGTCCAGTAAGGAGAAACAGGAAAGATAAGGGAGATAAGAGAGTTCCAAAAACT
TRINITY_DN41708_c0_g1_i1	CGTGCTGACGCGGGTCGAGGCCAGTGGTTTCCACGTCCAGCGCCACCAGCGGCACTTCCGCCAAGGGCGTATCGGCGGCGACGCAGCCGGCGCCGTAGAAGGCGCGCAGGCGCGGGTCGCGGCTGCTTTCGGCGAGGCTGGCGAACAGTTGCGGCCAGTCCTGGGCTGCGCGCTCGCTCATCGCGGGCGGCTCGCTGGCTGTGCGGGGTAGCGAAAGCGCAGGAATTTCTGCGCGTTGCTGATCACCTGGAAGGCTTCCTTGAGGTGCTGGCGTTCGCTGGCGCTGAACTGTTCCGGCTCGATGTAGTTGCTCGGTGCGTTGCCA
TRINITY_DN41769_c0_g1_i1	ATTGGGGATTATTTATGTCCATTGCGTTGGATGCCTACGATCAACGTATTCTCGCCCTGCTGCAGGAGGACGCCGGCTTGTCCACCGCTGAGCTCGCCGAGCGCATCGGTCTGTCGCAGTCGCCGTGCTGGCGCCGTATCCAGCGCCTCAAGGAGGAGGGGGTGATCCGCAAGCAGGTGACGTTGCTCGATCGCAAGCGCATCGGCCTGCACACGCAGGTGTTCGCTCAGGTCAAGCTCAACGCTCATGGGCGTTCCAACCTGACCGAGTTCGCCGAGGCTATGCGCGAGTTTCCCGAGGTGCTGGAGTGCCATGTACTGATGGGCGCGGTGGATTTCAT
TRINITY_DN41703_c0_g1_i1	CTCGTTTGAGTTCCCGAGCGATTAGCGAGCGGGAGATAAGTAGCATTTTCCTCCCACAAGTATGAAAAAATATTTTTTTGAATACGCATATTTTGTTCTTGATTATGTAGGATGATATGGGTGGCACTTATATTTTGTTCATAATTACATTAAGATGCTATGGGTAATATGAATCGCACACTGGAAGCAGTACAAGCAATTGTCAATGCATAATTTTTCGTGAGCGGGAACACCTTTGTTGACCAGCTTAGTGTACGGTTTTGAAATATGCTATGTATATGTATGTAACTAATCAGTACAGAACGGGAGCGTGGTTGAGCCTTGACCAGTTTGATGTATGGTTTAGAAATATGGCAAATAGTTATTGCTAGTTTATCAATATCGTCTGTTAATTACTTC…
TRINITY_DN41752_c0_g1_i2	CGCGCATAACCGGTTGCAGCGGAGTGCGTCGCGTACGCAGCTAACAAGTTATTCGAATGGTTTTGAGCAAAGTTGCGCGCTTTTTTCGACAACTGGTTGATACCGATTAACCTGCGCGTTCGTCAAATGCCGAGTTGTACGAACATTTTCGCGAACTGGTGTATCGTTCGGGGTGATATGATTCGCGATAGTTGAATCCTTTTTCGTTATTTAGGATTGCGATAATTTTGATCTGTAATAAAATGCGCGATAATTTATCCCATAAAAGCACGTGTAGGCCATCGTGGAAACAATGCGCTTTACTACTGATATTACTGTCACACGCGGTATTCGGATCGCCAGTCGTGCCACCCGCGTCGTCTGTACCAACTTTAGAACCAGTTTCACAGACTTACACCT…
TRINITY_DN41714_c0_g1_i2	AGAAAACAAAGAAAAACATTACCTTATCACTTTTTACTTTATCAATTTTCGTATGTTAGAGCGATAAGTAATTTCTTAAATCAAAACTTCCATTCTAGTCAGTAAAGTTCCGTGTATAAATTAACCTCGTTGTCGTGTAACGCTATTTTCTTTTAAATTCCGTTAGTTAGCTTTACAAAAAGTATTACAGTTTGTAATTGCATAGATGAATAAGTGGAGGTAGACGAATCTCTTTATAACATCTCAGTGAAGAACAGTTTTATATTTATTCAAGTTATATTTTATTTTAAAATAATATGGATACAGCCAATTTCTATCCTTGTATACCTGATAATTCAGGATTAGGAAGAGAATACGATGAAAATGCATCTGAAGTTTCACCATTATTACCAACCATGG…
TRINITY_DN41712_c0_g1_i1	GTGGAAATGTTTAATCATTTTCAATTTTGGCATATTACATTTTAAAGAAAGTTCTGTCAGATTAGATTGTGATAATGCCACTTTTGTGATTTTGTGTTGAACGCTCGGTGCATTCACGAATTTTTTTTCATTCGTTTGTTTATTCTAGTGAAAAAACCTTACGCATCTTCAATTTTGTTTATTAAGTATGAGTGCGGGAACTACCTTACAAAAAGCCATTGATTTGGCTACAAAAGCAACAGAACAAGACCGTGAGAAAAATTATGAAGAAGCTCTGCGTTTATATGAACATGCGGTTGAATACTTTTTACATGCTATTAAATACGAAACGCAAGGAGATAAAGCCAAAGATAGCATTAGAGCGAAATGTTTGCAATATTTGGATCGAGCTGAAAAGTT…
TRINITY_DN41770_c0_g1_i1	GCGCTTCAGCGGCGACTGTCGCGCAGGAGCACATTTGCGTTCTAGACAACTCCGGCCCTCTGCCACACACCGTCACCCGCTTGCTGCAACTGCTGGACGAGACTCGCCAATGCGCCTGACCCTGCTTGGCACCGGTGATGCCCGCCAGGTGCCGGTCTATAACTGCAGTTGCCCGGCCTGCGATGCGTCCCGTGTCTATCCGGCACGTCGCCGCGGCCCCTGTTGCGCGCTGATCGAATGCGGGGCGCAGCGTTGGCTGATCGACAGTGGCCTGACCGACCTTACCGTGCGCTTTGCGCCACACAGCCTGAGCGGCATCCTGCAGACCCACTATCACGCCGACCACGCCCAGGGATTGCTGCA
TRINITY_DN41770_c0_g2_i1	GCCAAAGCCGAGGGGCCGGGGGAGAGGGGCGATCAGGCGGACACTATCACCCTGGACAACTCCGGCCCCCTGCCACACACCGTCAGCCGCCTGCTGCAACTACTCGACGAGATGCGTCGGTGCGCCTGACCCTGCTCGGCACTGGCGATGCGCGCCAGGTGCCGGTGTACAACTGCAGTTGCCCGGTCTGCGCTGCGGCGCGCATCTCTCCCGCGCGGCGCCGTGGCCCCTGTTGCGCGCTGATCGAATGCGGCGCGCAGCGCTGGCTGATCGACAGCGGCCTGACCGATCTCACCGAGCGCTTCGCGCCGCACAGCCTCAGCGGCATCCTGCAGACCCACTATCACGCCGATCACGCCCAGGGTCTGTTGCACCTGCGCTGGGGC
TRINITY_DN41716_c0_g1_i1	CTCTCTCGCTGAGCCAAAAGGGACAACAAAAAAAACCGCGTAACGAAATGAAAGGTATACGGCGAACCGACATAAATACAAATTAGCCCCGAATAACGTGCGATAAGAAACGAAAATATAAAGTTGAAGACAATTTTAAGCTAATATACAGTAACGATAATAGCGAATAAAAGAAAACGCCGGGGCATTCGCTCTAGGTTGTGAACTCCCATGGGAACGTTGGAAGATGTTACCGCGCGTCGCAAGGTATACGATGCCGTCGCGTAGCGAGAGAGACGAAATCGTAAATGATGATGACACTTCATTTTTTACAGAAAATGATAAAACGGGGAATTTTTTCCTCTACGAGGGTAAAGCCGGAGCGAACTGTGCGAAAAAAAAAACACCCGACGAGAAAGT…
TRINITY_DN41710_c0_g1_i1	TTTTACTTTTAAGTTCCAAAAAAAAAAAAGCTCCTTCGGCTGCGCGAGTGTATCTAAGTACGCGAGAAATTCACCGATCGTAATTTCGCGTTGTGTTTCCACAATCTTTCGGCGGCGAGCTTTCGTTCGTGTTCCACGACCATGGATACGTGTTCGTGGAAAATTACCGTGCAAGACGAGTTGATTAAGAATGCCAAACTAAAGATGCAAGATATCGAAGCCATTCAGTCGTGGATACAAAGTCAGCCACATTTACCGAAAATCTCAGATAATCAAGTCATCCTATTCATACACGCGGCCGCTTACGATTTAACGGCCGCCAAAAAGCTCATCGAAACTTATTACAAATTGCGTACGCAATATAAGCATTATTTTTCGCAACGAGATCCACTAGAAGAA…
TRINITY_DN41754_c0_g1_i1	CTATCTGACCCTGCGTGGAGGCCAGCCATGACCATTACCGTTCAATGCCCAACCTGTAGCGCCCCCGTCGAGTGGAAAGCCGAAAACACCTACCGCCCCTTCTGCTGCGAACGCTGCAAGCTGATCGACCTGGGCGCCTGGGCCGCTGAAGAGCATGCGATTCCCGGCAATGACCTGGAAGACGAGATGTTCAGCGGCGAGCTGCCGACGCGGCCGCATTGATCCATCTCGCTCTGTAGGAGCCCCGCCCCGGGGCGAAGCTTTTTGACTTTAGCGTCGCCCCACAGCCATTCGCCGCGGGGCGCGGCTCCCACACAAGCAGAATCGGGAACGTCAGGGACGCATAAAGGCGTAATCGCGATCATC
TRINITY_DN41771_c0_g1_i1	CTTGTATTGAACAAGTGAAGAAGCTTTATGAACTTTTCTGTGCATGCGATTGCACAATGTTGGAGATTAATCCAATCGCAGAAACATCTGACAAGCAGTTAGTAGCAGCTGATGCAAAGTTGAATTTTGATGATAATGCGGCTTTCCGGCAGAAGGAAACATTTGCTCTCCGTGATACATCGCAAGAGGATCCTAGAGAGGTTACTGCCGCCAAAGCAGACTTAAACTATATTGGACTGGATGGGGAAATTGGATGCATGGTGAACGGTGCTGGACTTGCGATGGCTACGATGGATATAATAAAATTACATGGTGGTACACCTGCCAACTTTCTAGATGTTGGTGGGAATGCATCAGAAAACCAGGTTGTGGAGGCATTTAAAATTTTGACATCCGACG…
TRINITY_DN41750_c0_g1_i1	ATAACATATGCGAAATACGATAAAGATTTTCGAAAAATGCTCGAACAAAATGTTCCTGGTGCCGAATCCATAATAAAAGTAGCTTTACAAGAAGAAAAACCTTTTCAAGGTGTTAGTCAACAGATTGATAGTGTTAAGAAACAATTCGATAGTGTGGCCAAAACAATTGAAGGTGCCACTGCAACAGTAACTGGTCTGTTTGGTAGCTCCGAAAAGGAAGCACCTAAAAAAACGGAGGAAGTTAAACCCAAGGCAACCCCACCAAAAACCGTGTCACATACTGCCGCTCCTAAAGCTGTCGTAGATAAGCCAGCTGCTAAAGCTGAACCTCCTAAACCTGCCCC
TRINITY_DN41762_c0_g1_i1	CTTCATTCTACGCAGTCGATATGATATAAACAGCTCAGATATAATAGTAATTAATTATCAACTTATAATCTATCTACTGCCTGGTACTGAACATAGCACAACTCGAAATATGGGGTTTTCACATAGTACTGAAAAGATTTTTAGAATGTGTGAAGGTTGAAAAAAATGTAAAATAATTTTTTTCTAAAATTTAGAAGACCCAAATAAAGCTTGGATGAAAAAAATCTTCCCAAAACGAATTAAAAAAAAATTATAAAATTTTCAAACATTCACCAGATTATGGAGGTTAGGTATAAATATTACCATACTATAGAAAGCTGAAATTTTTGGACATACTTTTAGGGTAATTTTGCAACCGTTAAGCATGATAAGCCAGCTCGATTTACGAGAAAAAAAAAC…
TRINITY_DN41709_c0_g1_i1	GATCTCGAAATGTGGAAAGCTATACCAAGCTGGGGAACCCCTCGAGATCTGAGGACGTCCTTGATTATGGCCCTTTTAAAGACATCCCTGCCTACAGTCAGGACACTTTCAAAGTACATTACGAGAACAATAGCCCTTTCCTGACCATCACCAGTATGACCCGGGTCATCGAGGTATCTCACTGGGGCAATATTGCTGTGGAAGAGAACGTGGACTTGAAGCACACGGGCGCAGTGCTGAAGGGGCCTTTCTCCCGCTACGATTACCAGAGGCAGCCTGACAGTGGGATCTCCTCCATTCGTTCTTTTAAGACCATCCTTCCTGCTGCCGCCCAGGATGTCTATTACCGGGAT
TRINITY_DN41720_c0_g1_i1	AAGAACAGTTTGGCGAGATTACTCCCTATAATCTGGTAACGGCTGAGCAATTCTTGGTTGATATTCATCATCGTTTAAATGATGAGAAAATGTTTAAACGTGTTGGCCGCTTCCTGCCCTATTTGTTTAAGGCTGTTGATTACGATCATAGTGGCCATTTGGATTTGGATCAATACAAACTCTTCTTCCGCTGTTTGGGCCTGACCGATGAAGATGCTGTTATTTCATTTGCTGTGATAGATGTTAATGGAGACGGTCAAGTCTCTCTTAAAGAATTTGTTCACTTGGGCCGCCAGTTCTTTGTCACCGAAGATGAAACGAAAATTTCGAAAATGTTTTGGGGTCCGCTGATTGATCATTGACTTGCCGATTATGCCCACGAGGCCATTATCGATCTGT…
TRINITY_DN41782_c0_g1_i1	CTTAATAGTTATGTAATGTATTGTATAGCGATAATTTTATATCATAGATTATGATTATGACCTTGCTTACCATGTTTACCGTTTCATATGGTTAATGTTGATTTAACGTTGTAATTTCCCATATTTTTCTAAAGTTCTAATCGTTCCAGTGTTGGAAATCATGTCACTTTTTGTCAACAAATATAATTTCACTCGTGGTGAGTAGTACATATTACAAATGATGATTCATGTTCCATGAATTTGAACATACTTTTATGCCAATTTACAGCAGCTCTGCGAACCTTCAGCACCAAAATTGGATTCATTGGTGTTGGGAATATGGGAAGTAGAATGGCTCAAAATCTGCTTAAAAAAGAGGAAACCCTAGTTATATACGATACTTCCGAGCAAAATTTGAAA…
TRINITY_DN41737_c0_g1_i1	TAAATATAAAGAAATATTGTTAACTTATATACAAAGAATTTGCGACCAGGAAACCAGCTGTTTTAAAGACATCGGTGTGCTTTGTCTGACTATCAAATTAATGGTATCATTGAACGATAAATTCGAATCATATTGCGCCTCATGTTGGTTCTTATTACCCCAACAGACGACTAAAGTGAAATTTTTATCGTTAGGGTGCCTGTTGATGAATTATTTGTGGAATATTTTAGAAAACGAATTCACCAGAGTTACCACTACGGCAGACGGCGAAGGGTACCCTTATCATTCGTTACTGTTGTTTGAAAGATTGTTAAATGACAGAGAATACGAACCATTGACTGATATTTGTTATAAAAACGTGTTAAATTGCCCTCATCTTATATGTAATAATTTGAAAAC…
TRINITY_DN41717_c0_g1_i1	CTTTACAAGTACAATTAATATACCAAACAATCTAGATCTTTATACCAAAATAATGGTAATTCAATTCAAAGACCATTTACCGAGGTTCCCGTTCAAATTCACATGGTAGTAATGCCTCAGCTACATCATTAAGATCAACGCGTAGTAATTCTGTTTCTCCAGCAGGTATCGCAGTAAATAATAGTCATCATGAGAGAAAAGGTTCAACATACCAGCCGCACCACCATCATCATACTCCGCAACCAACAACACAACTCCAGCAACAGCAGGAACAACAGCCTCTAACACAAACAAATATTATATCAAATCCGGTGGCTGAAACTGTAACTGTGGAAATTATAGAACCAGAAAAATAAATTATAATACTGAAC
TRINITY_DN41749_c0_g1_i1	CATGGAGCAATTAAGCTGCCATTACAGCCCGCTGTCAGTATGTGGGACTATTCAAAGAAACGTTAATAATTTTAACAATAATAAAACTGCTACAAACGCAACAACTACACAAACAATTAAAATAGCTGTAAAAGAGTTACAAGAGAAGAGAACAATTCAATATGATAACGAATCCTTGCAAGTTTTTGAAGATTCCAAGCATTTGCCACTAAAACAATTAAAAGTTATTGTTGAAGACGACGTCAAAGACTTTTCACATCCTCCCAACGTTAGAAACGATTCAACCCGCTCAATTTCTTACTTTAAATATCCCAAAGGTCAACAAGGTCATTTCTATAGAGTACGTTTTACACCTTTTCTGCAATCGATTGATTTAAGAAGACAACGTTTGCAAACTAC…
TRINITY_DN41779_c0_g1_i1	GACCCAGAAACGCGCTTTGCAGACGAGACGAAGACTTAAACTACTGTCGAAGAAATATTCTCGGTGTTATTTCGAGGAAGAACGCGTGCGAAACGATAAGGGTAGGAATTCGTCGGGTTTCGCCGCCGAACAGATGACCATCGATAGCGAGGATTCGTTTCAGTGGGACTCGTCGTCGTTGGCTTCGCCTCCGGTGCCGACGTCTCCGACGGGGTCGTTGACGCCGACGGATACGGAGCAACCGTTAACGTGTCCTTCGCCTACGAAAACCAAACAACACTTTACCTTTCCGCCGATGACCGAAGCCAATGATTTACTCAACGAGTATAAGGTTAAAGTGGATAAACATCGTAGACAATCGCAACAGTCGGTTAAGGCGGACAGGGATTCCACCGGTGG…
TRINITY_DN41746_c0_g1_i1	GGATGCTTGCCGTCGCCGCCGCTATCGTCGGCGTGACCGTTGCAGTATGCGGAGTTGTTGGTTTCATAGGGCTGGTCATGCCGCACATTACGAGGTTGTGTGTGGGGGCGGATCACCGTAGAACTCTTCCCATCGGGCTATTGCTGGGTGCGATCTTCACTGTACTAGCAGACCTTGGCGCCCGAATGGTTATCAGGCCACAGGAATTGCCGGTTGGTATAGTCACCGCCTTAGTCGGCGCCCCATTCTTTCTTTTTCTCTTGCGTCGCAACGGCGGGAGGCGGAAAAATGATTAAAGGTGCAAAGCTTGTTGTC
TRINITY_DN41715_c0_g1_i3	ATTTTATGAATGGAAACAATTTTCTAATCTTTTTACGTGCCTATACCAAGCTATTGAGTTACGAATGCTATAATTTTAAGATTGCAATCATTTTGAAAGATTTATTCATAACTCATGTAATACTTATTCTTGATATTTTACTGAACGTGATAACTTGTGTGTAAGAAAATTCATGTCGTAACTAATTCCATGTATTAGGTATCTTCCTGATGATCCTTTAAAACAATGGATATGGATAGGATGCGTAATATGAAAAAAATGGTTGGAGTATAAAAAAGTTGACTTATTTTATCATAATTCCATGCCGTATGAATCGTTGTACCGGATAAAAATCGGAGATATAATGAACTTCCCGTGTAACAAACATAATGCTAGTTTAAAATTCTTCCTTAACGCAGT…
TRINITY_DN41701_c0_g1_i1	GAAATGTGGATGAAACTGCCAATGGATTTTCTCTTACAAGAGTGACAGTTCCAAATCATATCCATCCTGCCAATCAAGATAGGGAGAGAGAACTGATATTTTTAACCCAAGTGTTGAACCGGGCAGCGAGGGAGAGGACAGCACTGAAAATTATCTATGATGAAGTTTGCCTTAATTTTCCATCACAAATTGCGAGTCAATTCCCATATAATAAAGTGGTAAATAGCATGAAAAGGCGCCGGCAACGGTCTCAACTGAAGTTGCCTCTCACCATTGAACGAATGGCACATATTTTAACTACGCAGGTACCACAATGGGGACAAACAGTGGATGGGGGACAATTCTTTGCTGGATATTACGAGAATGGAATTTTATTTATATCATCAAGAACAAAAGATT…
TRINITY_DN41721_c0_g1_i1	CTTCGGTTAGCTTCGGGATCGTGTAACTAGAGTCCCCAAGAGTAGTGAAACGAAATTTTGAGTGGAATTTTCGAGAAAATTGTTACAGGTACTCCATCAATCTCATCTTATATATACGTATGTATATCTGGATGAAATATTGAACTGGTTTGGATTGGAGAGATAAGTAAATGGATGGTGCTTAACTAAGAGATGAAGTTAATTCTTATTTCTACCTTATGCATATTTTCTACCCTCACTTACGCGATGCCTACAGATGGCAACCAACAAATAAGTGCAGACGAGATTACCAAAATGTTGGAAGGTATTCCCGATAATAGAAATAAAATAAAAACTCTAATCAGATTATTAGCGGCTCGCGGTTACCAGGCCGAAATGCTAAGAAGAGGTTTGAGCGAT…
TRINITY_DN41722_c0_g1_i1	CGGAATACAAGTTTTCATTATCATGATTGAATGAAGAGATTTAGCAATCATAATTTCAATGCATGCAGAAAAGTGATCGTTGTTAAAATTTTACGATAAAATTCCTACGTGGCCTACCATGTCTGAACATGATGATAAAAATGATTCCGCGGTGAACTCACCGGAAGATTTACGTGACAAATGTAAGGGAATTATAGAAACGAAATTAAAGCCCGATAAAAGCAAGGAAACCGATTTTTTTGGTATAAAAAATAGAAAATGCGTTGATAAAAGAAAAAACGAAACCTTTTCACGCGAGTGCGGTGATAGAGATGATGACGCTGTACCCGAAACCGAATTTAAAAAAGTCAAACCTAATGAAAATGATTATGGAAATTACTCCAGCGCCTATACTGGTCA…
TRINITY_DN41700_c0_g1_i1	CGCGGCCATCTGTTCGACCTGCAGCACCGGGTCGAGCACCAGGTCTTTCAGCGAAATGCTGTGGTCGGCGATGCGGTTGACGAAGCTGGTGTTGGCGCCGTTTTCCAGCAGGCGGCGTACCAGGTAGGCCAGCAGGGTTTCATGGCTGCCCACCGGTGCATAGATGCGGCACGGACGGTTCAGCTTACCGTCGGCAATCTTGCCCACCACCTGCTCGTACAGCGGCTCGCCCATGCCGTGCAGGCACTGGAACTCGTACTGGCCGGGGTAGTAGTTCTGCCCGGCGATCTGGTAGATGGCCGACAGCGAGTGGGCGTTGTGGGTGGCGAACTGCGGGTAGATGGCTTCCGGCACCGCCAGCAGCTTGCGTGCGCA
TRINITY_DN41745_c0_g2_i1	GCTGGATGTTAATGTCATAATCATCAGCACAATCACTATCAAACCGCATATTAATGCTATAACCTAAAATACCATTCAAATATTCACAAACTATATTTCAAGAAGGTACTTGTCGAAGCCATAAAACAATGATGGTAAAATAATGATGTAATTTAAAAGCTATAACAACACCTCATTAAAGTTGAATATCTATGATCAACTTCAAATAGTAATCATACGTGCTTTGACGTTTTAATATACTGTGAATTTTAAAATTTCATAGGAAATTAATGATTTAATAGAACTTGATACCGATCACATATGAC
TRINITY_DN41745_c0_g1_i2	TTTTGTAGCATTTACTTAATACGCGAAAATATTTTAATCGGTTTTCCAGTATATGTAAACTGTACGAATTTGTATTTACGCAAATTTCGCCCGATACAACATGAACATTATTAGGAACTAATTGTAATTCGTTTCAACATATTTTACTCGTAAATATAAGAATCACAATAAAATGTCGACAAATGGTAATGGCGCCATCGCCCAGGTTATAGCATTAATATGCGGTTTGATAGTGATTGTGCTGATGATTATGACATTAACATCCAGCGACTGGCTAATAGCTGAGGGATGGCGCCAAGGATTGTTTTCTCATTGCATCGGAGAAAATGCTCCTACACCTCTTCCATTTAATGTTCAAGAACGTGATCCAAATTGTTATCCTGCAAGAGATGAAGGATA…
TRINITY_DN41789_c0_g1_i1	CGGGATTACGCCCGCCATGTTCACCTTCAGCGGCAGGTGGCTGGTCTGCGCAGCGAAGACCTTGCGGCCCTGCTGACGCTTGGCGTAGTGCACCGCAATGCGACGCTGGCCACGCTCAATGAACACCACGAAACCGATGATCGCTACCGCCAGCAGGCCGATGGCAATCAGGGCGAAGATGTTGATATCACCCTGGCGGGCAGACTCGAAAGACTGCCCGATTGCCGACGGCAGACCGGCTACGATGCCCGCAAAAATCAGCATCGAGATACCGTTACCGACACCGCGCTCAGTGATCTGCTCGCCCAGCCACATC
TRINITY_DN41776_c0_g1_i1	ATGGCGCCGTGCTGGGAAGCCACCGTGCCGAGGTGGAGCAGGCACTGGCCCGGCGCCTGGGCCTGTCGGCCTGCGGCCGCAGCTGGCATACCCAGCGCGACGACTGGATGCGCCTGGCCATGGAGGCCGCCGTATGCGGCGGCAGCCTGGCCAAGCTGGCCAAGGACTGGTCGCTGATGGCGCAGTACGAGGTGGGCGAAGTCAGCGAGGCGCCGCGCGGCAGCACCTCCAGCGCCATGCCGCACAAGCGCAATCCCGTGCACCTGATGCAGGCGGTGGCACAGGCCCAGGCCGTGCCCCCG
TRINITY_DN41719_c0_g1_i1	TTTAGGTGTTATTGCACTTAAGTACGTAATTATTATGAGGACACAGTGGCGTAGCTAGAAGTTTTTCTTGGGGGTGGGGGGTTTAAGAATAAAGGTCTTCGACAAGGGTAGTAAAATATTATAATCATACTACAGGTTAGCTCATTTTGCCTTGGCCACTAAAAAATTCCTAAAAACTGATTGGTTAGTAAATAATGACATTGAGAGAGTCGCAAACGAAACTTGAATTCTTCTCACAGTTCACAAAATATATTGGGTTGTTTTTTAATTTCATAGTCTTTGAATATCTCATAACATACTGATA
TRINITY_DN41738_c0_g1_i1	AGGCCGAGTGCCAGCGTTTCGGCGAGTAGCAGGAGAGATCGACGCAGTGCCGTCGAGTCGGCGACGACGAGAACGCCGTCGGGGGCAGGGATGCCCTTCATCGTGCCTTCGAGGGCGTGGACGACGACTTCCTCATCGGGGGAGATGGGGGTCAGGGAGTAGGTACCGGGAAGGTCCTCGATGCCGTATTCATTTTTACCGATCCGGCAGACGCCGGTACTGCGGGAGACGGTAACGCCGGGATAGTTTCCGGTCTTGGCATGCAGGCCAGTGAGTTGATTGAAGATCGACGTCTTGCCGCCGTTGGGGGAGCCCACCAGGGCCAGTTTGGGTGAACCCGTCCTCGGTTCCGTCGTAGGAACGGTGTGACAGGGTGCTGCGGTGGGTATGGGCATCAAT…
TRINITY_DN41796_c0_g1_i1	GGCGTATTAGTCTCTCGGCATGTCCATACGCAATTCCCCCGGATTGCATCCGGGCTACCAGCCCCCTGCGCCGATGCCGTGAACCGAATGCCCCAGACCTTCTGCTTCCTGCTGCTGTCCGGTTTTTCCATGATGGGCCTGATGTCGGCCATCGAGCCGCTGCGCGTGGCCAACCGCTTTCGCGGCGAGCTGTATCGCTGGCGCCTGCTCAGCCAGGACGGCAACGCCGTGCAGGCGAGCAATGGCATGTCGCTGAACGTCGACGGAGGCCTGGAGCTGCCGCTTGAAACCCAGGTGCTGTTCGTGGTCGCCGGTTTCGAGCCGCTGGCGCACTACAACCATCACCTGGCGCACTGGCTGCAACGGCGCGAGCCCGAACTGGCGGTACTCGGCGGCA
TRINITY_DN41764_c0_g1_i2	GAAGCATTTCATTTGTTCCGTGTTGCCTCCGTATAAAACGCTGCCACGTGATAAAAAAAAACCCGAGTTAATTATTTCTTCGTTAAATATTTTCGAAAGTTTTTATTATTCGGTGTGGTGATTTTTGGTTCTTCGAATTGGATTCTCGTCATTAGCTCGCAGTCGTTCCATTCGACAGTGAACGTTTTCGAGATGAATTGAATACTCCAACGCCTGCTCCCACGTACGTCGCTTCAAACAACGAATCGATGCATTAAAAATGACATTTCGCCGAGCCCCATGTCGGCGCCCGTTCGCAAAGCTTGACACGATGCTAGTTTTACGAGCCTCGTGTTGTACCTGAATAATGGACAGAAGACGCGGCCGCAGGAATATAAAACCAAAGAAATCCTTCGTACA…
TRINITY_DN41707_c0_g1_i1	CAAAGCTCTAATGAAATTTGGTCGGCGTGTTGTTCGGTGATAAAAAATTTAATAAGTGAAATTTCACCGAGTAACGTTCGGGGATTAGGTTTCGACGCAACGAGCTCAATAGCGGTTTTGAATGGTGACGGGAATCCGATCTGCGTTAATCCTGGAGACGATGACGAACAAAATATTATTTTATGGATGGATCATAGAGCCGAAAAAGAAAGGGATTTCATCAACCGAAGCAAACATCCTGTATTGAAGCAAGTAGGTGGAAATATATCGGTGGAAATGATGGCGCCGAAAATTCTCTGGGTTAAAAATAATCATCCCGAATGCTGGAAAAAAGCCGAGTATTTTTTTTCATTACCAGATTTTCTGACGTACAAAGCAACGGGAGAGGAAAGCAGGTCT…
TRINITY_DN41773_c0_g1_i1	TGATGATCTCCACCTGCTCGCCGGTCTGCAGGCTGTAGGTCAGCGGCACGATACGGCCGTTGATCTTGGCGCCCCGGCAGTTGTGGCCGATCTCGGTGTGCACGCGGTAGGCGAAGTCCAGCGGCGTCGCGCCCTTGGGCAGGTCGATGGCGTGGCCGTCAGGGGTGAAGACGTAGACCCGGTCCGGCTCGATATCCACGCGCAACTGCTCGGCCAGGCCACCGATATCGCCCAGTTCCTCGTGCCACTCGATGACCTGACGCAGCCAGGAAATCTTCTCTTCATAGTGGTTGGAGCCGGACTTGACGTCGGTACCCTTGTAGCGCCAGTGCGCGCAGACGCCCAGCTCGGCCTCTTCGTGCATGGCGTGGGTGCG
TRINITY_DN41718_c0_g1_i3	CTCTCATTATGGCTTTCTAAACTGTGATATAATCTTGGAACACAACACTGAAGAAATTTCTCAATAAATGCAGTTTGTAAAGCTATGAATTCAATGGTGCTCAGAGTTGAACACATCCAATCATAATATATAATATAATCAGTCAAGTTGAAGAATTTAAAGAAGGAATAGGAAGAGTTTGTATCGTCATATAAATCAATATGAATACATATATATAGGTGCTAATATAAATTATAAAATAACATTTTTCCTTTTCTTCATAGCTAACGTATAGCAAGATAAAATGCAGGAAGAGCTTATGTTCGAAAACTGGGTTTCTTAACTTTTATTCACCCATTCAAAGTAATAAAAGCTTATTAAAAAATGTAGATTAGAAGACATATATCAAATGGCAAAACA…
TRINITY_DN41777_c0_g1_i1	GTCTCCTTATGATGAATTTTTGTTGATGTATATTATTAACTTATTTATTTATTTATTTATTATTTATTTATTCCTATCTTAACGAAAATGAATTTTAATTTTTCAATGTTGATGTAAGAAAGAACATCTCTCAATTGAAAGTATCTGGTTAGTTTGCTTTTTAGTGTTTTAATTTGATGAAGTTGAATTTTTTCTTGATAGAATCTGCTTGTATTACTGTCTCTTGATTTTCTATTAATTCCTCCATTTCAGTAGCTATGTTGGTAACGAACAATATCAATATATTTTTTCAATTACAATGAACTTAATTTTGAAAGAAGCTTGCGTTTCAAAAGTGTAAATGGATTCGTTAATTTGAATACAAGGCAGATAATTGACATGAAGTAGCAATATACAACT…
TRINITY_DN41777_c0_g2_i1	ACAGGAACTGAAGAAGTTAAGCAACTGCTTAATTACGAATGCGATCTAATTTACGAATGTAAAGTATGTAAAAATCTATTTAGAAGCTTGGTCAATTTCATTTCGCATAAGCGTATCTACTGCTGTGATCTATACAGTACAATTCACACGCGCACTGATGAGAATGACGACGAAACGCCGATAACCGACGAAGAACGGTTAAAAGAAAAAGAAAATATTAAAGAATTCACAGCCAAGCCCTACAGAGTTACTTGCAGAAAAGATCTAACGGCTGTGCTCAAGAGATTAAAAACTATGGCTGAGCTGTATCCGGCAGAACCAATTTTACATATGCAGACATTGGACACTACACCATGCGCCTTTCAACAAGTATTATTCACGAATGAAGATGATGTTATA…
TRINITY_DN41735_c0_g1_i1	TCCATCTGTTGATCTTATTCGGTAAAAGAAAATTATTCCCATTCAACGTTGTCCAACTTGCTTTATGATATGTAGTAAGAATTCAACAAAAATCGCTATAATTCGTTATGAATATTTTTCACATATTTTTCTCTTCTTAATCATAATAGAAAAAGTTTGGATATGTTACAGGTTCTCGTCAATCTTTAAATCATGGAAACATCCTATGTCGAACTTGTACCATTGACTGCCGAAGCTAAGGACACAACCACTTCAACACCTCCAAAAAAGAAATGCTCTAGGAAGGAATACCACGTTACAAATCGTAGCTGTGAAATCGTAGTGAACGGGTTGAAAGAAATCACTAGAAAATATGAGAAATCGTGTAAAACTGTTATCAAAGTTTTAAAAGCAAATCCA…
TRINITY_DN41766_c0_g1_i1	CTCATCCCAGAGGTCAGAGAAATACATGGGGAGTGATCCAGTTAATGTGAGCGAATTCGAAGAACTCGCCAAACGAGCTCTTCCAAAAATGAACTACGATTTCTTTAGAGGAGGTGCCGAGGATGAATTTACCTTGAGGGAGAACATCAAAGCATTTCAAAGAATTATGTTACAACCAAGGGTTCTTGTAGATGTGAGAAATATAGACATGTCGACAACATTATTGGGGTACAATTTAACTGCACCTATTATCATTGCCCCTACCTCAATGCACAAATTGGCACACCCCGAAGGAGAAGTGGCAACAGCGAAAGCAGCGGCATACTGTAATACCATAATGGGTCTATCTTTTTCATCAAGCTGCACTATTGAGGAAGTGGCTTCAAGCTGCAATGCCGT…
TRINITY_DN41783_c0_g1_i1	TCAGAAAGGATCTGCTTGGTGCCGTCGGAGATGGTGTAGAGCTTCTGCTCGGTCAGATCCAGGCGGGCACCGCTCAGGCCCAGGCCGGCCAGCAGGTTGAAGGCGAGAAAGGCCACCGCGATCAGCAGCAGCCCGGCGCCGGAATAAATCAGCTTTTTCATAGGCGCATTCCTTCAGTCGGCTTTCTTCAGGTCGATGACCACGGCGGTGGCGGTCAGCCAGGCGGCGATCAGCGAGAGGAAATACAGCAGGTCGCGCAGATCGATCACGCCCTTGCTGATGGCATCGAAGCGCACCAGAAAGCTCAGCGAGGCGATGGCGTCCACCAGCCACTGCGGCGCCCAGGCGAAGGCGTCGAGCACCATCGGAAAGCCGCTGACAATAAACAGGAAGCAGGCG…
TRINITY_DN41794_c0_g1_i1	GGGGTATGGATTTTGCAATTTTCATAATTATCATGGCGTGTGTTCAAACTCATCGTGTGCATAAACTCATCACCAACGTTTTGAGTACATTCAGTATTAAGATAAACTTTTTGCATACGTTTTGAGTAAAATAATAGACGTGATATCAATTCTAGTGGAGGGGGTATGGGTCTAGACAGCGTTTTCGTATTTTCATATTGTAGCATGTTCTATCTCATATGTTATTTGTTAGTTTCCCTTCCCAAGTGGTTTACAAAAAACAGTAATGTTTCCTATTTTTTTATATTTTATTATTATAGGTATTTATAAAAATATATAATGAAAAGGAGATAGAAAGATACAAGTCAGGATTTTTATAAGCTACGAACAAACAGACCCAATATTATATCATAATTATTT…
TRINITY_DN41751_c0_g1_i1	ATTCTTTTGATCAACCATAATTATGCGAGTATATATTAATGTTCGTAGCGAAATCATCATTGACATAACTTCCATCATTTTGATGAAAAAATGAAATATTATGTGAAATAGGTGAGCTCGAGTATGGAAATGGTCGAATAGAGAATTGCAGAGGATATGAATGCCCAAATGGATGTGGTAAAAAATATAGAAACAGAAGAAGCGTTTGGACTCACTGCAAATATGAATGCAATGGTGTTAAGCAATTCAAATGTGATTTTTGTGGTAAATCATTTTCTCGAAAAGCGCATCTCTTCTTTAAAAACTCATTGCTACCTAGTTGGTGTTCAGATTCGTATAATGTGAGATCTTTTTGCCCGAACTGCGGTAAAGGCTATAAACATAAGAGTAAATTAAATC…
TRINITY_DN41756_c0_g1_i1	GTACAGTTGAAACATTTTTTCGTATACAGAATTTATATAAGTGGATTTGAAAGGAAGAAAGGAAGAGAGCAGGCCTGAGCAGAGGGGAAAGAGTGGGGGTTTGGCGCGGCCCCGAGTTGTTATTGAGGCCCTACTACTTGAAGCCTTGACGCATAGGCGCTAAAAATCTCACCTCCACAACCTTTTTTTTTTTTTGCTCTTTCTACTTTTCCTCCTGGGCCCTGATTTTCTCTGCACAGCCCTGGAGGAGGAGAACTAAATCAGGGCAATTGGAATTGCAATAAATGTACTTTACAACAACACTATTCGTGATGATTAACTGATTGCCATCATATATTAAGGGTTACAGATTTACTAGTAGAGGGAGTACAAATACAAACGATTTTTTCATCAAGTCTC…
TRINITY_DN41733_c0_g1_i1	GGTTAATCACGCCAGCAGCAACGAGGCGCTGGTGCGCCGTCACCTGCTGCGCGGCGCCGCCTCCGAGGCGAAGTTCCTCGGCCTGTACCGGGTCGCCGGCAGCCTGGAGCAGGCGGCCGAGCTGGCCGATGCGGCCTTTGCCGAGTTGCCGCCGATCGACGTGCTGGTGCTTGGCATGGGCGACGACGGCCACACCGCCTCGCTGTTCCCGGACAGTCCCAATCTCGACCAGGCGCTGCGCGCCGACTGCCCGCGCCGGGTGCTGCCGATGCAGGCGCCGAGCCAGCCGGCGCAGCGCCTGACCCTGACCCTGCCGCTGCTGGCCGGCGCGCGCCTGCCGCTGCTGGCGATCCAGGGCCAGGCCAAGCTGGCCACCCTGGCCGAGGCGCTGGCGCCCGG…
TRINITY_DN41702_c0_g1_i1	AAAAAAAGTTGGGCAAATTTCAAAAATTTCACACAGAATAGATAGTAGTTGAAAAATGCAATAAAAAAAATTCCTTGTGAAAACGATCCATTTGTAGAATTTGAGTGAGTCCGAATTTTTGGAACCTCTCCTAACTCTTCCCCTACCGGAAATAAGAAATTTTTGTATATAACCTTTTATGCTGCCCTTGATGAGTACTGTTCATTTCATGTAAAAAAAAATTTCAATTTCATTAAAATGTTGATTTTCACGAGGTGATGACGTCATTTACTCGTACAGCGCTATCTGTGCAAAAAAAGAGGAGTTCAACCTGGTGCGCCAGTTTATATGGCAGTGATCTCGATCTTTCACATCACTTTTCGCTGGTTAATTTGGGTTTAAGGTATAACTGGGTTTGTC…
TRINITY_DN41748_c0_g1_i2	CAAAAATTACAATTATATTGAAATTGAAATTCAAGAATTGTGTACGCGTTAGATATCTAGTTTGCATATTCCACAATATAAGAGTTCGTGTTTAAAATTATAGATTGGAATTTTTTATTATGTCACAAAATAGTTCGCTTTCGAACAGAACTTTGAATTCCGTACTGAAGGAAGATAAATTAAATAAAAAACATGACTTGAATGCTGTTACGAAAAGGCTACAGTCAGAACTGATGACGTTAATGACCGCCGGAGAAAAAAGTGTTTCAGCATTCCCTGATGGTGAAAATTTATTTTATTGGGTTGCCACAATTATGGGTCCAGCTGATACAGTTTACGAAGGATTAACATATAAACTCAGATTAGAATTTCCACACACGTATCCCTATACTGCTCCAG…
TRINITY_DN41727_c0_g1_i1	AAATTATGAATATAAATTGAAGTTTATTTAAATTGTTTAATTATTTTTGAAGTTCCGCTTTAATTTTTCAAAATTATGTTCGATAGCACTCCATGAAATATTCAACTATTGAGAGCTTCTCTATAAAATGGAAGGATACGATGTTATTATCAATCAACCGGTAGTAATAGATAATGGTTCTGGAGTGATTAAAGCGGGATTTGCTGGAGATCAAGTTCCGAAATGTTGTTTTCCAAATTATATCGGGCGACCGAAACACATTCGTGTGATGGCCGGAGCCTTAGAGGGCGATTTGTTTGTTGGTCCTAAAGCCGAAGAACACCGAGGTTTACTCAGTATACGTTACCCAATGGAACACGGTATAGTGACAGATTGGAACGATATGGAACGAATATGGCA…
TRINITY_DN41729_c0_g1_i1	TTTAAAGGCATTTGAGTAGGCTACCAGTTAGATGGAAAAATCCTATATTAGCCATGTGATCTCTGAAGTCGGATGTAATTCGAAAAATGAGTCGTTCATGAACGATTCAATAAAAACGAATTTCCAGTCGATCGTACATTCGTATGTTTGTATTTTGTTTGTGAATGACTTGATCTCGGGCCATCTGAGGAGTAATCTAAACGTGATGCTTGTTGATGAAAATTAAACTCAAGTACCCTAAGCTCTTCTTGCCACTTCTCTGAAATATTATGTGTAGCGGGAAGGTTGGGGGCATACGAAATAAATCAACCGCTAAAATGCAATAATAGAAAAATTATAATTTGAAAAAAAAAAAATGTTGATGAAGAAAGAAAAAAACCCAGTACGAAGATGAAAAAC…
TRINITY_DN41786_c0_g1_i2	TAATAGTATAATTGTATATCGCTTCGGAACATCGACATTTTGACCAAAAATACCGGTATATTAGGCTAATGTCGCAATAAAATGCTTCCGCTAATTTTACTATCATTCGTTGTGCTATGTGAAACCAAAGGACCGCATCATCCAACCACCAGTCATCATCATTATCATCCGCAACCGTCAGCTGAGAAAAAACTCACCAACGATGAGAATATACTTCATGACAAAAAGTTTAATATTTTTCTCCTTTGACTCGAATAATCCTCAAAAACGTAATAATCAAATATCAAACTTCAATTGCTTTCTTTTAGGCACATCGAAGAAGATCTCGGAGAATGGTCGCACGATTCTCATTTAACTGACGAAGAAGTAGAATTCAGATATTTCACGGCCCACGATTAC…
TRINITY_DN41731_c0_g1_i1	TTAATACTGTTCATTATTTTTGTCGATTTTTACTTCATATAATTATTATATTTTAATTTTCCACTTAGTTGTTGCGAATATCAATGCAATAATGAAATACTCATCGTAGGTTTTAAATAGTATTTTGAAAATTTGACTCAAACTTCACAAGTTCGATAAAAATTGAGTGAGACGTGTTCATTGTAGTTTTTTCACATTTATATTGTGAAGAAATGAAACTGAGTGTTTGTAGTACCATGAAACCGTGTTTATAAATGGTGAACTTCACTTTAATTTCCAGCGACTGATTCATCTGTAGATGGTATATAAATAAAGTGGAAACACGGGTCCTAAAATCGTAGTAACCACCATCATCGTATTTTTTAGTTTATCAAGTTATTTAAAATGTGACTTGTTATC…
TRINITY_DN41765_c0_g1_i1	GTGGCAGCGAAACACCTGGCCGGCCATTTCCCCCTGCAAGCCCTCGATTTCCACCTGCACGCCAAAGTGGGCAATTACCAGCCCGGTCTGTTCCGGGCCGAGGTCACCGCCTTCCAGTGCTTCCACTGCCTTCGATTCACGCTTGGCTGCGCGGGCCGCGCGCTCACCTTGAATCTTTTCGATCCGCCAGTTCTGGCGGCGGTTGAGTTGGCGTTTGGCCATGGAGCTTCCGGGTAGTGGAGTGTTGATCGCGGCGAGTTTAGCATGAGCGCTCGGCGGCCATTCGGCTGTCAGGAACAGAGGTCGGGAATGACGATAGGCGAGGAAAGAACGGTGCTGCGGCTACCGTTGTTGCGCGCTCTTTTAGCGCAGGGCCTGTCCCTGGCGCTGGTGGTGGTG…
TRINITY_DN41780_c0_g1_i1	GGGCGATCTGCACGCCTAAGGCAGTGCTTACTGCAGGGTTGGGGACAAAGCACAGCACGCTGGTGACCAGCGCTGTCAGCTCCACCACCAGCATCACCGGCGAGCGCACCAGTTGGCGCGGGTCGAGCTTGACGAAGGCCTGCTTGAGGGCCGGGCGCCACAGCGCGCCGAGGCCGGTCTGCGGCTGGCTGCTGGACGATTTGGCGCTGCGTTGCGCCGTTACGGGGGCATTCATCACGGTTTCTCCTTCAGAACGCCAGGTGTTCGGCCAGCGGGCCCAGGGCCAGCGCCGGCATGAAGGTCAGGCCACCCACCAGGAGGATGGTCAAGGTCAGCAGCACGACGAACAGCGGCCCATGG
TRINITY_DN41788_c0_g1_i1	GAATGATTGTTCTTTCTAATAATATCGTTGATACTGCGGTTATCTATAAGTAACCAGCAGCACATTGTCGAGTATGTTGGTGAAAAAAGGTTGAATATAATTAGTAAAAAAAATCATTCAGCGTGGTTAATGAAAATGAATGCCACAGAAAAGGCCGTTCCGGTGGAATTTAAGTTGTATAAACGAAGATGGGTTATTATGGCATTGTTTATGTTGTACGCTGTTAATGGCGCTGTTCAGTGGGTTCAGTTTTCCGTTATTAGTGATTTGATTGTGAAATATTATGGGGTGACACCAACCCTTGTGGAATGGACGACGACGATTTTCATGTTATGCTATGTATTGTTTATTGTGCCTTCGTTGAGCGTAATGCAAAAAATGGGATTAAGAAACACAATG…
TRINITY_DN41732_c0_g1_i1	TTTTAGGACAATTGCAAAGCGATGGTGAGTCTGTGGCAGCTATAGCATCAGCTGGTAATGCCGACCAAGTTGGACATATTGATACCATTAACACAAATAGTATTATGGTCGTACAATCTCATACACCTCCTAAGGTTAATCCATTAACCCATGCTGTTTTTGAGTTGGTGCCAGTAAATCAATCAGGTTCTGAGGTGGATGAAGATGAGGAAGATGAAGACAATAGCGCAGACAATGATGAGGATGATTTTTACTTGGATGAGGATATTAGTCCTGTGACTACAACTGCCATTTGGTCTACCGGTGATGATAACTCAAATGATCTTCAAGATTATGATGATTTAGATAAACAGCCTATAAAAACAAGTAAATTAACGAAAATAGCAAAGAAGCCTGTCA…
TRINITY_DN41787_c0_g1_i1	CTAAAATCAGAGTAAATTTGTCACTTGGGCTTATTCTATCATATGACACCGCAATAAAAAAATTTGACATCTCGTCTACCCCCACCATTATTTAAGGTCAATAACCCCTCCTTCTCCCCTCCAACAAAAAATAAATAAATATTATTTAATTTCATTAGAATTTTTAAATTTCATTCATGCATTACCTATTCAAAAGAACAAGTTCCGATGCTAAATTTCGATAATGGCGGCAAATATAGTGTAACGATACACTTTCGAATTTTTCGTGTGAAAATAACATTTATGAACAATAGTTTGACCTATGCACCCTTAGATTATAACTATACTCCCGCGCAACACTGATG
TRINITY_DN41798_c0_g1_i1	ACTTAATAGCTATAGTGGCTTTAGTAGTAATTTTGAGTGATAAAAAAATCCACTGGTACGAAGCTACTACATTAATAACAATTTACTTGGTTTATTTATTAGTGCTCTGCGCTAACGACACGTTACGTTTTAAATTCGAAACCCTAGCGGCAGCCCTTCACCGTAAACGGACAGCTGGCAGGCTAATCGAGCCTATCATACCACTTTTACAGAAACCGGGCCGTCTAAAAGTTTCCATGAGCGTGGAGGATGTTTTCTACGTATTGGAAGATCACGCGCCAGAATTCTACACAATGGCGCGATGGCCGACGCATCGTAGTATATTGGCGAAAATCGAATGGATTCTCATGTGGCCCATCATCACCATTCTTAGGATGACAATTCCCACTTTCTGGAACA…
TRINITY_DN41761_c0_g1_i1	GTCGAATATCAAGAGGAAGAAGACCAGAAAGCTTCGTGGTCATGTAAGTCACGGTCATGGTCGTATTGGCAAGCACCGTAAGCACCCTGGTGGTCGCGGTAATGCTGGTGGTATGCACCACCATCGCATCAACTTTGACAAGTACCATCCCGGTTACTTCGGTAAAGTTGGTATGAGAAACTTCCACTTGCGTCGCCAACACAAATTCTGCCCCACAATCAATTTGGATAAATTGTGGTCTTTGGTTGGTGTAGACAAAGTCGCCGAATTGGAAAAAGAGAAGAGCGCCAAGGCTCCCGTTATTGATTTAGTCAAATTCGGTTACTACAAATTGTTGGGTCGTGGTCATTTACCTAACTTGCCTGTCATTGTTAAGGCAAAATACTTCTCCAAGAAGGC…
TRINITY_DN41791_c0_g1_i2	TGAACATCTGGTTTTTATCAAAATTGTTCAAAAACGAAGAATCAACCGATTGTTGTACCAAATAAATGATAAAAATTGCGCGCCTTTTTTACAGCTGACTATCTGAATTCCCGCTTAAATGAATGGAAACTGCACTAATGTCTTCTTCTATGCGTTCTATTATTAAATTTCTTTGTAGAAAGTTAGACATGGTTGCTGAAAACGAAATTACTTTGAAATTCGCTCGCCTTTCCGAACACGCATTGCCACCAACCAAAGGATCAGATAAAGCGGCCGGTTATGATCTCAAAAGCGCTTATGACTACGTAGTTCCAGCACGAGGTAAAGGGCTTATTAAGACTGATTTGCAAATTGAACTGCCTGCAGGATGCTACGGTCGCATCGCTCCTAGATCTGGAT…
TRINITY_DN41799_c0_g1_i1	ACTTTCTTCACATTCTTCTACTCTTTTTTCTAAAATGACCAACGATCAAGAGAAACATAAAGAAGAAAAGTTACTAGATTTTGACTGGCAAATCAAGCATGTAATGGGCAGTAGTGCTTACAGATCTCTCGAAGATACACTAACTCAAATTACTTTTCATACTATTGGTCAATCAACAGATTCTACGAATTCCACCGTCAAGAAAAACATTACCATTGAATTCAACAAAAGTGAATTGAAAAATTTAATTTCTTCTTTACGAATTATCAAAGAGAGCTAAACCGCGAATAAAACAATCACTATGGGCTTATCAGAAACTGAAGAAATTTACCAAAAACACCAACAACTCTGCGCCGATTTGAATATGGATAAAGTGTCCACGAACACTTCTTGGAACAC…
TRINITY_DN41763_c0_g1_i1	ACACATCTCGCTATGGCTTCGTGGGTTTGCAAAGGATCTACTATTAATACTTGGTTGAAGTGTATCAATAGACTTCGAAATAAAGAAACGGAAGAGCTGGTGACGTTTAGGAGACATAAATTAATCGCTCGAGCGTATGCGAAACGAGATCTGTTGAAAAGAGACGACGGACGTCTTTCAATTAGTATCTCTAATAGTCGCCAAGACCCAGTTGGTCTAAACTTCGAGTTGAATAGCATGGCGTCGAATAATTTAAGCTCTACGTGGGCTCGAGCGTTACCGAAACTGATTACAAGGCGAGGCGCGTTGACTGCTCTTTCAGGATCGAATTCTAGTCA
TRINITY_DN41763_c0_g2_i1	AGCTATTCCAGATATCGAAATGAGTAATTTGAAGTTATTAGATATTGGACAAAAGCTATTGAATTATAGTGATGATAACGATTCCAGTAACAACTCCGGAGAAGTTGAAAGCGAATCTGAAGCTTGAGTCGATTTTTATATGTATTTTTCTCTTTTTAAAGACTGACCATTTTTTTTGCAGCTCTAGTAGTATTACTTCGATTATTATCTTTTTTAACTTATTAACTCGCAACTTATTATGTTATTATTAATGATCTCTTGATTTATTCTCTATTCTTGTGAATGTCGTGTTGGATGTTGAATGTTTACTAAAATATCGTTTAGTATTGTGTGCCAAGTTTGTGTAATGCATTTATTCAAAGTTGTGATATTTATTTATTTTTGTATTTTTGTTTAATT…
TRINITY_DN41763_c0_g3_i1	GGATCGAATTCTAGTCAAAGAAGAAACTCGATGGATTCGGAAATCAGTTACAGCGTTAGAAGAGTTTCGGTGGAATCTCGAAGGCATTCCTTAGATTCGACTGTATCGGTGAAAGCTCTAGAGGTTACGAAAACCGTACGTAAACGACCACGTACGAAGAAATTCCGCCGCAAGGAGAAAAATTACAAACATAAATCCATCAAGCGTAAAATATCATCTTCGAGGCGCGCCAGTAACGCGTCCCAAGCCAGTGATTTGGAGACTGAGGTCATGACAGCTTTAAAAATTACCAATTTTAATGATCAAAATTACGGACCAAATTTAAAGCGTAGACAAGCTATTCCAGATATCGAAATGA
TRINITY_DN41763_c0_g4_i1	CTTTTGGGACCGTTATCCTTCTCTGTTGTGGGATTGATTTTGTTCATGAAAGGCGTATACACTCTGATCTGTTTAAAGATCACCAGCAAGGAGCATATTACTTCGAAAGGAAACGCCAGAATATGCGAAAGTATCGCCAGAGTGATAATATTTTCAACTCTGATAGGGCTGTTTGGAACTACCACTTTCATTTATCATATTTACGAGTACCAGCACTACGATGATTGGAAGAAAAGTTTCCGTAAATTTATCATCTGCCAGTTAGATATCTCAGGTGATGCGGAACGATGTCGTATGCAGCATCCGCCTAGTGTGTTGATGGTGCAGTTGCAGCTAATTGCGCTATTCGGTACACATCTCGCTATGGCTTCGTGGGTTT
TRINITY_DN41778_c0_g1_i1	TTTTTGAGATATTTGCTCTTCTTTCAATATCTCTCAAAATTTGAGTGAACTGTTATTTTGAATCGAATCCAAAATTCAAGAAATTTGATTTTCATCTGCATCCGTTAGTACTACCAAATAAAGGAAGAGGGGAGGGGTGGAATATGTTGCATAATGCAGCGTAGAAAAGTTGGACAGTTGTCAAATGATTATAAATGGTCTGAAATGCGAGGATATGAAGACCCCCTACACTGACCTCTCCTTCAAAAATCACATAGTGTATAATAACTATTGTTTTGATAAAAAATTCAGCTGATAATGACTTCAGTTGGTTTGAGGCTATTTTAAAGGTATTTTGCTGCTCATAGTAGGTATGCAGAGTCACACTATGTTACTCTTTTAAAAAAAAAAAGAAAAAAA…
TRINITY_DN41713_c0_g1_i1	CTTCGTTTTTGACTGCTTTAAGGTCGCTGATGCCGAATCTGATGATACTTTTAAGCAAAACTCCCTTTCCTTTCAAATCGATATTTTTCAGGTAACAGGTAATACATTGCGATTACTATTCTTAAAAGAGCGAGGAACGCTAAAAAATGTGTGGAAAACGATGCTTACCTCGATTTTTTTTTGGAGGTGTCAAAATTTCGAAAAATCTACCAAAAGGATACGTTTTTTATCCAAAAATTTTTTTGCCCGATTTCGTCGGCTTCGGTTTCTGAGATGGAGTTTTCTGACCCATGAAATTCATTTCTATGAGTAATTTCCTCTGAAAGCCTTAATGGATTGAAATAAACGCAGTTTTCTGGTAAAACTACAACTATGGGATGTTGGAAGAGGGAGCAGGTG…
TRINITY_DN41713_c0_g2_i1	GTTTCACCTCGTGGTAGAAATCAATTTTATATTAAATCAAAGTCACTAATTTCAAACTTGACAACAGATTTTTTTTCCCTACCTTCACACCTTTGAAGTGAAAATATTTGTATCTCAGTCAGTTTGCATAACTATGGAAAAGTAACCTCAGAAATTAATTTCTCTAGCCCGAAAACCCCATTCTAGACACTTTGCATGATAAAATTGGACAAAAAATTTTTTATCAAGAAACGAAGAAGCCTAATGTAGATTTTTCGGAATTTTGGCATTCCCCCAAAAAATCAGTATGGGTTGTGTTTAACTAATTCGAGGTCGCTGATTCAGAATCTGCTGATATTTTTTAGCTAAAACCTTCCTTTCGTTTCAAATCGATTTATTTTTAATAAAATTTGCGATTAC…
TRINITY_DN41757_c0_g1_i1	TCTGTAACTTCTTAATTTAAAAAATGACTTGGTGAAAACTGAGTAAAAAGAAAAAATAGATTTTTAAACTGCAGTTTTAAAACCTACTTTTTATTTGTATCATTTTTCACCGCCAAATTAAGAGCATTCATCTGCACAGAACCGAATCGGATGAAGCATTGAGGAGCTACAAATTCCATTAACCTTGAAAGTCCCGACAGATAAATTTTTCGATAGTTATGGCGAGCAATTCCTGATCATGAAGCTGGAGATGATGGAATACTGCATAAGTATTCTGACAAACCATTAAAAAGGCTGAGAAAAAAATGAATTTAAAATGTAATCGCATGTCAATTGATTTATATAATTATGGAACCGCATATACGATAATATAAATCTTAATATTCGAACTAATCTGAA…
TRINITY_DN41730_c0_g1_i1	GTAAAACAGTCGTTGCCGAGAAAAAGAAGCGATTCGGAACCGGAGAATACGAGCGTCGATTTGCACAGCTTGAACGACATGAGAAAAGATAGAATAAAAACGCGAACGCCATCGGTTACGCCGACTAATATCGACCAAATGAACGAGGAATTCTCGGACGACTCGCAATGGCTAGAAGCGTGCGACGAACTCATACAGCAATTCTCGAGCAGCGGTTCGCAGAAGAAACGCACCCCTAAGAAAGCCTCGCCTCGAAAGTCCAACGAAGTACAAACCACTGCCACCATAAAGAAACCCTCGCCCCCGGACAACGATAAAGACGACGATACAAAAGACTCCGTTGAATTGCCGAAACCAATCGTCGATAAAATCAAAACCGAAAGCATCGACGACGCGTAC…
TRINITY_DN13144_c0_g1_i1	GAGTTAGTAAAATAAGGATTTAAGGCGAAAACAATTACAAATTGGTTAAAAAATAGTTTTTGGAATATCAAATAAAACATGTCAAAACAATTACTAGCATTAGTGGCCCTACTGGCCTGCTGCAATACAGTATTTGGATTATATTTTCACATTGCTGAAACGGAACGCAAATGTTTCATAGAAGAGGTACCCGATGAGACTACAGTCATTGTAAACTACAAAGTGGAATTATATGATCCCCGTTCCAATGGTTTCATGCCCTCATCACCCGGTATTGGCATGCACGTCGAAGTACGCGATAGTGATGACAAAATTATTCTCTCTCGTGTCTACAGTTCTGAAGGACGCATCTCTTTCACTTCTCATACCCC
TRINITY_DN13122_c0_g1_i1	AGATACTTAGATTTTACGAAATTAAAACATAAAGAGCATAGTACTTGTTTTTTTGTCAATTTAGCAAATTTAATGTGGATTCATGCTATATTTTCTTTCGGTGAAGAATTTCACAACGGATTGCATTATAAGAACTGGTGCCTGAGGCAAATTATTTTTAATATGGTGGGGTACCGCGTCGGTGACATAGAATTTATTAGTTTATTCGACTTACAGAGTCGTTTGTTCAATTATCCGACCATGTTTAGAACTAACGTGTTAGATTCATTCGATATACTTGAAGATGCACGAATTCATTGTGCCTTATGCCAGCCTTATGTATTTTCACCCAAATTGACTGTATTAGTTCCTAACACTTATAACAAAGATTTGACTGATTTACAAAACGAATATATCAGA…
TRINITY_DN13138_c0_g1_i1	TCCTTTTCCAGCTGCCTGAGCACGGCCGGCGGCGTCTTCTTTGGCGCCATCACGCCGTACCAGGACGAGATGGCAATGCCCGGCACGCCCGCCTGGGCCAGCGTGGGCACATCAGGCAGGTACTTGCTGCGCGCCGGGTCGGTCACGGCCAGCGCGCGCAGCTTGCCCGACTGCACATGCGGCAGCAGCGCGGGCACATTGCCAACGATCATCGGCACCGTGCCGCCCAGCACATCGTTGAGGCCGGGCGCCGTGCCCTTGTAGGCCACGTGCAGGATGTCGGCGCCGGTCTGCTGCTTGAACAGCTCACCGGCCAGATGCAGGCTGGAGCCCACGCCGGGCGAGGCATAGCTGATGGTGGCCGGCCTGGCTTTGGACAGGGCCACCAGCTCCTGCACC…
TRINITY_DN13132_c0_g1_i1	GCCGATGCTGCCAGTCACGCCGCCGATGCCGAGCGTTTTCTCAAGCTGGCCCATGCCGACAAGCTGACCGTGCCGGTGTATGGCCAGGTGCAGCAGATGTTCGCCCAGCGTTTCGCCCAGGCGCCGGATGGCAAGAAGGCAGTGCTCGAGAGTTATCAGGCCAAGGCCAACACCGCGCTGGACAAGGCCGTCGGCTGGGACAAGCTCAAGCCGGACATGGTCAAGCTCTACACCAGCAACTTCAACGAGCAGGAGCTCAAGGATCTGATCGCCTTCTATGAGTCGCCGCTGGGGCAGAAGGTGCTGCAGAAGATGCCGACCCTGACCGCGCAGTCCGCACAGATCACCCAGAGCAAGCTGGAAAGCGCC
TRINITY_DN13142_c0_g1_i1	AAAAGTCTTCGATGTACAATCCTTGGTGGATTTGATGAGAGGGCCTGAATTAGCTTTAGCAGGCAGAGCAGATCTCCATAGTGAGATTTCATTGTTTCCCCAAACACGCAGAACTAACCAATATAAAAGCATTGTGAAACCATCCAAACAAGTTTTATCGCATCGCAATGATGGACAAATGAAAAATTTTCAATATGTTTCCAAGAATGGGAAATTTTTTAAATCCAGTTCAATGCAAGAACACAATTTCACCTTAATATATAACTCTTCTTGGCTTAATCTATATAATTTAAAAAATAAAATTTCATTCCTTTCATCACCGTTTAAAAAAACAAATACATCACGTGAGAAAGCGAGCGTGCGTCATAGTCAAATATTGCATCATTCCAAACAATTAAA…
TRINITY_DN13173_c0_g1_i1	TATGATAGGGAAAGAGACGATGTATTGTATGGTAGGGTTCCAGCTGGCTCAGTTGTTGTACCAGGTGGTCTGATAAAAGATGGGAAATACAGTCTAGGTTGTGCTGTTATTGTTAAGAGGATCGATAGGAAAACATTGCTTAAAACCTCCATTAATGAGTTGCTTAGATAATCTGTTTATGCTTGGACTACTAGTTAAGATTAAGATATATAGATATAAACCTTGGGATTCTATTTAGTTAGCTTGTCTAGAGATATGTAGCTATTAGCTATATGCAACCCAATCTAACCACTCCATAATAAACCTTCTTCAGCCCATCTATAAGTACTA
TRINITY_DN13168_c0_g1_i1	CGCTGATTTCGCTACTTGGCGTATTTAATTTCAATATTAACGATGCACGAGCCAAAATAATTGCAAATAATTTGAAAAAAAAAAAAAACGTAACATTCCGCCAGTATGTCCTGTAGTTATGCGGATGGATTATCGGAGTATTCAAACAAAGGCAAACTCGGTATCCCCGAAAAATTTGATAACCCCGAAGACGTGAAGGAGAAAGTAAAAACATTAGCTCAATGGATCAATTCCAGCAAACATATAGTATTCCATACCGGAGCCGGAATAAGTACGTCGGCTGGGATACCGGATTTCAGAGGCCCGAAAGGAGTATGGACTTTGGAGAAAAAAGGCGAAAAACCCTCGATAAATGTTTCCTTCAACGAAGCAGTGCCCACTAAAACACACATGGCTATT…
TRINITY_DN13193_c0_g1_i2	GTTTATTCCAACGATTGGTTGCGATTGCGATAATGCTATTAATCGCGATAATTGAAAATCATACTATTTTTTTTCATCAATAAGTGTAATGCATATTAAACATTGTGATATTAATCGCTCGTGATAAATGTGTTTATTGGTCAGATGATGCTGAAATTGTTATCTTAACGCTATAAAAAATAATGGTTCTCGAGATGAAGCTAGTTGATCAAGTTGTACGAAGTTTTAAAGTTGCAAAGATATTCCGAGATTTTCATGATAAAGTGACCGCCATCGATTTTGCCCCCGAAGGTGATTTCATTGTATGCTGCAGCGAAGATGATCAGATAGTGGTATACGATTGTGAAAAAGGCGTTCAAACGAAAACCGTTAACAGTAAAAAGTATGGAGTCGACTTGG…
TRINITY_DN13109_c0_g1_i1	GTTTGCGTTGCGGCGTTCACATTTTGCACGTGCTCTGTTCTGTCGTATTCGTCATTTCATCAAGTTTGACTTATTTTGATATTTTTTTGTTATAACGTTGTAAATGTAAGGTTGTGGAAAACGATGGATAAAAATCACAGCATTATCTACTCGTTATTGAGAGACAATGAATTAAAAGAAGATTGTTTCAAAAGTTGTTTAGACTTTATCCAGGAAAATCAGCTATTTAATTCTAATCTCATATGCAATCGCGACAGCTTATCAGATCTTGTCGCTTCGATCAATGTAGAGTTGCACAGTGCTGATGAAAGTCGTTCGAAAGCTTTACGTTTGTTGGAAAAATGCCTACCTCAATGTTCCAATGAAATTTTTTCAGAAAACGCGATATTATGGATGCAG…
TRINITY_DN13199_c0_g1_i1	CGCGCACCGTGTCGCTGGCCTTGGGGCTGGCGCCTGTGCCTTCCTTGAGGCTTTCATAGACCAGGCCGCTGGCCGTGGTGACGGGTTCGGCCGCATGGGCCGCCACGCCGGTCAGTGCGGCGAGCATCAGGCCGCAGGAGGCGGCCAGGGTGGTGAGGGTCTTGTTCATGAGGGTTCTTTCAATGCAATGTTTGCAGCGGGTTCACGCCTTGGCGGGGACACCGATATCGTCAAGGGCCTTGGCGATGTGGCCGACGGTGCGGTCCACGTTGTGCCATTTTTCCAGGCCGAACAGGCCGATGCGGAAGGTCTTGAAGTCCGGGCCTTCGTCGCACTGCAGGGGCACGCCCGAGGCGGTCTGCAGGCCGGCTTCCATGAACTTCTTGCCGCTCTGGATGC…
TRINITY_DN13199_c1_g1_i1	CTGCGTGGCCTCGGGCGCCATGTGGGTGGACATGGAAAAGACCGGCGTGGACGTGCTGATCAGCGCGCCGCAAAAGGGCTGGAGCAGCTCGCCGTGCTGCGCCATGGTCATGCTCTCGCAGCGTGCGCGCGAAGCCATCGAGCACACGCAAAGCTCCAGCTTCTCCTGCGACCTCAAGAAGTGGATGCAGATCGCCGAGGGCTACGAAAAGGGCCAGCACGCCTACCACACCACCATGCCCACCGACGCCCTGGTCCGCCTGCGCGACGTGATGCTGGAGACGCGTGCCTACGGCTTCGCCAAGGTGCGCGACGAGCAGATCGCCCTGGGCGCCAAGGTGCGAGCCCTGCTGGAATCGCGCGGCTTTCCCAGCGTGGCGGCCGAAGGCTGGAAGGCCCC…
TRINITY_DN13121_c0_g1_i1	CTTGCCGCCGAGGGCTCGGGAGCGCGGGGCGGTGGAGCTGCCCCACACTCACGAGCGGAGGCTATTTAGGGTGGCGGGTGTTCAAGGGTTCGCTCTGCCCGTGCTTCCGTTCGCCGGATCGGTGAAGCGTGATCCGACGAGCCGGGAGCGCGGCCCTTGACCTGTTCAGCATCGGCGGCGTTGGCCGGATCGCTGGGGGCGCACTGGTGAACGACCTTGGTCATTGCTTGATAGAAGGAGTCGTCCACAGACTCCAGCAGTTGAACGGCTTGCAACGTACCGAACACGGAGCCGACAGCAAAACCGATAAAGCCCCAAGGCGCTGAATGCCAGAGCAGGGCGACCAGATAGC
TRINITY_DN13136_c0_g1_i1	TTTGCATTTTTATATTATCATAATTATTATAACTAAGCAATGCCACGTAGAAATGAAAAAACAGAACTGTTATTTGAATATAAGATTATAACCCAATTTTTTTAGTGGACTACTCGGACCGGGTAAAGGCGAGAGTCCCCCCTCTGGTGGTTAATGTTGGAACTGCTGTATCAGGGAGAATTGAAAGATTTATATTGGTTTTAATGAGAAAAAGAAGTTCGTTTTGTTTTCTCAATTTTATAAAAAACGAAGAAAGGTAGAGTAATAATACATATTATAATTTCTAAAATTGTAGAACGTGTAATTATCTTTTGAACGATG
TRINITY_DN13106_c0_g1_i1	ATTTTCTTTTTGTTGTGTCGTGAATTGTTAAATTTTTCATGTTCTATAAAAGTATCTAATTACTGATAATTTTCCCGTTTGTTATCGTATATTGATTATAAGCATTAAACTAGAAACAATTCTCAGAATGAAAGCTAATTTTTTATGTAATAACATTCCTGAAGAATTAGGTAGACTGGGAGAAAATTAGCCGAATGAAATTCCTTCATCGCGAAACCATTGTAAGTTAAGAACTGAAATGAAGGTAACGATAACAAGCAATACGTGTTTCGAAATTAACGATAGTTATGAAACACTCACAATAAAATGGTATGAACTTTTTGTTTTTTGTTTAAAAAAATGTTCAATCCTCAAAATTGAAGAGAACAG
TRINITY_DN13196_c0_g1_i1	GTGATGGATAAATATAGGTCAACCGAATGGTTGTAGTTTCGGACATGGCAAAAGTGCATTGAGGTAGTTTTGGTTATTGAAAATTTAATGCCATTTTCTGAGGCCCATTGATTAAGCCGATTAATTGATTCTTGTAAGATCTCCTGTCCTAGAGTGATATCTAAGCATGAGAGAAATATTACAAAGTCATTAGCGAAAAGAGTTGTTTTTAAACGGGCTCGAACATTATTAGTGATATCATTTATGGTGATATTAAAGAGGGTAGGACTGAAAACTGAGCCCTGAAGTACGTCATTTTGTTGGTCATGTACTGATGAAAGGTAATTACCTATCTTCCTTTGGAAGGTACGATTCGTTAGGAAAGTTTTAATGAAGGATGGAAGGTTGCCTTATATCTTC…
TRINITY_DN13102_c0_g1_i1	TTTCGGTTATTTTTTTTGAAAAAATTTCCGTATTTGAAGGCACAATTAATCAAAACTTCTAAGTAACAAAATTTTTAATTCAAGTTGAAAATTAGCGGAATTACAGAAAAATTGGATTTGCTCTTCGACAGACCAGCTCTTGAGAGTCCTTAATGTATGTAATTGTAATTAATGCAAAAAAAAAAAAAGACAATTGGTGGGTTTAAATTCACTGAACCATTCCTCCTTTATTATCTATGCCATTGTTGAAACTCCCAAAAATATGCCTCATCTATCATTTTGGATATTTTTCGGTCTAAAGTTGAGGGTTCATAATCAAGT
TRINITY_DN13130_c0_g1_i1	TGATTATTGATGATAAGAAGTGTACTATATTCCAAATTCATCTATACACATGATATTGGAGGGGAAAGGGAGGGGTAATCGACCCCCCCTTTCTGTGAATTTCAAAGAAATTGTATTTCAGTTTTATCAAAATGGGCGGTGGGAATGCACATAATAATTAGTACCTACCACTTTTGGAAAAAAAACACTTCCAGTCAAGTACATGAGTTTGAAATTTGAAGTAACATGAGATCTGGCCCGAGTTTCATTTCAGGGCCCACTGAGGACCCACGACTTGTCGCATCGGTGCTAAAAATCTGTCTTTAC
TRINITY_DN13189_c0_g1_i1	TGCAAAGTGATGTGATGTTCTTTGACTACTTACGTACTAAGTATGAAGTTCGTGCAACCATCTTATACCCTATTATGAAGCACAGACGAGTGTGTAACTGTGTATAGGTGTTAACGCATGCAACTACATTCGTCTAGTGCGCAGAACCGTATTCGTACTTTTGCGGAGTAGTCGCTGATTTTTTTTTTCCATTGAATAATAATCCAAATATATGTGTTTAGCCTCTAATAATATGTTTTCAAGATCAAAAATCTGCTAATTTTTCGAATTTTGAGCATTAAATTTTTGTTTTATTGAAAAACAGCACATAATGTGCGTGAACGTTTACGGCG
TRINITY_DN13107_c0_g1_i1	CAGGAATCTATTACAATTACTGATGTAAAGCCGAGTGAAGGTATTACACCTTTTGAAGGCAAAACCCCTAGTAAATCATCTGCTGTTTTATCTCAAGAACCTTTTAGCGAAGTTATACAATCTGAGACCCAAATCCAAGAATCTGAAGATGAATTGAAAACCTCAAAAGTAACTTCTACAGCATTAGCTGATTTGAATATTGAAGAGACCAGATCTGTAGTAGTAACTGAAACAATGACTGAAGAAAAAGAAAGTAAAATCAAAATTGATGAAATTAATAAAAAGAAAGCTCAACCAGGCGTTATAAGTCAAGAATCAGTTGAGGTATTCGATGTTAAACCAAATGAAGGTACTGTTCCATTTAAAGATAAAATACCAAGTAAAACGACTGCCCAAACA…
TRINITY_DN13128_c0_g1_i2	CGGGTGATCAGTTGCGTTTGCTTTGTCGTGAATTCCGGTAATCATGTCCGCCGCTCAAGTGATACCGTCTTTCCGATGGACCGAATTCAATAAGAAGAAGATTTCGAAAAATGATAATGGAGCTGAGTTACCAGAATTCGCGCAATGCATCGCAAAGACTGAACTGAGGGAGGATAAGCACACTCGAGAACAAATGCTGGATGCTTTTCGCGACTGGATTGCTAAGAATCCGGATATCAAAAATGTCAGCACAGACGCTAACTTCCTACTACGATTTTTGAGGGTGAAAAAATTCAGCTTGCCGATGGCCCAAGATATGCTACTGAAATATTTAAATTTAAGGCAAACGTTTCCAAGTTATTTCTACAATTTGGATTTCTTATCTACCAGTGTGAATAA…
TRINITY_DN13141_c0_g1_i1	GGAAAAAGCTCACGATTATTTTTTCCGTTTTAAACGTATTTTAGAAGAGACTGAAACAAACGAAGATTACATCGCTAGCAGTTTGGATTTTTTATGCAAAATGCTTTATCGGCAGCACCGCAAAAAGGTCATAGTACTAATAGACGACTACGAATGGCCATTTTATAAATTACTGCATAGCGAACATTTCTTAGAGTCGGATATCAAATACGTATTGAAATATATCGAAAAAGCAATCAGCCCCATATTAGAGCCCGATTACCCGTACGTAGAACGTGCCATTATCACCTCTACATATCGCATCATCGACGCTTTAGGTCCAGTTATGAAATCCATACCAGATTATACACTGATGAATAATCCTTGGATTGAATACTTCGGTATCACTACTGAGGAGCA…
TRINITY_DN13134_c0_g1_i1	CGGCCCCAGCAGACTGAGCGAAGCGCCCAGCTGCACCGTGCGCACCGGCCCGTGGCGCGACAGCAGGCGCCGGCACCATGTGATGCCGAGGATGTAGACCAGCGAGCCGCCCGCTGGAATCCAGCCGTAGAGCACGGGCGACAGGCCGAACAGGTCGACGTACACCATCGGCGACAGCAGCAAAAAGCAGAAGATGCCGCCGTAGGTGGCCGCGGCCAGTGCCGTCCAGGCGCAAAAGCCGGGGTCGGCGATCACCTGGCGCACACCGCCAGCGGATACGGATACGGATACGGATACGGATAC
TRINITY_DN13119_c0_g1_i1	CTCGTCCACCTGGGTGCAGGCCCGAACGGTGCCGCCATAGGCCCCGGCGGCAAGCTGTTCATCTGCAACAACGGTGGCTTCCAGTGGCACCGCAGTGCGGAGCATGGGCTGCGGCCCATAGGCCAGGCCAACGACTATTCAGGCGGGCGCATAGAGGCCGTGGACCTCGCCTCGGGCCAGGTCGAATGCCTGTACACGCAAAGCGGCAGCGGACCCTTGAAGGGGCCCAACGACCTGGTCTTCGACCGGCATGGCGGGTTCTGGTTCACCGACCACGGCAAGGTGCGCCCGCGCGAGGTGGACCGGGGCGGCGTCTGCTACGCGCTGGCCGATGGCAGCGCCATCCGCGAGGCCGTCTTCCCGCTGTGGTCGCCCAACGGAATCGGTCTTTCTCCCGAT…
TRINITY_DN13149_c0_g1_i1	GCTATTACAGCTATTACAGCTATTACAGCGTACCAAATTTTGATAAGGGACCAGAGGGGGAACCTCATATGTTAATATTTCATATGCAATTATTTCTTCATTTTGCAATGATCTCCCCCCCCCCACAATATCTGCAGCTACTTTTCAGTGTAAAAATTTTGTAACATTAGAAACATGAAATTTCAAATTATTAGAGGAGCAAGCAGGAGACTCATCAATTTTCGATTTTGTATCGACAAAATCTAAACTTGAATGTGTAGAATTATCGACGATGAAACCACTTGGATAATGTACGGATATTTGGTCAATGTTCCCGATAAAAATACCG
TRINITY_DN13172_c0_g1_i1	AAACCAAACAAAAATTGGAATCGTTGAAGAACATCGAAGTCGAATTGAAGACTTCGCAAGCCCAGCTGGCTGAAACGAACGTCGAGTTGAACAACGTGGTTAATCTGCTGCAACAGGAACGATACGCCAACGAAGAGTTGAGAAATGCCAAAGAAAAAGAAATCGAAATGTATCAAAAACGTTGCCAGGAATTGGAACGAGAAAAGGAATCATTAACTAAAGATATAGAATCCGTTAAAGAATCGGTGTCCGAGAACAAAGTCAATATCGAAGAAATGATACGAGCGAAAATCGAACAAGAAAAATTAATTCTCAGAAGGGAACAGGATCAGGATAGAGAAGCATATCAGAAATTATTAACCGAAAAAAATCTCCTGGAAGGCAGAGTGGAAGTATTGG…
TRINITY_DN13125_c0_g1_i1	AGCTAAATTAAAAATATGCGAAAATGAAAAATACCCGGGAATGAGAAATTATTCAAAAATGAGAAAAAATGTCACAAATTAAAAAACGCATAAAAACAAAAACTCGTTCAAAAATTGAAACAATATAAAAAAGGAAAATATGTTCAAAAATAGAAATATCTAGAAATGAAAGACGAATAAAACAAAATATCAGCTATCAAAAAATTTAATCAAGAATATTCGTAGAAAATCATCGCGAACATAGGTTGAGTCACGTAAAATATATTTGTGGAGCTAAATACATACTACAATAAAAAAAAAATAAAAAAACTGCTCCTCTTTTTGAAATCTACTGGCTCATTTAAAGCAATTTTCCAAAATGTATGCCTCTAACCCCTGCGGCTATACAGTATACACTGC…
TRINITY_DN13187_c0_g1_i1	CGAGCAAAGGCACGCAGAATCTCCTCGGCCCCCTCCAGAGCGCTAGTAGCCTCGATACCCAGACCGGCCTCAATGCGCTCTGCCGTCTGCTGAACGCTGGGGTCGGTATCAAGTGACTCCAAGATCTCGTTGCGGACCATATTCCACAGCCATTCCCGCTGCTGCTCAGTACGACGAATTTGGAGGGAACCATCCTTCTCTAGATACGCGCGGTGGTCAACAATCGCCTGCCAGACATCGTCAAGGCCCTTCTTGGTGTACGAAGAGCAGGTGAGCACCGGAACACGACGCTTGTCCGCGTCAGAGGAGACAAGCTTCATAGCAATTGAGAGATCTCGGGCGGAGACTCGCGCATTACCCGCATTGTCGCCGTCAGCCTTGTTAACCGCGACGACATCA…
TRINITY_DN13156_c0_g1_i1	CAGCCGGTGGCCTCGCTGCTCGCCGCGCCGCAGACCGACCCCGAACTCAAGCGGCGCCTGGCTCTGGCCCAGCAGGCACGGACCTTCGCCAGCGCCGAGCTGGGCCTGCCGGACAACCGCAGCTACCGCCTGTATGCCGACCTGCAGCGGCCCTATGTGGTGTGGAATGTGTTCGCCACCCCGGAGCTGTCGCTGCAGCCGCTCACTCACTGCTTCCCGATTGCCGGCTGCGTGGCCTACCGCGGCTACTACCAGCAGGGGCGCGCGCGGGGCGCCGCCGCCCTGCTGCAGGCCGAGGGTCTCGACACCTATGTGGCCGGCATCGAGGCCTACTCGACCCTGGGCTGGTTCGCCGACCCGATCCTCAACACCATGCTGCGCTGGGACGACCAGCGCCTG…
TRINITY_DN13180_c0_g1_i1	GAAAAAACCTTGAAATTTTACAATAACCTAATGCAAACGTCTTTGAAAAATCGTGACATCATAGAAGGCTGCGTACTGACCGGAATTTTCCATCTGACGGAAAACGAATTTCTATCGCCTACCCTCAATAATCTGCAAACAACCAGTTTCCTGAATAACCCGTTGTTTTTCTACTACGGCATAAATCAGTTCGAATTAAAAGGACTCTACGAAATGCTAAGGATCGATGGCCAAACGAAAACCACACATTACTGGTACAACGGATACCACGCAGGGCTCCATTCTCAATTACGAATCGCGAATCCTTGGAGTGTCGCGTGTTATTTACAAAATGGCACATACAGGTCGTACTAGGAG
TRINITY_DN13191_c0_g1_i1	CTCAGCGGCCAAAGAGTCGAGGATGTCGCTCGCGGAGCGCTCTTCGCCTTCTTTAAATCCAAAGGGGTTAGCTAGGGCACCCTCAACCTTATGGTTACGGGCCCGGGCCTTGGCTTCAGTCAGTGCGACATTGATGGGATCGTCGTCAGCACCATCGCCCTTATTGGTCGCGGTCGTCGCCTCAGTCGTTTCCTCGACCTTTTCTGCGGTTCGAGAGGAGCGACGGCGAGTGGCGCGACGACGCTGGGAGGTACCCCGCTCTGCCTCGGTGGACGGCGCGGTTTCAGAAGCACCACGACGGGTACGACGCGGCTTCTCCTCGGTCCTTGTGTCCGCGGACTCGG
TRINITY_DN13162_c0_g1_i1	GTTTGACAAAAACACAAGAATAAGTTTTAATCGAAATGCATAAAACGTTGTTATATGCAAATGAAATAAATAAATTACCGCAACAATAGCTATGACAAGTAATTATTCGTTTCATTAGTCATGACGTACGTATACGAGTCGAGAACAGCTTCCAGAGTATAACTACTCGATGGCAACGTACCGGCGAATGTGGTGGAAAGATGGTGAACTTTTACCATCGAGGTTGAAGATGAGACTCGTCGATGATTCGAAATTTTCCGCACAAACCATTCGGCGAGTTCAGCTGGTCATTGAGAAGCGCCAGATCTGGCATTAAAAACGAATTAGTCACGAAGCCGATTCGGTAGCTTATCTTGTATATTTGGAATCACTGGCCGTGAAACGCGTTCGTATAGCTCA…
TRINITY_DN13152_c0_g1_i1	GTTACATTTTTTCAGAGTCGCCATTTTTATCTCTCGTTGCAAACTACTGCAAACAGATTAAAGTCTATTAAAAAAAAACAAAGGAAACAAAAGCAATTTATAGAAAATGACTGGTCGCGGAAAAGGAGGTAAAGGTTTAGGAAAAGGTGGTGCTAAACGCCATCGTAAAGTACTTCGTGATAACATCCAGGGTATAACCAAACCGGCCATACGTCGTTTAGCTCGTCGTGGCGGCGTAAAACGTATATCGGGTTTGATTTATGAAGAAACTCGCGGTGTCCTAAAGGTATTTTTGGAAAACGTCATCCGTGATGCTGTTACCTACACCGAACATGCTAAACGTAAGACGGTTACTGCTATGGACGTAGTCTATGCATTGAAACGCCAGGGTCGTACTTT…
TRINITY_DN13175_c0_g1_i1	AAGTTACTCCTAATGTGAGAGAAATCGAACTGCATCGAAAAACACACGAAAAAGAACTAGCCCAACGAAAATGTAAACCAAAACAAGAGCCTATCCACAAAATTCGCAAAGAACAATTTGAAAATGCGAAAAAAGTGAAACCTGTTATTAAAGTCGAAGCAGCGAAAAAATCTAACTACAACGTTAGACCCGAAACATCAAATAAAACTAAATCCAAAGCCAACGCTAAAGCTGAGAAGAAAATTGAACGTGATTTTAAAAAGGAATCGCGAAGATCTGACGAAGAAAGACGGATGTATCGTGAGGCATTTTGTGTTCCTGAAATTGATGAATACCTGGATGATTTTGAAGTATTTTCAGCGGTGTTGGATATCGGTAACACGCCTTCCAATATGAAGA…
TRINITY_DN13146_c0_g1_i1	ACCTGGAGAGTGGCTGTGCTTCTCAGCCTGGTGCTGGGTGCTGGTGCCGTTCCCGTCGGTGTGGACGATCCCGAGGATGGAGGCAAGCACTGGGTGGTGATTGTGGCGGGCTCCAATGGCTGGTATAATTACCGACACCAGGCAGACGCATGCCACGCCTACCAGATCATCCACCGGAACGGGATTCCTGACGAGCAGATCATAGTGATGATGTATGACGACATTGCCAACTCTGAAGAAAACCCTACCCCAGGTGTTGTGATCAACCGACCTAACGGCACAGATGTATACAAGGGAGTCCTGAAGGACTACACCGGAGAGGATGTGACTCCAGAGAATTTCCTCGCCGTGCTGAGAGG
TRINITY_DN13113_c0_g1_i1	ACAAAACCGCAGATAAAAAAGAAGAACCAGTTACTAGCACTACAACAGAGAAAGAGTCGAAATCGGGCTCTCTGCCTCAGCAGCCACCCTTAGCTCTTTCATTTAGTGAACAAGTTGCCGAAAAAAACGACGAACTTCTATGTAGGGATTCCTTCGCCGATTTGTCTTCCGTCAATACCAGTTTCAATGTATCTTCCAGCATAGCCAGCCTAAACGAAATAGCGCAGTTATTAAAACGAGAGTCATTAATGGCTCAACCGAAATTAGCCGTTGAAGAATTATTGTCTTTGGGAAAGACGAAATCTAAACCTAATGGAATTTTTTCACGATTCAATGAC
TRINITY_DN13160_c0_g1_i1	CGACGAGGATGAAAGTGCAGACGAAACATTAGAGCATCGCGGTTCTCATATTAAAATCGATGAATCTGATAAATTCCAAAATACCGTTCCTATGTATAATGATATTTTCAAAGACTTTACTCTCAAAGAAACAGCGGTAGTTGACCAAAAAACCATGTTGTTAATGGCCCTAACTGAATCAGTTCATTCAAAAAATTGGTTGAGTAACCACAGACAAAATTCTTGGTGGTATGATTCTCACGTCACAGTACCGGACAGTAAATATCCTTCCGCTAGTTTCGGCATAGATTGGGATAAATCTCAAAATACCATGATTTATTCGTCTCGAGATCTTCAATCCACCAAGTATCAGTATTACACGGAGTACAAAATTATTCGAGAATTACTCTGGATTATGGT…
TRINITY_DN13114_c0_g1_i1	AAAAAAAAAAAAAAAAAAAAGGCTATGAAATACGTACATTCTCCATGCGTACAATATAATATCGAAAATCACGAAACAATTTCCACGAATTCCCAGCCCCACCAATCCGCCATTGCCAATTTGCGCAAAACCCCCTACACTACAGGCTCTCCGAAAGAAATTTCCTTAATAAAAATATCGCATTAAAAATATACATTACACTTTCCAGCAAGGAAAAAGGTAGGTAGGATATTTACGACGACGTAAATTCGAGCTAGAAATTACGGCGTGGCGCGGCGGCCAAAAGTAGAACACCAAATAACACATAAATTTCCGGGCTAAAATTTTCTGACAGATTTTATTCTAAAACTTCGTAACTTTTCGTTAAAAATAACGTCCAACTTTAACACATTTTACTGT…
TRINITY_DN13182_c0_g1_i1	GGCAATAGCAAAGAGAATCTGAGGAATTGTCCGAGTTATAAAACTATGGTTCAGTGTACGAGTAGTTGGAATAAATTCAGTGTTTTACCAGTGCTCTGGCTTATTGTGTTGATAACTATGGCGGAGTCAAAATCGGTTAGCGGTTCAAGTGCCTTTTGCACTAAGGATGATCGCTGCACGGAACCTTACAAGGATCAATCACGTTACGATCATTATCGTGTCTATAATGTGGAATTGGCTACCGAACAGCATGTCGATTTGTTTAAGAAACTCGAAGAACAAAGCGATAGCATGTCATTTATGGGGCATGCACGTGAAGTGGGACAAAAATTAACAATCTTAGTGGCTGCCCATAAGGTTGCTGATTTGGCTGATTTATTGGAACACTATGAAGTCAAA…
TRINITY_DN13104_c0_g1_i1	ATTTGAGGGGGCTTGAGCTACCCTATGTCCCCCTATAATTTCGCCTATGCTAATAATATGGAAATGATCAAAAAATTTTTAAATGAAATAGGTACCTACATTAAACCTAAAATCAAGAATGGGTTGAGCTCATGGTCTTTTTAATCACTGTAGGTAGTGTACATATTTTTTCCTCTCATGAATCCACAAATCATTCAGATGTTTTTTTTTTCACTGATAGTACCATATCTTTAATTTCCTCATGTATTTTTATTTATCATTAAAAATAATGTATTAATATTTTGTTCGGGTTCCACTTTTTTAGAAGCGTATATAATATGCAACTTGTCAGTCAAAAAGAAATAATGAAAAATATGAAAGAAAAAATTGAG
TRINITY_DN13117_c0_g1_i1	GATCTTGAAATTAGAATTTGATATGTTGAGATATAAATTGAATTGTGGTTCTGAATAACATGTTCGAAGCTCCGACATATCATCACTTTAATGGCTTCGCTAGTAAATTAACTAACGCTATCATAATTACCTTGCTATCCCAAACACTGGCTTTTTGATGAAGTAAAATCTTCACACATAGAATTAGAATTGCAATGTGGAATACTCAATGGTGATTGAAAACATATGAAAAGATGGCATTCATATCGATGTAAGCAACTCCGAAAGAAAATAATAATGTAGAAATCAAATAAGTTGTTTACTTTCAAA
TRINITY_DN13123_c0_g1_i1	TATTTAGTCACTACCTACATCCGTATAGAAAAAGTTGTTTTGTATGAATGAGACTCATGTGAGACATCTAATCAACATCCTTATTTGAGAGCGCTCCGAATAACTGAGATGCTTTTTCACAATTACGTATTTGTTTTTGAGTATTCCGATTTGTAACATTTACTTCTGTTCGAAAATCAATGATGTTCGTAAAAATGAGATGAGCATTTCCAAATTGGAGATTGAAAGATTATTGGATATTGTAATTCACTTTTTTCTTTGTAAGAAAGGTGAGACTGAAATTTTTAACATACTGTCTGCTGAAAGTTTTATAATACTACGAATTAAAATTTTTCATCGCAGGTTTCCAAATATTTTTTAGAAAATCTAGTATACTAACCAAGGTACCTA
TRINITY_DN13145_c0_g1_i2	TGCTGGAGCGGGAGTTTCCAGAGCACCGCAGGGAGAACACGCCATGAACGCATCCGCTTTGCCTGCTGCGACCGCGCCCACGGCTGCGCCGCCGCCCGCGCTTTCGACACTCGCCGGCCAGGCCGGCAACGTGCCGCTGACGCGCGTGGCGCTGGCCTACATCGAACATCGCTTCAAGCTCTACCTGCGCTTCGGCGAACCGGCGCGCATGCTGCGGCTCGACCGCTGGCGGCGCTGCGCGGTGTTCCTGCCGCGTGCAATGTTCTGCCGCGTGCGCTGGGAAGCAAACGACTACGGCACGATCCGTTGGCAGCTCAAGGTGATGCAAGCCGCCACGCCACTGGACGACATGCAGCGCATCCCCGGTGTGCAGCCGGGCGCACGCCTGCTGCTGCACG
TRINITY_DN54167_c0_g1_i1	CTCTTTTCAAATTAGCCAAGATTCTTCATCTCTGCACTAGATACTACAATGAAGAACATTGCATTTGTGCTCACAGTCATGGCTTTGCTGCTCTCAACCTCAACATTAGTTGAGCCTTCCTCGATGCGGGCAATCCTATCAGATCCATTAGCCCAAGCTGAAGGACGTGGAGGTTCATCTGAATATGTAAAGTGCAAGAAGAACCAGGAGTGCTGCGTATTTCGTTCCAACCCGAAAACTGAGTGTCGCCTTTGCGCTACTGTATGTCCCTGAAGATTTAATTAGAAGCAACACCAATCCATTAAGCTGTCTTACTTTCTCTTCTGAGCTTTGTCTGTG
TRINITY_DN54167_c0_g2_i1	ATTCTTCATCTCTGCACAAAAAATTACAATGATGAAGATTGCATTTGTGCTCACAGTAATGGCTTTGCTGCTCTCAACCTCAACATTAGTTGAACCTTCCTCGATCCGGGCACTCCTATCAGATCCTCTAGCCCAAGTTGACGGCGCAGGACAACGACCTCCTTCGCCCTACGTGAAGTGCAAGAAGAACCAGGAGTGTTGCGTCATTGGGAGCAACCCGAAAACAGAGTGTTTTCTTTGCGCTGCTGTATGCCCCTAAAGATCAAGAAGAAGTGAAGCACGAATTAATGAAACTCGATGTCCCACTTTCTCTTCCGAGTTCTGATTAATTAATGTGC
TRINITY_DN54106_c0_g1_i1	CGAGCCAGCACTTTTTTTATCGGAATATTATGGCGATGATGTTGGCATTGTTTTTTTGTCAACGTCTTCGCAAAGTACATGGAATTTAAATTCAAATACGAGAACCGAGTTGATAGATAAATTAAAATCAGGCAAGCCACCACAAATGCTGACGCAGTGGAAACTGAGTCGTAAAACAGAAAATTCAAAGCAATCCGAACATGTGTCTGGATTTCACAGTACTACATTGGATAAAATCGCTTGCGAAGATTTGCTAGAATTACTACAAAATAACGACACCATAAATAAATTTACGGCAACGGAAGTTACACCGAAATTCTTAAAAGTCAGCAGTTCCTCAGTTGCTAACCCTGTCGAAGTGTTGATGCTCCGTTATGATCCCGTCACAATGGGACTCAC…
TRINITY_DN54106_c0_g2_i1	TACATGGAAACGCTCTTTGCCAAAGTTATAGCGTTGTGAACATGTACTTGTATCAATTCTATTTAGTATTTCCGTTTGTATACGAATTGCGAACGGTTACCGACTGGATGTGGACAGAAACGGCTTTAACACTAACCGAATGGATTGGCATGGAAGATATATTCTGCACAGTATTCCAACTCAAATGTTGGAGAAATTACGATAATAAATATTCCTATAAACGAGGACAAAAAATTACCAGCACCGTAAAGTTTGTAGTCGGAGGCGGAATAGTTTTCCTGTTCTTCCTGATATTGCTTTTTCCGTTGGGGTTTTTTTACGTTCGGTCGTGTAGCAGGAAAAAAGAACATTCCCTATGAAATGGAAATTACTTTTCGCATTGCTTCCTACGATCCTATA…
TRINITY_DN54121_c0_g1_i4	TGGGGAGAGTTGTGCCCCCTGAAGATAATTTTTACGCGGCTCTTAATTCCGCTGTGTTTAGTGATGGATCTTTTGTGTATATACCCAAACACACTAGGTGTCCGATGCAGATATCGACTTATTTTAGAATAAATGCTATGGAAACTGGACAGTTTGAGAGGACTGTTATAATTGCGGAGGAAGGAAGTTTTGTGGAGTATTTAGAAGGGTGTACCGCGCCTGCATATGATACTAATCAGTTACATGCTGCTGTGGTGGAGTTGTATTGTGATGAAGGTGCGGAGATTAAGTATTCCACTGTGCAGAATTGGTATGCGGGAGATGAGGAAGGTAAAGGAGGTATTTATAATTTTGTTACAAAGAGGGGACTTTGCGCTGGAGCTAGGTCGAAGATTTCGT…
TRINITY_DN54118_c0_g1_i1	GCTTATATCATGGTTGGCAGTTTGAAGGAGATGGTAAATGTGTGAAGATACCACAGCTACCTGAAAATGCTAGAATTCCTCGATCAGCTTGTGCTAAGAAATATGAAATTAGGGATTCCCAGGGAGTAGTTTGGATATGGATGTCTCAAAGAACACCACCAAATATTAACAAAATCCCCTGGTTTGAAAACTTTGAAAGGGAAGGATTTCGAGACATTTCTACAACTCACGAGCTCCCTTATGACCACTCTATTCTTCTGGAAAACCTCATGGACCCAGCTCATGTCCCGATATCACACGATAGAACAGATTTTACAGCAAAAAGGGAAGATGCTGGACCACTATTTTTCGAGGTAACAGAAAGGACTAACCGGGGGTTCGCAGGATGGTGGGGCAAGG…
TRINITY_DN54113_c0_g1_i1	TTTTTTTTTTTTTAAATTAATCTCGTTAGTTGAAACTATGGGATTATTAGAGATGGACTGCTAGTCTAACGCTGTTTTAATGAAGCAAAAATGAAGAAAAACTCCCTGAGCATTTACTTTGGTTGTTCATGTGGAGTGTGCTTGTAAGAGTTACTATAACATATTACGAACTCGTGCGTAGAATAGAGTTCTGCTCATGCGCAGTTAAAATTTTCAACCTGGCGATTTACTTTATTTTTGCTTCACAAATTGCGATTTACATTCTATACCGTTTGCAGTCTGTGTATAGTAAGCCCATGATTGAAACACATCTAAATACCACAGATGATGTTCTGTTTCGCTTGTACATTTCCATCATAATTTGGGGATTACAAGAGAGATACTTGCGTATTTAATGGA…
TRINITY_DN54113_c0_g2_i1	GTCTAAAAATGATAGAAAAAGTCTTTGTAAATTTATTGAAAAAATGTTGATCTTGTTAATCTTAATCATAAATTAATATTTGAGTAATTTCTTTTTCAACTCTTATTTCCTGAAGTGAATTTCAACAAATATTTTGGTAATCATAATAATGATAATATACCATTGGTAGCATAGATCACTTAGAAGGCGATTAATATAAGTTGTATCAATTTGATTCTTCCTTCCTACAATGAGTTCTCGTACAGAGAAAGAGCGTCAAAAACAAATTCAAGATAAATGTCAAAATCTTTTAAATGAAATGTTGAAGGATGAAGATAATAAATATTGTGTTGATTGTGATGCCAAAGGTCCTCGTTGGGCATCTTGGAATCTGGGTATATTTCTTTGTATTCGATGTGC…
TRINITY_DN54163_c0_g1_i5	CATAATCGTAGATTTATTTCACGGACAATTGAAATCAAAAGTAACCTGTAAGAAATGTGGCCACGAATCCGTAAGATTTGATCCATTTAATTATCTATCACTGCCTTTACCCATGGAATCGTATATTTGTGTCCAAATCATTGTAATTAAATTGGATGGTACGGTGCCAATGAAATATAGTCTACGATTAAATGCGGATGATACGTACTTGACAATAAAACAACAACTAATGCAACGTTGCGGTATTCCTAGTTACCTTTTGAAGCTGGTGCAAATTGCTAATTCCAATATAAAATGTACGTTATCGGATGACCAAAAAATAAAACCCATTCAAAACGGTTGTAACATGCTGTACGCTTATGAACTACCATCAAATTTCAATAGCTCCGGTTCAATATC…
TRINITY_DN54164_c0_g1_i4	TACTACAACTACTACATGTACTACAACTACTACATGTACTACAACAACTACTTGTACTACAACTAAGACACCACCTTGTGGTCCAACAACAACTACTTGTACTACAACTACTACATGTACTACAACTACTACATGTACTACAACAACTACTTGTACTACAACTACTACATGTACTACAACTACCACATGTACTACAACTACTACTTGTACTACAACTGCAACCACTACTTGTACTACAACTGCAACTACTACTTGCACTACAACTGCAACTACTACTTGTACTACAACTGCAACTACAACTTGTACTACAACTGCAACTACTACTTGTACTACAACTGCAACTACAACATGTACTACAACTGCAACTACTACTTGTACTACAACTGCAACTACCACATG…
TRINITY_DN54112_c0_g1_i2	CTACAAATGGTTATACGAATTGAGTCACGATATTAAAGGACACGATAAACGATTTGAAGCCGCCAGTGCTGTACCGACCGAGAGTTACATACATAAAGTCAATAACACGCCATTTCCTATACCCGAAGATCATCGAAATTATTTCGCTTTCATATGCGCATTGGATAACGCCGTAGGCTCCACTGGACATCACTATTGGTCACAACCCAGCTACCAGACTACACCAGATGGCATTTTCAAAAAACTGTTCTCGCAATTTTCCCTCCACGATAAAATCGATACATCCACTCACCCATCTATTCATAGATCTCTAACATCGCAAGGCATTTTTCAAAGGCTCTTCTCGCAATTCTCCATCGAGCCTAAACTCGAATATACTACGCTAGAGCCATATGAATT…
TRINITY_DN54112_c0_g2_i1	GTCCAGAGACTAAACGAGTCAAGACGTGATAGAGAATTTGACATGAAAAAGATCGACCTTAAAACACCATTTCCAATACCAATGCGATACAACAGGTTATACCACTACTTAGAGGCTAAGAATCGTAAACAAGGTATTTTCCCAACTACTTCGGGAGCTCCATCGCATGGAGATTTTAACCAATGGTTGAACCAAGCGTTAAATAATGGCGCCACTCCGGTCGATCAAGCGATGAAAGATTGCCTTCGCGATAAAAACTTCAACTTGAAAAAAATCACAGCTACCACGCCATTCCCCGTACCACTCCGATACCAAAGATTATATTATTGGTTGAATTATCGCGACACTTCGAGAGATCCATTGGCAGCCCAATCTCACCTTACTCCAGCTCCTCATGGT…
TRINITY_DN54159_c0_g1_i1	GCCGTGTCCGAGATCTTCGGCAGCCCCTTGAATTCAGCCCGATCATTGCAGCCAGCTGGCGCTGCCAATGCCGGCACTACAAAGATTGTCTCGTTGTTCGGCAAGAAGCAGGCTGCTCCCGCTCCTAAGGCTAAGCCGGCTGCCGTTTCTCCAGCCAGCGATGAGCTTGCAAAGTGGTATGGTCCTGACAGGAGAATCTTTTTGCCGGAAGGCCTTTTGGACAGGTCGGAGGTGCCTGAGTACCTCAACGGAGAGGTCCCCGGAGACTATGGTTATGATCCTTTTGGGCTCAGCAAGAAGCCAGAGAACTTTGCCAAGTACCAAGCTTACGAGCTAATTCATGCACGATGGGCGATGCTTGGCGCTGCAGGCTTCATCATCCCAGAGGCCTTCAACAAA…
TRINITY_DN54159_c0_g2_i1	TTGCTGCTGCAGCTGCTCCTTCCACCTTGGCTGTGTCCGAGATCTTCGGTAGCCCATTGAATTCGGCCCGATCATCACAGCCAGCTGGCGTTGCCAATGCCGGTGCTACAAAGATTGTCTCGCTGTTTGGCAAGAAGCCAGCTGCTCCTAAGGCTAAGCCAGCAGCCATTTCTCCGGCCAACGAGGAGCTAGCAAAGTGGTATGGTCCTGACAGGAGAATCTTTTTGCCGGAAGGCCTTTTGGACAGGTCGGAGGTGCCTGAGTACCTCAACGGAGAGGTCCCCGGAGACTATGGTTACGATCCTTTCGGGCTTAGCAAGAAGCCAGAAAACTTTGCCAAGTACCAAGCTTATGAGCTAATTCATGCACGCTGGGCGATGCTCGGTGCTGCAGGGTTCA…
TRINITY_DN54198_c0_g2_i1	ATGAAGAAGAACTTACTTATTTCTTCTCTTACTCTCAACTTTTTATCGAATAACTTTTATATTCATTTCTCGTTGAATGAGAATTTAACAAAAAGTTGTATAACCAAATATTTAAAGTCTAACGATCTTTAAAATCAAACTTTTCACGACTAAAAATTGATCAAAATAAAAAAACAAAATATGTATTTTAAATTGAAACATCAAGAATTTTATTTGAAAGAAGTACTTACTCAAAGTAAAAACAAATTATATCACATCGTGAAACGTGAGCAATAATGTAATAATAAAAAATTAAGTATTTCATTTCGACGATCAAAAAAAGATGTTAGCATCTAGTAGTCATTATAGTTACCTCCTTAAATATTGGAAGTTTATGAATTGTATGAGAAATTAAAGGAG…
TRINITY_DN54198_c0_g1_i2	ATGAACAGTTCAGTCGCAGTCCCTGTTCGTCGATGGTAGTAACTCGGTGTCGTATGTTTTTCGCCATCGCAACGCACATACAAAGCATTATGTCGTCTTTTGTCAATCAGGCAGAGTATGCCATGTTTAATGTGTAACTGGACGATCATCATGTCCGGCCAAGGTGTTGTGGAAAGAGCTAGTGCCGAACTTTCGAAACGGATCAACGGTCTAAGCCTAAGGGTAGGCAAACAACACCGCAATGTCGGCAAATCTAGCAGCGTAATGGAACGAATGACCAATGTATTCTGCGGTAACAGCAATAGTAATAATAATAACAACAACAATTGCAACAATATCAACAGCAGTTCCAATAATCCAGCAGTAAATGCTCCGACAATGCCCATAAATTCAACCGGT…
TRINITY_DN54199_c0_g1_i2	AATTTTCAGCTTTTCTCTTTCAATATTTATCGCTAGCTTTATTCGCCAAATACATTTTAGCGTAATTGATGGCAGCCTCTAGGGCGAACGTTCCGCGATATTGTGGTTTACTATATCAAGAGTCACGTAGTTGGACAGATGATTTACCAGTGTGCAAAAATTCCGGTATAGGCTTGTCTACTAATGCTGTTTATCGCGAAGACGACCACAGACAAGAAGAGCATGAATTCGAAGATCAAAGTTTTCACATCAAATTCAACGATTTCATAAGCTTATACGGTGTATTCGACGGTCACGATGGAGTTCAACAGGCTAAAACTACCGTCGACACCATAACCGCCGAAACCCTATGGGAACTGACTGACAAAAAAACCGACGAAGAAGTGAAACAAATCCTCA…
TRINITY_DN54151_c0_g1_i1	TATCAATTCCTGCTCTTATTGAAGTTTGAAATGAAGGGGTTTATGAAATACGCGAGTGTGATTTGTCATATTATGATCAGTTCACTGAGGGCGATACTAAAGCTGTGAATGAAACCAGGCTCCCTCTCGAAATTGTTTATATGTTATGAATATTGCTGAAGAATTATCAATAGCTTATGGGAGTATAATTTTAATTTTCTTATTTCAATATTTATGCAGAATAATCACCCTGTTTTATGATATAATCGACAAGGATGCCCAACGTTTTTCGATATGGGGTGATGTATGGAGTGTGATTCTGAGAATGATTTCTATCGTATTTATATTCGTATGTTTCGAACAATTAAAAGACAATGTGAATAGAACAGTACTGTTAGTACAAAAATTAGTCATCCCACA…
TRINITY_DN54140_c0_g1_i1	CCTGGTTGCAAACCTTTTTCGAAACCATCACGCCTAATCGCTAATCTATTGCATTGGTTACCGTGCAACATTATAAAAAGTGATATTTAAAAAAAAAAATTTAGAATGTATTTTATGTTTTCTAAACTTTTGTATGGATTTCTAAAAAGTCATTGTTTAATAAATTATCATCTTAGAGAGATATCTCTTACAACTTCGAACTGGAGCAGAGGAAGAAGAAAGCCGGCTATCCGATGGAGGTTCCTAGAACACCAAGGACCCTTATTTCCTCCTTCATATCAATCTTTACCTGTGCATGTGAAGTTTCGCTACGAAGATAAAGAAATAAAATTGTCAAAAAACTCCGAAGAAATAGCTACATTTTACGCAAAATTATTGAACCATGAACTCGCGCAAAAA…
TRINITY_DN54154_c0_g1_i1	TTTTCACTCTTTTTATTCCCTTTCTCCACTGCTTCAGACATGTCTCGTGCATTTCTAAGCACCGTTCTTGTCGCATCGATCAAACGAAGAACACTTTCGACGACGGTGGTGGCAGCGACTAGAACGGAGACGAAGGCAGCTGAATCTAGCTCTACTGCTTCGTCGACCTCGAAGAAGAAGTCTTCTTCTCCGGCATCTTCGTCTTCTTGGGTTCCAGATCCAGTTACCGGGTACTACCGACCCACTAACAAGAGGGCGGAGATCGATGCAGCCGAGATGAGAGAGAACATGCTTCCTTACCATAAGACTCAAAATTGAAGTTGCCAATTAGGCTCTCTCTGATCCTCTGCATGTATCCATTTCTAAAGCTTTAGAACTGCAGTTGTACCCCC
TRINITY_DN54191_c0_g1_i1	CGCTGGTAATGAAACTCAATGATGCATGTCGAGTGAGTATGTCCACTCGTAAATAAAATATACATTTTAAACTAGTCGCAAACGACGAAACTTACGCTCTAGCAGCCTAAGGGCTGCTTGGGACGGCACAGATTGCCATTGGTCTGGTTGCTCTCCTTGAAGCGAACGCACGATGGATAGCTTAAATTGTTGTCTCGCCAATTTGAGCAAAACTTAAGAGGCTCGTGGTTGGCATCCTGACTGTCGGTTCGCCTACCATTAAAGCCATAGACAGAATCTAAACATGTAGAGTCATGGGCGTAGTGCTGGCGGACGC
TRINITY_DN54111_c0_g1_i2	GGAAATTATCATCACAACTTTCAATCGCCAACTACATAAGAGCTTTGGAAAATGCTTTACTAGTCCATCCCACGTTACGACTTTCATTTCTATCGGCCGAAATACTAGCTCTAGATACCGAAACGGACGACTCAAATACCACCGTACATTTCGGTATGAAATTTAATCCGCGATTATTACTGGGCGCCACGCTCAAAGATTTAATCGAAGTGTTGCGACAGAATCTACGAGTTCCTAACGGCGTCGTCGATACCAATAGCGTAGTAGTAAGAGAATTCCTACCATCGACGGCGGTCACCGCACCCTCATTTCTACCCGAAACTTCGTCAACTTCCAGCCACGTTTTAGAAGATAACTTATCGAATATCGCCGGCAGATGCGTACTTTCTATGCAGTTGC…
TRINITY_DN54111_c0_g2_i1	CTAAAACAAGTACGGAAGTTTTTCACTATCGACTTGACCATGTTTTATTCAAGCGTTCATCTACAAAGGCTGTTCATTAAGTAACGCCTCCTCGCACACAGCGCGCTCTAGCGGCAATCTACAAAAATAACCAAACGCTCATTTGAAAGAACATTTCATTAGCTTTATTTTCATATATTAAACTCCTACATAGTCTCCGTTTACCTCGATACAACGTAACCAACGCGGTATTAGCTTACGTATACCGGTTTCATAAAATTCACACGGCCTTGAGCGAAAAAAAGCGATCACAGCTGCTTGCATTTCTTCGTCAGATGAAAAGCGAGTACCCTTTAAATGTTTCTTCAGATGGCAGAAGAGGTAAAAATCAGAAAGCGCCAAATCAGGGCTGTACGGAGG…
TRINITY_DN54188_c0_g1_i1	CAATCATCCAATATTCATGACTGAAGCATTTTTAAATCCTAATTATTCTAGGATATTAATGTCGGAGTTATTATTTGAAGGATATAATGTGCCCGGAGTATGTTACGGAGTCGACTTTTTACTGAGTTATGCACAACATAACAATTCAAGAAATTCTGTATTAATCATCAGTGTTGGTTATCATTGTACTCATGTTATACCAGTTATTAATGGAAAGGTTGACACTGCTAGATGTAAAAGAATTGATGTAGGAGGTTACCATGTCACGTATTATTTACATAAATTACTTCAACTGAAATATCCTGCTCACTTTAATGCTATAACTTTGAGCCGTGCTGAAGCCTTAATATTTGATCATGGATTCATAAGTACTAATTATCAAGAAGAGCTTGCACTTTG…
TRINITY_DN54188_c0_g2_i1	GAGAAATTCGCAAACTCCTATAGTGATTGACAATGGTTCTTATAACTGCAGAGTGGGATGGGCCGTCAGCAAGCAACCGAATCTTGTATTCAAAAATTTATTAGCGAGACCTCGAAAAGATCGTGGAAGAAAGGAAGGAGAAACGCAAATAGGTAATGATATTACAAACATTGAAGCAGTTAGATTTCAACTAAAAACGCAATTCGATCGTAATATCGTTACACAATTCGAAGTTCAAGAACAAATTTTGGATTATTCGTTTTCTCATTTAAGCATCGATACTGACGGGTACGTCAATCATCCAATATTCATGA
TRINITY_DN54139_c0_g1_i1	AGGCTTCGCTAGCGATCGGTATCGAGGAAGATTTTTTCACAATCATTGGCGACAGTAATCCATTACTGACGCAGCCTTACGAAGATCTAGAATATCGTAAAAAAGTTGTGATAGTGAAATCTCTTTGCGATTGCCTCATGAATAACAGGCTAGATATTGAAGAAGAGATCACGCAAACCAACAAAGCTGAATTCATTGCCGAAACCATTGGCCGTGATAAATTGGGATACAGTTATTTATTTTTCAAAAAATTCTTGGATTTTAGATTATACAAACAAAAATCAGCGGAAAATGTTCTTGATACGAATAAAGAATCGTCTAATGACGTTGATGACCAAAAAACCATGTTAAATAAAATCTTTTTGAAAGGTTCGTCGAATTTTGAAATCGTCGCCGAAT…
TRINITY_DN54139_c0_g2_i1	TAATAACGCCTTATCGCTGGAAATGGAATTGTGGTCAGCGAAGTGGATTTCGAAGATAAAGACATAATCACCGGCATATCGTACCATTTCTGCAGCAAATCTTTTATGAAGTATCCCGAAGCGCAGCCTGCCAGCGTGAAGGATATGATCCAAAATAATCTGTGCAGCAAGCAGAAAAACGAAAGTAATATGGCAGAAACGGAAACGACGAATAAGCAAGAAGTATCCGAACCTAATAGCACGGAGGATGATCTTCCGCAAAAAATTTTAGAAAAGTACAGCAGCGATTTGCAAGTACAGCTTATTAAAGGATACAGGATCTTACAAGTGCTGATGTATTATTTGAATAATTCTCCATTCTTCGAAAAACCAGAAAACAAAAAATACAGAGGTAAATTC…
TRINITY_DN54116_c0_g1_i3	ATTTTTGCAACAATCGCTGATGAGTGTTTACGTGACAATTGCGCGTTAATAACTTGTACACAGTCGTACCTTCGACCCTCCAACCTTCGTACCACTAGAACTGCACCTGATAAGCATTCTTATCACTCGATGAACGAACGACAATATTATGACAACGTATCAAGACATAATCAGCCAATTATGCGAAATATTAAGATCACGAAGCGAAATCGAATGCACATCCGATATATTCAAAGGTACACCGCCCAATGAGAAAGTTTCATTTGCTTACAGTTTACTGCGCGAAGAAGAGCTGTTACCACATTTCATAAAAACAACTTCAAAATCCATTGATCACGCCTTAGAATGCAGGACTCTCGGTAATAAAGCTTTTTGTCGTAAACGAGACGCCGAAGCGTT…
TRINITY_DN54108_c0_g1_i1	GCTGCTTCTGGTTTAGAATTTAATTTATTCCGCGCGTATAGCTCTATCGAGATGCATTCCGTCGGTACGATCGTTGCGAGAATTGAGCGACTCGTATGACGTTTGCGAATTGTTATGCGGCGTTGGGCGAAATTTAATTTAACCGTCGAAACGGTACGCTCTGTGTGGTGACGTGTGTGCGTGAAATTTTCTCGTTCGCTTTTTTCTCGTGCTCGAGCGTTGATGAAATTTATCAGTCTTTGCCCGGAGTGGTCTAACGCGATGCTATTCGGATCCTTTGCCAGTGACGCGAATAAAACCAGTTGCCCTTATGTGCCCCGTAAGGATAGAGGACTGTTCAAAGGATCGGTGACCCCGGATACCGAATCGAGTAATTACCCGAAAATCGAGAGACCCAAT…
TRINITY_DN54153_c0_g1_i1	TTTTGAATCTGGGCCATCGATGGCGATTGTTTCGAGATTACGTATTTTGTCGAGAATTTCTTTACATAATTCATTTCCATCGAAGGTTCGCGTATAAAATCGCGTTTGCAGATTCGTCCATTATGTCATACGTAGCCATCGTGCTATGGATATTATGCTCAATTCTACCTCACGTTCAACTCGTCGAGGAGTACCGAGCAGAGGTGGCTGTGAAACGCAACCTGAACAAACCGAGGAAAGTATTCATACACGCCAATAGCTTCGAAGAACTGATCAAAAAAAGCGACGTAATCATCGACCGAACTCTGATGATTAGAGATATACTAACCAATACCAAGAAAATCGTCTTCATCACCACCCCTCCGAAATTCGGTAAAACCATAAATTTAGACATGATAA…
TRINITY_DN54153_c0_g2_i1	ATCTAACCGGATATACTTTCGGAGAGGTCATTCAATCGGCCAAACAAAAAATCTGTCATGCTTTCCAACCGCATAGCTATATTTTAAATATACTGCAGAACGATAAAAGCGAAGAGGCGCAAGAAAAAGCGAAAAAACTTCAACAGTATGTGCAAGCGGATGAAAATCTAAAGGAAGAGGATTTAGCACGAAGTATACAGTTCCTTAACAACTTGTTGGTGCGTATTTACCAAAAATGTGTATATATCTTCATCGACAATATAGACGCGGCACTTGATCTAATGCTTCGTAAAGGTTTTTATAGCAACGAAGACGAAAGGTTCATTATTAATTTTTTCGAATCACTACTCAAATACACATTCCGAGAAAATGTCAATTTCAACAAAAGTATCATCACCG…
TRINITY_DN54172_c0_g1_i3	CGATAACAGATGAATTGATAATGCTTTGAACACCTACGAGCATTTTATTTGTATTGTTTCAATTTTATATTTCTTGTTCAAATAATTGTTACTTCAAGTCGCCATAGTCTAGTAAACATTTCGTCATCCGTTATGGATTGGTCCGATGAATATTTCGAAGAAGATAAATTAGGAATGAAAGTTACAACCGGAAATGTTACCATAAAAAAGGATAACAATAATTTAATTGGAATTAGTATTGGTGGTGGCGCTCCTTATTGTCCTTGTTTGTACATTGTTCAGGTATTTGATAACTCTCCAACTGCTAAAGATGGAATATTGCAAAGTGGCGACGAAATAATCGGTATCAACGGGCAATCGGTGAAAGGAAAAACCAAAGTCGAAGTCGCCAAGTTGATT…
TRINITY_DN54119_c0_g1_i1	AAATATTAGTAGGTTAAACATGTCATTTCTAGTATAAGAGTTACGCACGTGTTCGATACGACGCGAATTAATTCATCTATAAAGAAGTGATATCTTAGTCAAGATGAACATCATCGACGAAAACATAATTAAGAAAATTTTAACTTCGAAGGATCCCAATAGTCAAATCAAACTATTAAAATGGAATATAAACAACAACATCGTCGCAGCAGGCACCAATTACTGCAGCGAAGTCTCAAGACTCACCATCAGCTACGAGAAGGATGACATCGAAATGAAAAGAATCATTTTCCTCAAAGTTCCCATTAATTCTCCAATGTTTCAAAGCTTGAAAAATTTCAATCATTATGAAAAGGAGATGATTATGTACACCAAAGTATTACCACAAATGTACACCAT…
TRINITY_DN54160_c0_g1_i1	CACATATTTAGTAGACTAAAATGGCAACATCAGGAAAGGATGTGAAGCTGTTGGGTCATTGGGCGAGTATCTTCGTAACGAGGGTAAGCATCGCGATGAATCTCAAAGGAATTGAATATGAGTTCTTGGAAGGAATAGTACTGGGGAGTGAGGGCGAGCTGATTAAAAGCAAGCTGCTTTTAAACTCGAACCCTGTCTATAAAAAGATCCCTGTACTAATTCATGAAGGAAAGCCCATATGTGAATCCTTGATCATTCTTCAGTACATTGATGAAGTGTGGGCCACGACAGGACCATCCATCCTTCCCTCTGATCCTCAAGAGCGTGCCCTCAGTCGTTTTTGGGCGGCTTACATTGAGGAGTGGATTCTTAAGCTGTTCACAATGTTGAGAGCAACAA…
TRINITY_DN54189_c0_g1_i7	AGAAAAAGAACATATAAGAGATTTAAGTTCGCAGTTATGGCACATGAACGATAAATATTTGAGTCTCAAACAAAACAGCGAAGTAAAAGATTCGCCTAATGCTTTCCGACGGTATTCCGTGGACACTATATTTTCACCCGGTACGTTGATGAGAAGAGCGCAGTCAGCTACCCATCTAAACATGATGGATTCTCGAGCGCCGAAAGCTTTAGATTTCGATCGTCGATTATCTACGATGTCGGAAGATATTCAACTTCACGTAAAGAACAGAAAACCTCCGCCGATGACCAGCGGTAAAAAGTTCTCATTGTCGTCTGCTAAAGTTTTTCCAACTGAAGATGAAGAAATGGAAATTTTCGATAATGCTTGTTTAGCGGATTTAAAACAAGGCAGAATGCC…
TRINITY_DN54183_c0_g1_i1	TCGTCGTCCATCAGCACCACGAACTGGCAGGCTTCGGCCAGGGTGAAGCCGCAGTTGTCGCCGAACGGGCGGCTGGCGCGACGGAAGTCCACCTCGCTCTTGCCCTCGATCTGGCGCAGGCCTTCCTCGGTGGCCAGTGCGCCCATGGCGCCATAGCCCTCGATGCACTCCTGGTTGATCGGCGCCTCGCTGCTGCCGACGATGACCACGCGCGCCTTGCCGGAGGCGATCTGCTCGATGCCCTTCTGCAGGTTGTAGAGGAAGGTGGCGCAGGCACCGGTGATGCTGCCGGTGGTGCCGACGCTGCCGAGCACGTAGGCGTTGATGAAGTCCGCCGGCATGGTGTTCAGACCCAGGGCCAGCTGCTTGGCGGTGACGCGGCCGCCTTTGAGGCGCGAC…
TRINITY_DN54183_c0_g2_i1	TCGACCCGGACGCCGCCCACTGGCAGAAGAGCATCGACGTCGCTCCCGCCAATGGTGCCAACCTGAGCTTCATCACCCAGCGCAAGCAACTGCCCGAGCCGCTGCCGGCCAACTGGTCCGTAGAAGAGCTCGACGGCAATGAAGTGCGCGTCACCCTGCACGACAGCTGCGAATTCAAGGTCGACAGCTACCGCCCACTGGCGGTGAAGTCCGCCGGCCAGTTGCCCACCGGGTTCGAGCCGAGCGAGCTGTACAACGCGCGTTTCCATCCGCGCGGCCTGGCCATGACCGTGGTCGGCGTCACCGACGCGCTGCGTTCGGTGGGCATCGACTGGCAGCGCATCGTCCAGCACGTCGCCCCGGACGAAATCGCCGTGTTCGCCAGCTGCATCATGAGCC…
TRINITY_DN54122_c0_g1_i1	GCCAGTACGTTGCGGTAAATGCGACGCGATTTTCCCCTCTACTTTATCATCGGATGCTCCGGCATTCTGCGACAAATGCTCCAGGCTACAGGAAACCGAATGTTTATTATGTAAAACGCGCTACATCAGCGACACCAACGATAAAGTATGCGGCAAGTGTATGCTGGCCGGTAGCACGAAGCAGAAAAAAAAGAGTCTCGGATCTGGCGCCGAAGAAACGACGCCTGTTATCATAACCAACGCTGTTACCAGCGCCCTCGACACCGCTACCGAATCGCCGGATGATTCGAGTAAATCGAAGAAAGCCCAAGACACGTGTCGAAAAGCTACAGAGTCGCATTGTAAATGTACCTCGTGCTCGAAAAAACCTAAAACCACGCCCCACCGAGTGTGCGATAC…
TRINITY_DN54175_c0_g2_i1	TTCACGATGATATTGACGAAGCTGATGTAACGGTTAACCAAGGGAGAGGCGTTTCGGAGAGTTTTTTTTGAACCTTAGTCCTTAGCAAGGGGTTAATACTTGCTGTCGAAGTTGATTAGAAAAATTCAACGTTAATTCGAACAAGAAATTGAAAATGAAATAGAGTACCATGTTAGCAAAGGACTTATTGCATCCTCTTCCATCGGAAGAGAAAAGGAAACATAAATTGAAAAGATTGGTTCAACATCCAAATTCTTACTTCATGGATGTGAAATGCCCAGGCTGCTATAAGATCACCACAGTCTTTAGTCACGCTCAATCAGAAGTAGTTTGTTCGGGTTGTTTCACAATTCTATGTATGCCTACTGGAGGTAAAGCCAGATTAACAGAAGGATGTTC…
TRINITY_DN54175_c0_g3_i2	GTTAGCCAACGTTTTTTGTTCTTGTTGAAAAATTGAAAATGTTTGTAGTTACTTCATTTCCTTACTAATGATAGATTATTAACAGTCAATACGTTGAGAGTTGAAAATGCCTTTGGCGAAAGATTTGTTGCACCCTCTTCCATCAGAAGAGAAAAGAAAACACAAATTGAAAAGATTGGTTCAGCACCCAAATTCCTATTTTATGGATGTAAAATGCCCGGGATGCTATAAGATTACCACACTTTTTAGTCATGCTCAATCAGAGGTAGTTTGTCCGGGTTGTTTCACAATTCTGTGCATGCCGACTGGAGGTAAAGCCAGATTAACAGAAGGATGTTCTTTTCGTCGAAAACAACAATAATCACTTCGGCGTTCCTTTCTTTAAAAATCAGATTATTC…
TRINITY_DN54175_c0_g1_i5	CTCGGACTGGGACAAAATTCGACACCTTATCACTTATGTATATCAGCTGATTTTGATTGCATTTTTTCATTGTGACCTTGAAAAAATATAAATATTGATTCTTTCGTGAAATGGTATAATTATTCATGAAATTTTTACATACAAGAAATTACGATTTCGTGATTCAGTGAACTGTCGGGATTGTAGTGTTCTCTAAATGACTTCCTCAACTTCAACAGACTCTTTATTAAGTTGCTGTGATAATTACATACTTGTTGACGTGGGCGCAAATATCACCAATAAAAAATTCATCAGAGATGTTGAATCTGTTATTCAGAGAGCCAAAGAATCAGGGATTCAAAAAATTATTGTTCCGGGTTCATCGGTTAAATCCAGTAAGGAAGCCTTGAGATTAGCCAA…
TRINITY_DN54131_c0_g1_i3	CATTTGTATGTCGATAATTCCATGTATCGATAATCTAACGCGAACGATATACCGTATCTATAAACTAAAGTGTTTGTATCGGTGTGTGTTTTTCTAAAATGAAATGTGTACTAGTAACTGAGAAATTTTAATTGGACAAAGCATGTCTGGATAACATCTGGCGAACATCGATGGAAGCCCAACGTGGCGATGAGTCGACAAACGATAAGACCGCGAAAACATTTTATCTAGAAAATTAGTTGTAATGACAGTGATGGCAGTATCTGTACTCGAAATATACGAAAATACTAAATTAGCTCGAGAAATGGCTGTGATGGGCAACTACGAGTCGTCCGGAGTTTACTACGAAGGCACTTTGCAGCAAATAAACAGACTCCTCATTGCTTCCGATCCGTCCAC…
TRINITY_DN54193_c0_g1_i1	AAAAAAAAAAAAAGTCTCTTTATATTCAACAACAAAAAAATATAATAATAATAATAATTAATGGGTTCGTCAAGCAAAGTATCTTGGGCAGTAGCAGCAAGCGTGGCGGCAGTCGAGGCGCTGAAAGATCAAGCAGGGCTCTGCAGATGGAACTACGCGATCAGGACTCTGCATCAACATGCAAAGGCCAAGGTCAAATCTTTATCTCAGGTCAGAAGTAATAATAGATCAATCTCCAGTTCTGCATCAGTGGTTAATAAAGGGTCTGGTTTGGATCATGATATGATGATTAAGAGGAGGAAAGAAGAGAAGGCTGAGAGAGTCTATCATCTTGTGTGTTGGGGTCCAAACTGATTTGAGATTGTGATTTGTTTTTGTTACATAAGAAATGTTGAAAAT…
TRINITY_DN54168_c0_g1_i1	AATTGAACAAGAGCTAGGCTGCGAGGTATTCCTTCAATTACTTACGATATAGAATTGTTGATATTAGTGAGAGAACTTGACGCTATTTCATAACATATCGAATGAGTAATGTACCTTGAAAAATTTTTACTGTCTATGAAAATGTTCGCACGGAATAGATGATGAGTAAGACTAAAATGACGTTTATAATCACAATAATTAAAACTCTCTGTCGCATTATGAAACACAAGTACACAAACCGGCAATGCAAAGAAACGGAAATCCTTGTAAATTATAAGTCTCGCGGTATGTGAGCTTCGAAAGGGAATATGTGAAAGCGAACGTATTCTTAGTAATTTAAACGCATTTGAAATTTTCTCGCTGCGAGTAGTCATTCTTTGAAATATTTTTTTACACGTG…
TRINITY_DN54196_c0_g1_i1	AATAATTGGAATGCTATTTTCTTTAAAAAAATGATTTTAAATTTTTTCAAACAATATTTCCACAATTTAATTCGTAGACAACGATCTTCATAAGCGTTCAAAATGTCGGATGACGAAAGTGTTTATAAGTTGGAAGGCTATCAAGAAGAAACTGGAGGATTAATTATTAAAAAGAAACCAAATCCTATTGAATCCTTCGAATTTAAAGTACCTCAAGCACGAACTTCTCTTCTAGGACTTGATAAATTAGCAGCCAAAAAAAGAGAAGAGAGAGAAAGAAAACTTGAAGATGAAACGAATTCCAAAGATAGTACAATAAAAAAATACGATAAACGAAAAGAAGATCGACATTATCGTAAACCTTATATCGAAACTCCAACTCATACCGGCGGTATCACT…
TRINITY_DN54147_c0_g1_i1	AGAATACTCGTCTGTAATTTCATCTCATTTCTCGTTTTTTTCTGGTGTTTGGCTTAAAATTATGGGTATTTGTAACCATGTGTAATTTTACTTGCAATATTTCACATTTATTTTATTCGCGTTATTCAACGGCCTGTTTGGAGAATGAATAAGAAGTTATTTTTAGCGATGTCTAGACGTCGGGTATCCTGTCCATTGACCGTTCAACAGTTATGGGATGCGGTAAAAATTATCCGTTATAAACGACAAGTTCCAGATGTCGAACGAATTACGCGATATATGAATAGAGTTCACAATGTTTCGGAGGATGAAGTGGGTCGGCAGATTAATTATTGCGTCAGGGATGGTTTACTCAAAGTGATCAAAAAAATAGGATCGAAAGGTTCGAAAGTCGGCATT…
TRINITY_DN54162_c0_g1_i2	TTCGGGCTATTTTGGTGTTGTTTAATTTTTTTCGATTTTAATTTCGCTTTGGTACTTTGGAGTATCCACCATTGGTAATTCATTTGAAAAGTTTTCCTTGAATGAATGAAAATATGAATGATAATTATAAGTTTAGCGAATCGGCGGATTATAAACGATTTAGGAGTAACATCCCATTAAAAAATATTTGTGTCGAAAATTCAAAGCATAAAAGTTGGAAAGTGTTTGATGCTGGTCCCAAAACAGTACGATGCCCTTTAATATTTCTTCCTCCAGCTTGCGGAACTGCTGATATTTATTTCAGACAGTTATTGGAGTTGAGTACAAACGGTTATAGAGTTATATCGGTTGAACACCCATCATCTTATTGGTCGGTTAAAGAGTGGTGTAATGGCTTTG…
TRINITY_DN54146_c0_g2_i1	GGGACTGTGTTGATTTTGCTAGCGGGGAGGTTTATGGGCAAGAGGGTTGTGTTCTTGAAGCAGCTGCCATCTGGATTGCTTCTTGTTACTGGTCCCTTCAAGGTTAACGGGGTTCCCCTCCGTCGTGTGAACCAATCTTATGTCATTGGAACATCCACCAAGATTGATATTTCCCGCGTTAATGTTGAGAAGTTTGATGACAAGTACTTTGCAAAGGAAGCCAAGGCAAAGAAGAAGAAAGCTAAGGGAGAGTTCTTTGAAGCAGAGAAAGAGGAAAAGAAAGTCATCCCACAGGAAAAGAAAGACGACCAGAAATGTGTGGATTCACAGGTATTAAAGGCCATGGAAGCTGTTCCAGATCTCAAGGCGTACTTGGGTGCAAGATTTACTCTTGGTGCG…
TRINITY_DN54146_c0_g1_i4	TTCAGATTTTCTACGGTTTCTCCTTCTTCTCTCTTCTTCAATGGCACCTCGAAAGACTCCAAGGGTATCCAGCCGAAACCCCGATCTCGTTCGCGGGATCGGCAAGTTCTCCCGCTCGAAGATGTACCACAAGCGGGGGCTGTGGGCGATTAAGGCAAAGAACGGCGGATCCTTCCCCAAGCACGACCCGCAACCCAAACCCGCCAAGCCCGCCGAGAAGCAGCCCAAGTTTTACCCCGCCGACGACATCAAGACCCCCATCCCCAACCGCCGCAAGCCCAAGCCCGCCAAGCTCAGGGCAAGTATTACACCTGGGACGGTGTTGATTTTGCTTGCAGGGAGGTTTATGGGGAAGAGGGTTGTGTTCTTGAAGCAGCTACCTTCTGGATTGCTTCTTGT…
TRINITY_DN54107_c0_g1_i1	TTGCATGTTTATGTTTTGTTGGATTTTTCTTTAACTTTTCCATGAACGAGCACTGAATAACGAGTGTATATATTTTATATTATTATTTTTCTCTTTTTCGTTTCCTTCGAGCGAATAGATTGTGAATAGAATGTATGAAATTAACGTAGCTTTCAAGTATTATGTGTTATATTTTTTTTTTGTACGCGATTTATATGAATCAAATTCTCAAGAAATTTTTATTATACGATATTATTCATTGTATAGGGCATATCGGTCTTATAGAAATCGCTTGACGATTGTTTCATTAAGATGGATAGAGATTGTTTGAGATTATTCGTATTATCAAGTAACGCTAATTGTTTGTGATGTTGGAATTTAATGTTTTGTTAAGGTTTGCATTTTGCTTTCATATTTACG…
TRINITY_DN54107_c1_g1_i7	ATGAAAACTTTAGTTTGTTCTTTTGTGAATTTTGCGAAAGATCATAAGTTGTTAGTTTCGCTGCTAGTGGCCGAATTAATTGTATTTCGTTTTGCGGGTAATTTAAATATAAAAATTTTCAACTCAACGACAACATTTTCGATTGGGAAAAGAACATTATGCATTTTATGTTCCGAGACAAAACGTAAATCGCGCGTATTAAGTTGTGTTAAAGACAGTATAAAAAAAATACTATACGTGAATTAGGATGGCGATTATGATGGAAAATGTGACTGGTCAAGCGACCGCCGATAATTACGATGTGTTTCCACCTCACGTTGACATCTCTTCCATAACGATACCGCCGGAAAGTCCGAGCGGAAAAAAAGCCCCATTGAAGACATTCAACGAAATCAGCGC…
TRINITY_DN54157_c0_g1_i1	GGAGAAAGAAAAAAAGGACAAAGATGGAGAGTCCAAGGACAAGAGCAAGAAGAAGAAAGATAAGGATGGGAAGGAAGAAAAGGAGGATGGTGAAGACAGAGAGATGAAGAAAAAAGAGAAAGTGAAGAAGAGTAAAGATAAAGTGGCGAAAGCTGAGCATGATGATGGCCATGAGGAGACCAAGGAAAAAGAGAAGGACAAAGATGAAGAGTCCAAGGATGAGAAAGTGAAGAAGAGTAAAGATAAACATACGAAAGCTGAGCATGATGATGACCATGTGGAGACCAAGGAAAAAGAGGACAAAGATGAAGAGTCCAAGGACAAAAGCAAGAAGAAGAAAGATAAAAATGAAGATGACAATGCTCATGGAGAGATCAAGGAAAAAGAAAAGAAGAAAAA…
TRINITY_DN54114_c0_g1_i7	CTAAATTTCAAATTTTCAATTACAAATTACTGAAGATTAAATTCCGAAAATGTTACTAACAAAACAAATGACTTGAATGAGACTCTTCTCTGTAATAATGCTATGAAAAATACTTCCAAGAACTTGCGAAATGTTCTCATTACAGAATTCATTCAGTGGTAAACGGTCATAAAATTAATATTCAGCAATGCTCACCCCAACGCCAGGTGTTTCCAGTGAATTATCTTTGTCCCAAATATCAGAAATGATATTTGCGAACGTAAAAGCAGGAGACATTTCCAAAATCGAATCAATAATGTTAGAATTTGGAGCAGAAATTTTAAATGTTCGAGACGAATGGGGCTATACAGTCGCTCACTGGGCAGCCTTAGATGGCAATATCAAATTAATTCAGCTATT…
TRINITY_DN54152_c0_g1_i1	TTTTTACTTTGAATGTGATTTTTTTTTTTTAAATAATCATACTTAGACAAAATGACTCTTGTACATTGTTCATACTCAATACGTATAATCGCAACGAGTAAAAATATCTAAGAAGGAATTAGATAAACTAAAATTTTGGCCTGATAAAATTTCAAATTAAATATAAACTCTTCCAAGACCACAACATAAATGTTTGAGCATTACATATGTTCTTAATAGAAATTTATTGAATTCAAACTTGATAAAACATCACTATAACAAGCACTAGATACGTAGACAAATGCCAATAAAATCTATTATAATTTAATAAAAAATCATTTTAAATGATTGGAAATTCAATTATAAAGAAATCCAATTTTTGTTTGTTCTAAACTTACGTACAAATCATAAAAATTTATC…
TRINITY_DN54142_c0_g1_i2	AACCTGTTAAAAAGTCAATAGTTCTGTTAAATTATATCTAAATCGAATATGTGACTAGTGGTTGTTATGATGATACTGGCGATTAGTTAGTAAATTAGTGTTAATTGAAAAATACGTACTTCGACGAATGCAAAAAGTAAACCTTTATTCACGCGGATTATGTTTGAATAATCATTCATGCGAATGTTTTATGTAAGCACGATATCTTGAATTGTCATTTACATTGTTTACTTCTGTACTCAGTTTTTCAAATGCGTACGATTAAAGAATAAAACCTTTTACTGCATTTATGGATGTAATGTAGCAAAACAGCAACATGTCAACGGATTCTGGTAGCAGTAACACAGGAACTGAAGATGTTGGTCCTTATAGAAGTGTAGATATAAATTCTTCCTTCAC…
TRINITY_DN54137_c0_g1_i3	GAATTTTATTCTTTTAATACATAAATATAGATACGAAAAAAAAAAAAAATGGTAATTTTAAATGTGATATTACTCGTGTTACTAAAATGTGTTTCAATTTCCTGCACTCAAAGGCCAATCATCGGTATACTAGCTCAAGAATTTTATTATAAAAATACCAAGTACAAACCAGCTACCAGTTATATAGCCGCATCCTATGTTAAAGCGGTAGAAAGCTCAGGAGCTCGAGTGGTGCCGATATTTGTCAATCGAAATGAATCTTATTACGAGTAAGTCAATAAATCAATTCATCAAAAAAATTCCACTACTTATTTACACGGTAATAAAATTAACTGATTGGAATTTTCCGCCATAAAAAATTCTGTTGAGCTGGATTATGGAATCTATTAATGGCGTCGT…
TRINITY_DN54137_c1_g1_i1	GAAAATGTCTGTTCTGAAAAGAAAATTTAACAAAATCAAAATTATTCTACATATTTTTTAAAAAGCTAAGTGCTCACCCTTTTCCCTACGTCCCAATGTGGGCCTAAAATTGGGGGTGAATGTAGAAAACTTTATATTTGTTACACTTTAAGCGAAGTATAAATTATAGTAAAATGAATAAATACCGATCTTTTCTTTTCACACCGACTGTCTACTTGATTTGAGCACCCAAGCAACACAATTAGCTAAAAGGTGAATAAATTCAATACATATGGGTATTTTTGACAACGAAAGTATAGGTTGATTTTGTTTCTATTTATTTTTCCTCTTCGAATCATCATCGTCGAATAATCGAAAAAACACACAATTTTCAAAAATTGTAATTTTTACCCCCACCTC…
TRINITY_DN54137_c1_g2_i1	AGGAAATTGAGTGAAGAAAATTTTTTTACTAACCTAATTTTCCCCTCCACCCTCTCCTTTCAGAGCTAAAAGCAAAAAAGCACTTTTTAGAGGTTATTACCCCCTTCTGCATTTAGCCGGAGGGATAAGGGGTGCAACTTTTAGTATGTTACTTAGGGAGGTATTCTTCGTATATATTGTAAAAATCAGCTTTCTCGGCATTTTTTCTAGGTCTGATCCAAAATTGAGCTAAAATGACTGGCCTATGAAATGTTGAAAGCAAAGATAGCCTATCGAAATCAAAAGAGTGATTACGATCAAAATATTAACGAATATTGTAATAGTAGTACATCGC
TRINITY_DN54137_c1_g3_i1	CTTCTATACAATTTCCTCCAAGATTCGTTATTTTTCAGATTTTCTTCCCGCGTTTTTTTCAATGGAAGGAGAAGAGAGAGAAATGAACTATGAATAGAACGAAAAAAGAACTGAAATGTGCATTATCTGTTGCCATGAGTTTTTATTTGCTCTCTAGAGTATTAGTTTTGAAGTTTTGAATTTGTGTACTTTTGATGTATTTTATTCAGCGTGTCCGCGTCGAGCCAAGGCTAACATAATAAATGTGAAGGGAACAAGGAATGGAACATGAACATCACATTCATACTTATCACTGCGTCTGAAATTCTGGGGTCGTAAATTTGCAAATCACAAATCAACAATTAATATCAGGGAAAAAACTTGAAAACTAATAAATACCCGAACAAAAAGTTTTGCTTG…
TRINITY_DN54128_c0_g1_i2	CGAGAAGGCCCGGAGAGATCTCCGAGCCCTCATCTCCAGCAAGAACTGTGCTCCCATCATGCTCCGTCTCGCATGGCATGATGCTGGCACTTATGATGTAAACACAAAAACAGGTGGTCCAAATGGTTCAATCAGGTTTGAAGAAGAATATACTCATGGTGCAAATGCTGGCTTAAAAATAGCTATTGATCTTTTAGAGCCAATTAAGGCAAAACATCCTCGAATTACATATGCAGACCTTTATCAGCTTGCTGGAGTTGTTGCAGTTGAAGTTACTGGAGGACCAACTATTGACTTTGTTCCTGGGAGGAGGGATTCTTCAGTCTGCCCAAAAGTGGGACGTCTTCCAGATGCCAAAGGAGGCCCTGATCATCTGAGGGCTGTTTTCTACCGGATGGG…
TRINITY_DN54187_c0_g1_i1	CATTATGGGTGATTTTCGCGATAACAAAGTGAATCGAATCTATGTGGGTCATCCCGATTTTCCATTGGAATCCAAGTCCATGTATGTCGATGAAAGCAATGAAATTTATCGTAAAAGTTATCAACATCATATATCGTCGGATTTGCAAACCTTCTGGGGTCTTAACAAAGAAAAGGCTGATGAAATCGCCAAAGAGATATTAAAAGTTGAGGTAGCCTTAGCCAGTGGCATAGCTGATGATAAGGCGGGTCTTCAACTAGATGAGCTGACAACGAATACCACTATATCTGAACTGCAACGTAAATATTTGCCACACATTGATTTTGCCAAACTATTAAACATTGCCTTGGGCAAATCCTTGTCTTTGGATGAGCCTTTATACGAAATGGTTTCCGACTA…
TRINITY_DN54130_c0_g1_i1	AAATCAAGACTGCGCTCAACTGCGCTAGAGTTTCCTTCGGCTGTGCTAACGATGCGTTAGGGGAAATCTACGATTGTTTTGCTAGTGCGCCAGAAGAAACATTGGTATTCTACTAATTCATTCAACTTTCATTTCTGTCTCCGTAGTTATCTTTATAAAATAAAATGGTTATTCTTTAGCGTGTAGTCATAGCACTGACTTTAGTATACATGTTCAAGTTTACTTCTGCAAAAATAGCTTCATTACGTGGCTCCTGTTATCAAATTTAAGAGTCAGTTAAGACCATTCACTATATACTGCTGAACTTGCGCACAGATGGCTTTAAAATGGGGCATTGTATCAGCAGGAAAAATATCAAACGACTTCGTAGCCGCTTTAAAGTTAGCTTCGGAAACTGAA…
TRINITY_DN54132_c0_g1_i2	GGGGAATACAACGCCGCCGAAGAACGGTCAGTTGGTAGCGGCAAGTGCGTCGAACGCGTTCCACATGCACGATTCGGTGACGATGGCGGTGATCGCGAATCTAATGTAATACAAATCGTAAACGATACGCGTCCTCGAGTCGAGTATTGCGATAGCAGTAGTGACGATTTTGTTCAAACCGGTGTTAACGTCGATCAAATACAAGTGCACGTTGATTACGACCCTGTGCAAGATGAACCTGAGAATATAATCTCATCCGATAATGGAACGGAGACGATCGACAAAAGCGTTGATATAGAGATTCGTGTGGACGAAGACAAAGAACCAGAAGACCTGACCGAAGATATCACCAACACTTCGTACACCGATCCGTTAGTCACAACGCCGTATTTCAGCCCC…
TRINITY_DN54143_c0_g1_i3	GAAACTAGAAAAAATAAAAGTTAAGCGAATGTACTCGTTATTAGAAAACACACATGATATAGTTTCGAAACACAAATCAGAAATGAATCAAATAATTCAAAAAGAGAATATCTTAAAGCAGCATTCTTCAAAAGTAGAGAACAAACTAGCTGAATTATTGAAAAAAGAAAACGAACTCAGCAAAAAAGAAGAATACTTAATTTCGAGAGAAAAAAATTTCGAACAATTTCACAAAAGTAAAAGCGAAGAACAAGAGAAAAAATCATTGGAATTAGCTGAAAAATACAATAGACTGGATAACGATTACAAAAAGTACTTACAAGTTACAACTCCTAATTAAATGCACATTGCACGAAAACAAATTACTAGAGGAACGAAAAAATTTTGACGTACAAAGGG…
TRINITY_DN54143_c1_g1_i1	TCCATATCTCCAAAATTTCCCGCCGTGAAGCTTCTGATCGCGGATTTTCTATTTCAAGAAAATCTACTGTTCACTCTTTCGGTGTTTTGTTCAGAAGTACATATTTCTTCGAAAATAAAACCATATACAAATTATGTATCACATTTGGCCAATATGGGTGCAAATCCGCACGTTGTTTTGAGCAAAGAGAAACCAAAATTCACCAAAACCGACATTCGTGAAATTCTTGAAGCCCTGGGCATTCGTTTGAGTAAAGAGGAAATTAGCATAATTTACGAAATGTATAAATCCGAGAGATTCAATTCATTATTATTTTCTTTACTGCATTTGTTACCAGTATTACTTAAGAAAAGTCGAGGACTACAAAAGCTCGTTGTGAGGGTTAGAAAAAGAGAAAAA…
TRINITY_DN54120_c0_g1_i2	TGTGATAACAAATTTACAAACCTTTTAGTAATATAGTACTTGTACTACTGTAGAAAACTAAGTAAAATAATGCTGGCTAAGGAATTCGATCTTCCCGAGGAAGTATTGGAAGTACTGCCGTCAGATCCATTTGAACAGCTAGATGTGGCGCGTAAGATCACCTCCATTGCCCTCTCCACGCGCATCTCCGCCTTGGAATCGGAAGCCGACGCCCTCCGCCGCCAGCTGTCGGAGAGGGATGACGTCATCTCAGACCTACACTCCCAGCTCGACTCCCTCGACTCCTCCCTCTCCGATGCATCCGACAAGCTTTCCCGCGCCGAGCAAGAGAAGGAGAGTTTGGTGAAAGAGAATGCAGCGCTATCCAATACTGTAAAGAAGCTTAGTCGTGATGTTGCG…
TRINITY_DN54148_c0_g1_i1	CTGGCCAACGACCTGCGCCTGCTTGGTTCGGGCCCGCGCGCCGGCTTCGCCGAGGTGCGCCTGCCAGCCAATGAGCCGGGCAGCTCGATCATGCCCGGCAAGGTCAACCCGACCCAGTGCGAAGCGCTGTCGATGCTGGCCTGCCAGGTGCTGGGCAACGACGCGACCATCAGCTTCGCCGCCAGCCAGGGACACCTGCAGCTCAACGTGTTCAAGCCGGTGATCATCCACAACCTGCTGCAATCGATCCGCCTGCTCGCCGATGGCTGCCGCAACTTCCAGCAGCATTGCGTCGCCGACCTGCAGCCGGATGCCGCGCAAATGGCTGCGCACCTGGAAAACGGCTTGATGCTGGTGAC
TRINITY_DN54148_c0_g2_i1	GGCGGTGGCCCTGATGAAGATCGCCAACGACCTGCGCCTGCTCGGCTCCGGCCCACGCGCCGGCCTCGCCGAGGTGCGCCTGCCGGCCAACGAGCCGGGCAGCTCGATCATGCCCGGCAAGGTCAACCCGACCCAGTGCGAGGCGCTGTCGATGCTCGCCTGCCAGGTGCTGGGCAACGACGCCACCATCGCCTTCGCCGCCAGCCAGGGGCAGCTGCAGCTCAACGTGTTCAAGCCGGTGATCATCCACAACCTGCTGCAGTCGATCCGCCTGCTGGCCGACGGCTGCCGCAACTTCGCCGAGCACTGCGTGGTCGGGCTGGAGCCGGACACCCGGCAGATGGCCGCGCACCTGGAGCGCGGCCTGATGCTGGTGACGGCGCTGAACCCGCACATCGG…
TRINITY_DN54148_c0_g3_i1	CTTGAACACGTTCAGCTGCAGGTGGCCCTGGCTGGCAGCGAAGCTGATGGTGGCGTCGTTGCCCAGCACCTGGCAGGCGAGCATCGACAGCGCTTCGCACTGGGTCGGGTTGACCTTGCCGGGCATGATCGAGCTGCCCGGCTCATTGGCTGGCAGGCGCACCTCGGCGAAGCCGGCGCGCGGGCCCGAACCAAGCAGGCGCAGGTCGTTGGCCAGCTTCATCAGCGCCACGGCCAGGGTTTTCAGGGCACCGGACAGGTGTACGAGAGGTTCATGGCCGGACAGCGCAGCGAATTTGTTCGGCGCGCTGGTCAGTGGCAGGCCAGTTAGCGCGGCCAGCTCGGC
TRINITY_DN54148_c0_g4_i1	TGCCCCTGGCTGGCGGCGAAGGCGATGGTGGCGTCGTTGCCCAGCACCTGGCAGGCGAGCATCGACAGCGCCTCGCACTGGGTCGGGTTGACCTTGCCGGGCATGATCGAGCTGCCCGGCTCGTTGGCCGGCAGGCGCACCTCGGCGAGGCCGGCGCGTGGGCCGGAGCCGAGCAGGCGCAGGTCGTTGGCGATCTTCATCAGGGCCACCGCCAGGGTCTTCAGTGCGCCGGAGAGAGCCGTCAGCGGCTCGTGACCGGCGAGGGCGGCGAACTTGTTCGGTGCCGAGACGAAGGGCAGTCCCGCCAGCGCGGCCAGTTCGGCGGCCATGGCTTC
TRINITY_DN54148_c0_g5_i1	GTCACCAGCATCAAGCCGTTTTCCAGGTGCGCAGCCATTTGCGCGGCATCCGGCTGCAGGTCGGCGACGCAATGCTGCTGGAAGTTGCGGCAGCCATCGGCGAGCAGGCGGATCGATTGCAGCAGGTTGTGGATGATCACCGGCTTGAACACGTTGAGCTGCAGGTGTCCCTGGCTGGCGGCGAAGCTGATGGTCGCGTCGTTGCCCAGCACCTGGCAGGCCAGCATCGACAGCGCTTCGCACTGGGTCGGGTTGACCTTGCCAGGCATGATCGAACTGCCCGGCTCGTTGGCTGGCAGGCGCACTTCGGCGAAGCCTGCGCGTGGCCCGGAGCCGAGCAGGCGCAGGTCGTTGGC
TRINITY_DN54148_c0_g6_i1	CGGCGAAGCTGATGGTGGCATCGTTGCCCAACACTTGGCAGGCAAGCATCGACAGCGCTTCGCACTGGGTCGGGTTGACCTTGCCGGGCATGATCGAGCTGCCCGGCTCGTTTGCCGGCAAGCGCACCTCGGCGAAGCCGGCGCGCGGGCCGGAACCGAGCAGACGCAGGTCGTTGGCCAGTTTCATCAATGCCACTGCCAGGGTTTTCAGCGCCCCGGAGAGCTGCACCAGCGGCTCGTGGCCCGACAGTGCGGCGAACTTGTTCGGCGCGCTGGTCAGCGGCAGGCCGGAGAGTGCGGCGAGCTCGGCGGCAATGGCCTCGGCGAAGCCGGCCGGGGCGTTGAGCCCGGTACCAACGGCGGTGCCACCCTGGGCCAGCTCGCAGACGGCAGGCAGGG…
TRINITY_DN54129_c0_g1_i1	ATTTATACCAATCGACGCTAAATTTCATTATCTTTAATTCATGTTCTTGCAAAATTTTGGGTAAACACACTCATTTTTGTTAAAAATTCAAAAAAACTCATTTTCCTTCCATAAGTCATGTACATTTGATCACCTCGATTTGCAACTCGAAGAAAATCCGCTAAAGTTCAGCCACTCCCCGTGGAATCGTCAATTGAGCTCACAAATACATTCCAATTCAAAATAAAAAATTAATTTTCGAAGGGTCTCTGGGGCGGAGGGGGAAGGTTTCTACCCCGCCCCCTCCCCCCCCCGTATTTATGCCACTGGCTCCCACATAGTGTCTACCGAGTTTGAAAAATACGAAAAAAAAAATTATTTATTAAATTTATAATA
TRINITY_DN54197_c0_g1_i1	AGAGAATTAAATTTTTTACATTTTTGGTATTTTAAAATTTCTAATTAATAATTCTATTGATAAGAAAAAAATGATTAAATATAATGTTGATGTGCGAAGTATGTCAATTTGCATGTGATTTTGTCATATTGAGATTTCGAGAATAATGTTTCAATGTGAATACAAACACAAATTTGTTTTATTTTTCAAACTTCGGTTTCCAGCCAGTGTAGAGCAGCTCCTAAGCTCTTAGTTCAGAGCTGAACTCCCAAAATTTAAATTTTCGCAAGAGCCAACTCTTGGAGCTATAGCTCTTAAAATTTGTGAGCTTTTGTTAGAGAGCTAAGCTCTGAAATAGAAATTTTGCAATTAGCTCAAGCTCTTTTCACAAAAAGTGAAAAATAAGGAAAAATACCAATT…
TRINITY_DN54197_c0_g2_i1	AAGTATTACGTATTTGCTTTCTACCACCGAGATTTTACGGATAGTCAGTGTAGAGCAGCTCCTAAGCTCTTAGCTCAGAGCTGTGAGCTTAGGTCAGAGCTAAGCCCCAAAAAATTTAAATTTTTTGCAAAGAGCTACCTCTTGGAGCTATACTCTTAAAATTTGTGAGCTTTTGTTAAAGAGCTAAGCTCTGAAATAGAAATTTTACAATTAGCTCAAGCTCTTTTCACGAAAAGTGAAAAATAAGGAAAAATACCAATTGGAAAGTCCAGGGGCTGTTGAGGTGGAGATAAGAGGCCCCCTGCCTCCTGGAGGTACCCATTTTGCCGAAGGTGGAGGTACAAGAAATTTTTGGAGGTACGAGGCGGAGGTGGAAGCACTG
TRINITY_DN54197_c0_g3_i1	TTCACAAAAAGTGAAAAATAAGGAAAAATATCAACTGGAAAGTCCAGGGACTGTGAAGGTGGAAGTAGGAGGCCCCCTGCCCCATGGAGGTACCCATTTTGCCAAAGGTGGAAATACAAGAAATTTTTGGAGGTAGGAGGCGGTAGTGTAGGCACTTAAACTAGCGTCTTTGGAGGTACCTCCAGGAGGTGGAGGTACCTGAAAAATTCCAGAGGTAGGAGGCGGAGGTGGAGGTATTCGACCCTCCTCCGCAGTTCCTGTCTCTCTGCTGGAAACATAATAATGTTTCAGACAAAGCCTATGAAGAAAATATTTATTTAGAAGCAAATCATAATATTCTTATGAAGTTGTAAATTCATATTTTAA
TRINITY_DN54134_c0_g1_i2	TGGAAGTTAAGCGAAATTATGGCTAGCAAGCGAATTCAGAAGGAGCTTCAAGATTTGCAGAGAGATCCTCCAACGTCATGCAGTGCTGGACCTATTGGGGAGGATCTATTTCATTGGCAGGCAACTATCATGGGCCCTACAGACAGCCCTTATGCTGGAGGTGTGTTCTTTGTTATGATTCATTTCCCTCCCGACTACCCATTTAAGCCTCCCAAGGTCAACTTTCAGACCAAGGTTTATCACCCCAACATCAACTCAAATGGAAGCATATGCCTCGACATTCTCAAAGATCAATGGAGCCCAGCTCTGACCATATCGAAGGTTCTCCTTTCCATATCCTCTCTTCTGACCGATCCGAACCCAGATGATCCACTCGTGCCGGAGATTGCTCACATTTAC…
TRINITY_DN54179_c0_g1_i1	CCACACTCTGAATTCTGAAAATAGTTTTGTTAGTTTGGAGTGAAAAGCCATGGCATCTTTGGCAGCCTTTGCTGCAGTGCAGCCCACTACCAATGTCAAGGGTCTAGCTGGAAGCTCTATTACTGGAACTAAGCTTCATCTCAAATCATCTCGCCTCAATTTGAAGCCCACTAAATCCAGGGCTGGCCCTGTGGTTGCCAAATATGGTGACAAGAGTGTATACTTTGATTTGGAGGATTTGGGCAACACCACTGGCCAGTGGGACTTGTATGGATCAGATGCACCTTCACCATACAACCCTCTTCAGAGCAAGTTCTTTGAGACATTTGCTGCTCCATTCACTAAGAGAGGTCTGCTTCTCAAATTCTTGATATTGGGAGGTGGCTCCACACTTGCTTA…
TRINITY_DN54136_c0_g1_i1	TAAATCAAAAACCCTAATTTTTCTAGAGAGAGAAAGCGAAGTTCAACAACATCAATGGCCAAATCTCTCGCCTTCGTCCTAGTTGCCGTCACCGCGATCTGCTCACTCGCCGGTATGGTCACCGCGGCCGACGCTCCAGCCCCCAGCCCCACGTCCGCCGCTGCGGTGATCTCTGCCCCGATCGTCACCGCATTCCTCTTCTCCGCCGCCGCCATGTTCGTCGGAGCTCTCCGCCATTGATGGATCTGTTAGATTTGGTATCGGTTGCGTGTTCCTTTGGTCCTTTACTCTGTGCATTTTGTGGATCGGCTCTTCGAGAGAGGTCATCTTTGGCTTCTTGGAGGGTAGATCTTGGAATTTTAGGGTTTGGAGAAGGTGTTTTTAGGGTAATAATGGTGG…
TRINITY_DN54123_c0_g1_i1	TTTTGTGTTGTTTTGTGTTTTCAATTCGAATATGTCTTATCACTGGATTTTCGTCAAGTCTTATCTATTTGTTCACTTAATCTTCGCGATCTCATTACCGGACAATTCTTGCACCATGAAGGCGTTAATTCAACGCGTTACAAATGCCAGTGTCACAGTTGATGGAGAGGTAATCGCATCCATTGGTAAAGGACTCTGTGTGCTCGTTGGTATGCACAGAAACGATACCAAGAAAGATTTAGAATTCATCGTACGCAAAATATTAAACTTGAAGTTATTTGGTGGTGCTGATGATAAGAGATGGTGTACTTCCGTGGTTGATAACGATCTTGAAATATTATGCGTTAGTCAGTTCACTTTATACTATACTATGAAAGGGCACAAAGCAGATTTTCATCG…
TRINITY_DN54123_c0_g2_i1	CCGGATGTTCTCCTGCAACATATAAGCTCGTTAGTTGAAAATAAAAATGTAATTTATTCGAAAATAAGAGCATCCCAGTTAAAAACTCATTACATATTAAAAGATAATTTGCTAATTTTAGTATTAGAAATTTACTCGTGTAATTTAAATTTTTTATTTTACGATCTCGATGATTAATTTATTTGCTCGATTTAATTACCGATTTACATATATAAACGTAATCGAATTTTCAAATGAAATGTTGTTTCGCTTTTACTCCGAATTCAATCGTATATCAAGGAATAGAAATCACGGGTCAGCAATATTCGTTATTCGAACGGTTTGCTGAAATATGGTGCGAACGTGTCGATGTTGATGGCTTTTTAAAATTCATCATTTGTATTACAAATTAAAAAGTGG…
TRINITY_DN54123_c0_g3_i1	AAATTTACCTGAAAAACAACAATTTTAGCAAATTATAATGTGTTTTCAAATCCTTATAAAATATTTCATGAGTATCAGAAATAAAGAGCTGATCAATATAAAACATCAATCGAGCCTTTTTTATTCAATTTTTCTTTCCCTTGGAAAAAAAATTATTTCGCGGCACTTGAAGTATTTTGCTGCTCAGCATCGATGAAACAGGAATAAAGGTAAAATAATTACAGACAATTTTTTCAAGTAAATGATTAAAATATTCAAAAACTACAAATGCCTTCGAATGATATCAAACTTCAAAATCGATGAACTTAAATGAAAAATTATCTTCAAATAGGGATATTATTATGTAATTCTGGGTCGTGATATCAGCAATAATCACAAATGAGAGTTTTTCAAAAAGAG…
TRINITY_DN54171_c0_g1_i1	GAGAAATTTCGAGAATTCATTCATCTATGAGGTGGCATACTTCATTAATGATAATAATTTCAAAATCACGCGAAAATGAAGAAAAATGTGTAGAAAAAAACAGCTCAGTAGGAGTGCGTAGGAAGGATGTGTGTTCGTGTTGAACGTAGGTGTGCAACGTCTTTCAACTGGACCAAAAATCAGTGTTGCCGTCTACCAAGAATCATCATTTCTTAGCTGATTGGAAATTTTATCGACATTTTTTTTTAAATTCATGCTCTAGGACTCGAACTTTTTGAGATATTATATGTATTATGGTTCAATGCTTTTTCTTTTACAATAAAATATCTCGAAAACAACATTACTCGAATATCTTTTTTAACTGAGTGTGTAACTTGAAAACTATAGCTATTGCAGCCT…
TRINITY_DN54103_c0_g1_i2	AATAAACCACATATTCCGGTGAGTAAGATATCGACTGTGTACTCACGCAATCGTATCGTGTAGTTATCGCGAATCGAACGCTTTTTTTATCGACATTTTTACGTTCGCGTTCGCTCGTCGCTCGTCTCTTTGTTTATGTGCGAAAAATGCAGTCTGGGTGATGACCACGTGCGCCTTATCAGTACATCGGATACGTTACTTGTATATCGAATCGAGTCATGCCAAAATCTAGCGAACGGGTGCGAAGACCGTCGCCGGAATTCTTAGTACCTTTGGACTCGAAAGCTACTCTGTCTAAAAAAAGCAGTAGAGAATATAGCACCGTGGTAAAGCTGAATAATGAAACTCGAGTTTTGGAGACGGCTATCGCCAGCTGCACCAGCTTCAGATGCTGTACCA…
TRINITY_DN54103_c0_g2_i3	CATCACCCAACGCTGGCTGTACGGGCTTACATGCGTTGCTTATTCGAAACGCTTATTTAACCGTATTTCTTTACGAGCCAAAATTTTTTAAAAATAGATCACACAAATGCAACAAATGCGCTGTGACTGAGACAACTATGTATTTTATTAAACACGAACGAGCGTCTTATGTTTAGAAAGAGAGGTGCGAGATTGTAGGCTCTTTTTTTCCCAAATGAATTGTATCGTTATCGTCTACGAAACTGGTCGTATTCACGCACCACTGTCATGATTCTAGCTGCGCTCTGTGGTCGATGTTTTGAAATGAAACGAATTAAAACGCGAAGTGTATGGTAATCGAAAAGTACTGTCGTTGATGAAGTTCTTCTTAAACAATGGTGGGCGGTGAAGTTAAAGTGG…
TRINITY_DN54102_c0_g1_i1	CAGGAACAGCACTTCGGCCGCGCCGCCGAGCGCTGCCATGTCAGCCAGCCGACCCTGTCGGTGGGCGTGAAGAAGCTGGAGGACGAACTCGGCGTACTGATCTTCGAGCGCAGCAAGAGCGCCGTGCGCCTGACCCCGGTCGGTGAAGGTATCGTCACCCAGGCGCAGAAGGTGCTGGAACAGGCTCAGGGCATTCGCGAGCTGGCCCAGGCCGGCAAGAACCAGCTGACCGCACCGCTGAAAATCGGCGCCATCTACACCGTCGGGCCTTATCTGTTCCCGCATCTGATTCCGCAGCTGCACCGGGTCGCCCCGGACATGCCGCTGTACATCGAGGAAAACTTCAC
TRINITY_DN54102_c1_g1_i2	GCGTCCAGCTCGCCGGTGCGCAGCTTGTCGCGCAGGATGTGGGTAAAGTTTTCCTCGATGTACAGCGGCATGTCCGGGGCGACGCGGTGCAGCTGCGGAATCAGGTGCGGGAACAGATAGGGGCCGACGGTGTAGATGGCGCCGATCTTCAGCGGTGCGGTCAGCTGGTTCTTGCCGGCCTGGGCCAGCTCGCGAATGCCCTGAGCCTGTTCCAGCACCTTCTGCGCCTGGGTGACGATACCTTCACCGACCGGGGTCAGGCGCACGGCGCTCTTGCTGCGCTCGAAGATCAGTACGCCGAGTTCGTCCTCCAGCTTCTTCACGCCCACCGACAGGGTCGGCTGGCTGACATGGCAGCGCTCGGCGGCGCGGCCGAAGTGCTGTTCCTGGGCGAGGGTG…
TRINITY_DN54126_c0_g1_i1	ATAATGTATTGTAATTAATTTATTACCCATTTTCCTCATCGCATTCTTATCATAAGTGAATATTATGGGTTCTAATGAACCTGAAGATGATTTTGCCGATGATCTAGATGAAACCAGCGTCGATCAAGGTGATGGTAAACTGTTATCAGAAGAAGAGAAACAGATCGAGGAAGATGAAGAAGAATACGATCCTGAAGATACTAGGAAAAAGAAAAAAGGCAAAAAAAGAAAAACCAAAAGTGAAGTGAGAAAAGAAAAGAAACGAAAAAAAAGAAAAAGAGCCGATAGCGGCGAGGTATTGAAAGCTTTCCGCTAATACGTGAGTTTTCGAGCTAGTAATCGATTTAAAGCCTATAATATGTAAGCAGGAAAGTGATTTTATGTTCGATGACGATAATG…
TRINITY_DN54174_c1_g1_i1	CGAAATCACCAAGCTGGAAGAGAAGGGTGTGCCGGTGCGTGAGCGCCTGCGTATCAGCCCGGCCTGCCCGCTGATCCTGTCTTACCACGTAGCGCTGGATCAGGCGCGCGAAAAGGCCCGTGGTGACGCCAAGATCGGTACTACCGGTCGCGGTATCGGCCCGGCATACGAAGACAAGGTCGCGCGCCGCGGTCTGCGCGTCGGTGACCTGTTCCATCGCGAGCGCTTCGCCGCCAAGCTGGGCGAGCTGCTGGACTACCACAACTTCCAGCTGGTCAATTTCTACAAAGAGCCGGCCATCGACTTCCAGAAGACCCTGG
TRINITY_DN54173_c0_g1_i3	TATCTTAGTACGAATATCAAAGTGATAAAAATAATGTCCTAGCTTAAGTTTTTCATAGCCCCGTATCCATTATAGAAAATAAAATTTTAAGACCTGTTTTCCAGCCAATTCCTGTTCACGTACTTAATATAATATTAATTGACTTGAAAATAAAAAATGAAATTCATTCTCAGCTTATTAATTACAATTTTATGGCAATACCAATGTAATGCACTCTACGAGGATCAAATCGGAAAATTCGACTGGAAAAAAGATTTTGTCGGAGAGGTAAAGTTCTCGAAGTTCGACAATGGTGTTAATTTTCACGAAACGGTTTATGTTGCCACCGAACAAAATGTAGTCGCTTGTATGATATTGAAAACTGGTGAAATAAAATGGCGAAATGTATTGGAAAAAGGA…
TRINITY_DN54181_c0_g1_i15	GATTTCTATTTGGTGTGTAGGTGCTATAATACGTGTTTTTTGTGTGTATATCGTGCCAAGTAAATTGTGAGTTTTCTTAATATATACAGCTCCTCACTTCAAGCCGACACTTTTTTGTATTGTTGAGCTTAACAATGGGAAGAAAAAAAGGTAATAAACCGCAACCAAATCCTGATGGTTCGCAACCATTATCATCGCAGAGTAGCCAGCAGCGTAGAGATACGCCCACTGGAACATCGCAAGGATCTTCTACCTCTGAATCTCATCAAGGTACAGGACGACCTCGAGGATCGTTTTCCAGCAACCCACAGCGTCATTATCAAGGAAGCCAAGGACATGGTTCTGGTCAACGTTCCGATTTCCGTGAACCTCGTTCCTGGGGTACTGGGGCACCTTCAG…
TRINITY_DN54194_c0_g1_i1	TGTGAGTAGTTTCACATCATTTAGCCAGTACCGCGTTTCTTTTTATAACTTAAATTATATCATTAACATCGAATTTAATTTGCTCTTATACTTTTTAAATTACCAATAAGGAGCGTTGATTTTCGGAAATGCCGGTGTCGATATAGCGTGGGTGAACTTATACGAATGTTAAAAGTGGATGTGATCGCGTGCTGTTTACAGATATAATCGTTTCTTTGGCGCAATATGGATATATCTGCAGATGTATGGGGACAAATCGCTCTTGAAGCATCGCAAGTTTATATTGACGATGGAGGAGTTGCAAGAAGTCCATTCGCAAATACGACTATTGAAAAATTACCAGATAAAGTTTTA
TRINITY_DN54194_c0_g2_i7	CGAGCGTTTACCATTCATAATTACTGTGTGTCACGTGGTACGATATGTCAAGACATTCTGAACTTCGATAATTATATTTTCACGACATAGATTGTAAGGTGCCAAAAAGGAAATATGGATAGAAGACAATCTGTGTGGAATACATTAAACCTAGAAACAGCTAAGCTTCATGCTAGTAATTCTGATTTATCTCCAAATAGACAAAAGTCTAGTCGGCGAAAAAGGCATACCACAACTATTGAAAAATTACCAGATAAAGTTTTACTCCATATTTTCTCATATCTGAGTCATCGAGAAATCTGCCGAATTGCTGGAGTCTGTAAACGATGGCGTTTAATTGCTTACGACACGAGGCTGTGGAAATGCGTCTCTTTGAGACCAGAAATATCAGGACTACAT…
TRINITY_DN54180_c0_g1_i1	CCAAAATCCAGCTGAATTTTTAGTGAAATCAGTATCACTAGGCAGTGCTCGAGAAATAGAAAGGCTATCTAATAATTTTCAGAACAGCGAATTTTTCGAGTACATAAAATTAAATATTTCTAATCCGGAAAGAAATTATGTTCCTATTGAAAAATTAACTCCTGCATTATCCCCATCTTGGATTCATGCACTTTATTTATTGACTTATCGAAATTTTCTATCAAATTCAAGAGACTCGTCTGTTCAAGTTCTCAGGATTCTTCAGCAATTGTTACTTTCGATAATTATTGGATTATGCATGAGAGGTGCTATTACTATGGATCAATCTGGCATTCAAGCTGTTTTTGGTTTCGTCTTCATGTTAGTTTATGAAAACTCATTTCCTGCCATGAGCGGCAG…
TRINITY_DN54180_c0_g2_i1	GAAAACATTAACATATTTTTTAATATGTATTCAGTAACTTGTCGTTTTCTTACATACATATTATCACTATGGGGATGGTGGACATTCGGGAAATTCCCATTAGGGTGAAATCACATACATCACGATATAATTAGGTTTATTATTACTTATTTAATTTCAATCCCCCCTCCCCGAGAAGAATTAGTTATAAATATGCTACTGGTAAGCTACTTAAAATCCAAGTACATATATATACCTACCTATACAAATGATTTTATACATTTCTGAGTACCTATCTGATTTATGTAAATGATGTGATTTAATTTGTGTTAGAATGCCCTTCCAAACCCAATTTACCATGTTTACAAGATGGAAGCGAAGTACTATCTACTTACAACTACGATGTTAATAATTTTTGGT…
TRINITY_DN54133_c1_g1_i1	CTCTTCTTCTTTAATTTGAACAACCTAGAGAGAGAGAGGGAGAGAGAAGGAGAGCAGAGAGAGAGAGAGAGAGATGGGGAGTGACTCAAAAGTGTTCACATTGGAGGACGTCTCAAAGCACAACACCATCAAGGACTGCTGGCTCATCATCGGCGGCAAGGTTTATGATGTAACAAAATTCCTGGATGACCACCCGGGGGGCGACGAGGTTTTATTGTCAGCAACTGGTAAGGATGCCACCGATGATTTTGAAGATGTTGGCCATAGCAACACAGCAAGAGCCATGATGGATGAATACTATGTCGGTGAGATCGATGCCTCCACCATCCCGGTCAAGGTGAAATATACTCCTCCCAAGCAACCACACTACAACCAGGACAAGACCTCAGACTTCATCGT…
TRINITY_DN54178_c0_g1_i1	ATGGGCGAAAACCTTCTGTTGCGGCCATTCAAGGCCTTGCTCTTGGTGGTGGTTTGGAATTGACCATGGGTTGCCATGCTCGAATATCCACTCCAGAGGCTCAACTTGGATTACCTGAATTGACTCTTGGTGTTATCCCTGGGTTTGGAGGTACCCAGCGTCTTCCAAGGCTTGTGGGCCTGCCAAAGGCTATAGAGATGATGCTGTTATCAAAGACAATCCGTGCCAAAGAAGGGAAAGAATACGGCCTTGTGGATGCCATTGTTTCTCCTGGGGAGTTGATAAAAGTTTCCAGACTTTGGGCCTTAGAAATTGCTGAGAGGCGTAAGCCTTGGATTAGTTCTCTTCACCGGACAGATAAACTTGGCACCGTTGCTGAGTCACGTGAAATATTGAAAG…
TRINITY_DN54149_c0_g1_i2	CGCGGCCTTGTCGTGTAATACGTTTTACACGAACCTACGTGATAGACGAAAATCAAATAATAATGATACCGAATATATGTGTATTATTTTTGAAATTCGTTTGCAACGATTTTAAATTGCCCGTTCGAAGTAAAAGGTGGTAATGACGCGCGTTATCAACTTCTGATTTATTACGGTGACTCTGTACAATTCTTGCTTCATACATACTTCATGTATACAGCATTTCAAATTTTCATACTTTTTATCACATTCCGATGCTATAATTTAAAAATTGTAATCGGAGGATTATTTTACGATAATGGAAACGAAACTGGAACCATTCAAGAAATCACATTTAAATACGCTCTCAACCAAGTTAACAAACAATTAGAAGAAATCGGCATCGAATTCGTAGCTGAA…
TRINITY_DN54127_c0_g1_i1	GCATGCGTTCCATATATTGTATAAATTATTAGCCGGTGTCGATGGCACCTTGAGGAAAGAATTAGCTTTGGATCAGATTTCTGCGTCCGAGCAGAATATGTTTTTCACGCCTCTGCAAAAAAACGAAGAAAAACAGCGAGCTTTAATGGACTTTACTCGTATTTGTACATCTATGAAAACGTTGGATATAACAGAAACAGAGCAAAAAATTATTTTTATGATATTGGCTGCTATAATACATCTAGGTTATGCTGGAACGTCGAAAGGAACTAATGGTCGGTGGCAGTTCAACCATCCGGTAGCGGCTCAAAGAGCAGCCAAATGCTTGGGCACTACCGTGGAGGAACTATCGCGTACGATTTTCACTCAAGGAGGATCTACGCCTACTACGGTCGTTCG…
TRINITY_DN54141_c0_g1_i4	CTTCATGTTTTGTTTGTCTAAATGTCAATATACGCTTCAATTTTTATGACTTATGACTAATTAATGATGATAATCAATTGATAAATGCGCGATAGTGTAATAATGTTGAATGTGGTTGCATTTGAAAGTAGTCTTGTTTTTCTCGTCGTGGAAAAGCCTAGTAGTAGGAATGTATTAAGCAGTGCTTCATTTCCAAAATGATTTAATTGGAACATTTGTCTTCTGACCTTAGCAGACGTCACAAAATCGAAGTGTTTGAACAAAAATATGATCGAATAAATCAATCAAATCATGAGTTCAGTTTGGAAAAGGCTGCAGCGAGTGAACAAAAGAGCTGCTAGATTTCAGTTCACTGTTTCATATCATCAAATTGTTTTAGAAACGACGCCAAAATGGACA…
TRINITY_DN54166_c1_g1_i1	GGCAATTTTGATTGTTGTCGGAAGTGGGTAATGAATGGTTGATTTGGTCGTTGTGTGTGCAATGTGGGCATGGTTTTGTGCTATTTTGGATTCAGGAGGGGAAATATTTTCGATTTTCATCATGCAGAGCTTCCTAGGGTATCGCAATCTTGCATAGAAATAGCTTTCCATGAATGTTTTGGATCAAAACGCTCAGACGTTAGAAATCCTTGTGGAATGGAAGTCGGGCATGTTTGGTGTCTGGTGTCTGGGGTAGTGTAGACTAGGCTTGTGCCAAGCACATGACTGGTAAATTGCCCATTTGTCGGCCATTTTTGGGAATAGCTGAAATTGTTAATTTTTAAAAAAAGGAATTGGAAAAAAAGATTGGGAG
TRINITY_DN54161_c0_g1_i1	GCGACATCTTCACCCGTGACATCTGGGGGCGCAGCAATCCGCAGTTCGGCGGCGTGCTGGAGCAGGTGCGCAACATGATGCTGGTCACCGTGTTCGTGTTTATCGGCATCGAAGGGGCGAGCGTGTACTCGTCGCGTGCCGAGCGCCGCCGCGATGTGGGCAAGGCCACGGTGATGGGTTTTCTCGGCGTGCTGGCGCTGCTGATGCTGGTCAACCTGCTGTCGCTGGAGGTGATGAGCAAGCCCGAGCTGGCGGCGCTGCAGAACCCGTCCATGGCCGGAGTGCTGGAGCATGTGGTGGGGCGTTGGGGGGCGGTGCTGATCAGCATCGGCCTGGCGGTGTCGCTGCTTGGTGCGCTGCTGTCGTGGGCGCTGCTGTGCGCCGAAATCCTCTTCGTCT…
TRINITY_DN54170_c0_g1_i1	ACAACGGCCTCCTCCCTCAAGGTAAGATATGGTGAAGCACAACAATGTTATTCCCAATGGACACTTCAAGAAGCATTGGCAGAATTATGTGAAGACTTGGTTCGATCAACCTGCAAGGAAAACTAGGAGAAGGATTGCTCGACAAAAGAAAGCTGTCAAAATCTTCCCGAGGCCCACAGCAGGACCTCTACGTCCTGTGGTGCACTGCCAAACTCTTAAATACAACATGAAGACAAGGGCGGGCAGAGGGTTTACCCTTGAAGAACTCAAGATGGCTGGCATTCCCAAGAAATGGGCACCTACTGTCGGTATTGCCGTGGATCACCGTCGGAGGAACCGTTCTCTGGAGGGGCTTCAGGCTAATGTGCAGAGGCTGAAGGAGTACAAGGCCAAGCTTGT…
TRINITY_DN54170_c1_g1_i1	CATTTTTGGAGGCAGAAGCAGCGCGACCCTCGCCAAAGGTAAGAAATGGTGAAGCACAACAATGTTATTCCTAATGGGCACTTTAAGAAGCATTGGCAGGATTACGTGAAGACTTGGTTTGATCAACCCGCTCGGAAGACGAGGAGACGTATTGCACGACAGAAGAAGGCTGTCAAAATCTTCCCCAGGCCTACAGCAGGACCTCTACGTCCTGTGGTGCAATGCCAAACTCTTAAATATAACATGAAACCAAGGGCAGGCAGAGGGTTTTCCCTTGAAGAGCTGAAGATGGCTGGGATTCCCAAGAAATGGGCTCCTACTGTTGGGATTGCTGTGGATCACCGTCGCAAGAACCGATCTCTGGAGGGGCTTCAGGCCAATGTTCAGAGGTTGAAAGAG…
TRINITY_DN54125_c0_g1_i1	CTTAATTCCTCTCTTAAACTCTTACATGGGGCTTAAGAAACTTGTTATTGTTTCTTCAATTTTCACCCTCCTGCTCTTCAACTCAATGCTGGTCTCATCAGAAGCTGAAATTGAGGATGAGCATGAGTTCAACTATGAAAAGGGCGGTAAAATTGGTCCAGAAAATTGGTGGAAGATCCATGAAGAATGGGCTACATGTGGCAACGGCACAATGCAATCGCCCATCGATATTGCGAAGGATCATGTGTTATGGCGACCTGAGTTGGGGCTGCTGAGATCGTTCTATAGTCCTGCACCTGCTATTTTGCAGAATCGGGGTCATGACATAATGCTCAAGTGGGAAGGTGATGCAGGATCCATCTGGATCAATGAAACCAAATACGATCTCCAGCAAGTTCA…
TRINITY_DN54105_c0_g1_i2	ATTTGAAGTTGCTGAATGAAACATAGACGAGGTGTTGATAAATAATATTATTATTATGTTGTAGATACTGTATTGTCGTCGCGTTTGTTTGATGAGTACTTTCGCACGTCAGTCGATCATGCTAGAAAAAAAATCGTTGATTTGGATTAACAACCTAGTGTTGAAATATTTTCGGCGGTGTTTTCGGGTGTGAGGTGTTGATTTTATTATCACTTATGTTCGCTATTATCTTCAACATGAAAGATTCAAATTTACCAACAGTACAACAATTTGTTACTGTTTTCACCCCAAATATTTACAATTTATCGTCGAGGATGAGAAGATAAAATCTGAGATAGTGGTGTAAAATTTGGATGATGAATTCGAAGTCGAGTATTCAAACGTATATAAATAATTCGG…
TRINITY_DN54135_c0_g2_i1	GGTTAATTTAACAGCTTGAATTTTTCGTGGTAATTATTGAAGATGCTGAAGATGTCAGCTATGAACGAGTTTGCCATCATTGTTACGTTTGCTTTATAAAATTTGAAAGATGAAAAACTTGTAACTGCCAACTTCTTTCGGAACTGCCTGTCAATTCTTTGGAGCTGCTCGTTAGAATAAGCCATATTATGGAACCTACAACACTTATTCTGAATTTTGATTTTTCAAGATTCATAGACTATACCCATAAATATAGATGATGAGTACGTATTCGAAAATCATTTTGTTTTCAAATTGACACCAAGATAATTCGTTCTATTACCTACTTCAACCTTCAACGATGATACAGATAATTACATCATATTTGCCTACTTTATCTAATTCGATAAATATTTAATT…
TRINITY_DN54135_c0_g1_i10	CTTGTAAACACTATTGGTATGATATTTATTAGAATTTCACTCATTTCAAATACTTCGTAGTCGTTCCATTTGCTAATATTTATAACCAGGAACGACCACAAATTCTAAAAATATTTACCAACTTCAGTTTCGAGTCATTATCACACATGATGACTATAAATAACTCTAGTAACTCTGTTATGCGATGAATTGCTCAATTGTTGATTACTTTAATTATTTTTTATGCATCGAACACCAGAAGACGTATAATGGAAAAATATGACAATACAGGAATCATATCATGGGCAGCAGAATCCACATTAACACCGGTAGTTGCTGTTTTAGTTGCTACGGCCGTTGGAATTATTGCAATTGTCTTATTTTGGATTTGTCGCTTTTGCAGCGCGCGAAATAATGAAA…
TRINITY_DN54190_c0_g1_i1	TAGGGTTTCAGGAAGATAACAAGTGGGAAAGCCTTAACTTCTACATGTTGAATTTGGATACCAAGATGAATGAAAATACGTCGAAGAGTTCCATTACGAATGGCATGTACAACATGAATTCAGCTTATCTTAAACCCAACGTCAACAACTTGGGAAATGTGTCTTTAAGCAAGTTCAACATTGGGAACCACACAAAGGAAAGCAACAACAACAATAACAACAGTGAGAGTGCCAATGGGAATAATGCCACTGACAAAAGGTTTAAGACTTTGCCTGCTGCCGAGACACTTCCCAGGAATGAGGTTCTTGGTGGATATATATTTGTTTGCAACAATGACACGATGCAGGAAGACCTAAAACGCCAGCTGTTCGGTCTACCTCCAAGGTACAGAGATTCTG…
TRINITY_DN54138_c0_g1_i3	AGCAAAAGTCTAAAATGCATATCAAAACGGTCTTTCTTCAATTCACCTTGATGGTAATTACTTCTCATGCACAAGTGATTTGTCCGCAAGGGCTTAAGGCGAATGGGTTCTTCAAAACTCCGACCAATATAGTAACATCGAAAGCCATTCCAGCCAATACTACAACTCCGTTAATGTTCTATAACGGGCTACTCAATTTTCAACGTTTGAAAAATTTGGGTAATGGAGTTGAGACCTACGTGAATGAAGGTGTAGATTCTTTTGTTGCCGCTGGTATACTAGGTCAAAGAATTTATAGCTTAGGAACCGGAGGCGTAATTTGTCAGGATAAGTTTATGCTGCATAAGGCACGTTTCCTAATCAGTTCGACACCGAATGGCAGTAGCGATATGAAAATAA…
TRINITY_DN54184_c0_g1_i1	TCGCTCAGCAATTAGTGCCGAATTTTCTCGAAAATCTGAAAAATTCTCCCAATTTTATTTAACCTTTTTTTTTTCTAGCTTCTAACGTAGTCTCAGATTTTCTTTCTGGCACGGCCGCAGCTTTTTCATTTTTTAATCAAAATTTTATCATTTTTTAAAACCCTAAAAATACCTAAAATTTCCATCGTGAAAATTCATTCGTTTTCAAAATTTTTCTCATAATTTTTTGAGAAGTCATGTCATGAAATTTTCAAATGTTGGTATCAATTTTCAATTAATTTTCTACATTTTTCAAGTTTTCTTCAATTTTAAATATATATGAAGATTTTCATTCTAGCACACTGGCAGCGTAGCCGAAGATTTTCCTTGACACATCGGTAGCACAACCAAGAAAATTCT…
TRINITY_DN54184_c1_g1_i1	ATTAACCGTGATGGAAACATGCGGTTTGTGGTATTTAAATTTACATCGATGATATTTGCCTTTCAGTTTGAACATCAAAGTCGGAAAATTCTGACCATAATAATGATTGATCAGTCAATCTCATTTTAATGCCCTTGAGTCTTCCTAGAATCGAAGCATTTATGAGTGAGCTTAAAAGTATTAACCACCTAATCGCCGAATGCTTTAAGTACAACTTCCTCAGACCAGCACAAAACATCAAGGAAATTCTTCAAAACAACTCAGAAACCATAGATGAATTAATTGCATTTCTAAAATTTCACTCCTTGTATAAACTGTTGTAAATTACACATACACTAATTTAAATTAATAAGTACGTCTGTAAAAATTCACTTGTAAATATTATCGGTCGCAAATGGC…
TRINITY_DN54110_c0_g1_i1	CACAATTCTGCTTAACCCATTTCTTATTCAAGTACCAAAAAATGGCAGGAATCATTCACAAGATAGAGGAGAAACTCCACATTGGAGGCCACAAGGAAGGAGAGAAAGACAAACACCATGAGGCTGATAAGCACAAGGAAGAAGAGAAGCACAAAAAGGATCACGGCCATAGCAGCGGAGAGCACAAGGAAGGGATTGTTGAGAAGATAAAGGAAAAGATCCATGGAGAAGAAGGCGGAGAGCACCATCACAAGGAAGGAGAGGAGAAGAAGAAGAAAAAGGACAAAAAGGACAAAAAGGAGAAGAAGCACGATGGGC
TRINITY_DN54144_c0_g2_i1	TTTTTCTTTTATTTACTTAGTTGTGCATGTTGGTAAAAAAAAAAAGAAATGATTATTTTCATTCTATTGTAAAGTTTGTAATAACATTCGTAACGGAACGCTTTTTAATAATATTTCATTGTAAGCTTAACTCGTACATAGTTACTCTACGCGTGCCTGTTTGTGAGAGCGATTTATGAATATGATTACGACCATGTAGAAACTCGATTATTAGCAATATAGCATTAGAGTAGCATTTAAGAAAGGATTTAGTTATTCCCCATCTTTCTCACACTGCCATTGAAATTCATTTCACGTATTAACGATTCGCGAAAGAAAGGAACTAATTAGGGTATCCCTCTCGTTGGAGGTTCCAAGAAAGCATTATAAACGTATCACGTGTGTGCATTTATTTTGAAA…
TRINITY_DN54144_c0_g1_i6	GCTCTCATTTCAGGTGATTTAGAGAAGTGTTTCAATTTCGAATATAATTTTACACCTATTCTCAATACATGAGTGATTCTTTTCAACTTAAAAAGTGCTCCTATATACCCCCAACGGTGATGTTAGTGGTGTCGTGCGTGTAATAATACGGTGAAATTTATGTGATCTAATTTCGTGCTAATTGCGCTCATGTAGGTCGAAAATTGGTGTTTCATATTCGATTGTGCACTTATCACTGTCCAAGTTACGCGAATTATCGTCTAGATTAATTTACCGATTTAAAAAATATTTTAGGTGCAACCAATGTGTTATGAAGTGGCACTCACGATCCATTCGTATTGATCCCATTACCGTATCGTAAATTAATAATTAGTGTTACCTATTTAATTAAACGTGTTA…
TRINITY_DN54104_c0_g1_i1	GGTATGATGTATGAGGTTCCAGAATTTAGGATTTTAGATGTGACGTGATTATTAGATTTTAGATTTTGAATTTTTGATTAATGTCCTGAAAGGTTGTAGGCGCAAGAAGTGCTTTTCAAGTGTTCCACTTCAGTACAATATTGGAGTTTGTCGTGAGCTGTCGAAATTGTGAAAAGTGTTCTACCAGAGTTGTCGCTGATTAGTGGTCGAGTTTTGAGTATTATCACTAATGCCATGCAATCGTAAGATGTTTTGAAGTATTTGTGTTAACTAATATCAGGAAGTAAAACTGTCGAAAATGAAACGGCGGGCATTAGATTATAAAGCGAGGAAAAACATGCGTAGGCAGAAATTAGAAGATCTGAATGTTTATATTCATTACCTGAAAATGGTTCTTGG…
TRINITY_DN54185_c0_g1_i1	GGTTAAACCAAAATTATAAAAAATAATCATGATTTCTAGTTTGCACTAGGCATGTAGTACGACAACAAAAAAAAAAAAAAAAATGAAAGGCAAGCTTTACGATCATCCAGGCAAAGATTATAAGTATTTATTTAAAATGAGTGTACAATAAAAATAATATCACATACCTGAGGGGTTTTTTTTTATTTTTAAAATAAATTATCCACAAATATCCAAACCCGTAAGTTGAAACCAGGTAACTCTTTCGACGACGACGAAAGCGCTTTCATCCGTTATCGAGTATCACCAGCACAATCAAATCTTTGAGGATATGTTCAAGCAGGTATGATCGAAATGTAAACAAACATAATGCAAATATTAATAACAATACATGAAATTTCAGCGCAAAATCAAACAAAA…
TRINITY_DN54115_c0_g1_i3	AATTTTTTTGCGGAAGTTTTTAGTATTGGTTATAGAACTGAAAAATTTTGTGAAACGTTGAAAAATTGTTTTAGAGGTTATTGTGAGTGAAAGTGAAGTTTCCCGCCGTTTTGTGTAGATTCGTGAAAAGATCTAAACATGAATAATTAAACGACGAAACCTGCTTCGAGTTTCCAAAGAATGTATAATCTGAGCGAGATGAACTGCGGTCCGGCACCTGAATATGGCAAGCTAACAGTAACCGCGCCGATGGACACTAGCGCGACTCCAAAGACGCCGGAAATAATAAACTCGCTGATGGCGATTACGAATCCTTTGGAAGAATACGTTAGACGAAACATCGTATCGGAGGAAAAATTATTATCGCCTTCCGAATACACGTCGGCTGATACTTGTAGC…
TRINITY_DN54176_c0_g1_i2	TCAAGCCAACCGATATTTTATGCGAGTTGGAGCAAAAAGGAATTCAGCCAAATAGAGTTACATATCAACGCTTGATCGCGAGATATTGCGAGGATGGTGATATAGAGGGAGCAACTAAAATTTTGCAAATTATGCGCGAGAAAGGAATACCCATAAACGAAGTCGTTTTTAATTCCTTAATTCTCGGCCATTCGCGTTCCAATGATATGAAAAGTGCTGAAAATATTATAAAAATTATGCAGCAGTCCGATATAGATCCTACGGCTGAAACGTATACTCTCTTGATCAGCGGTTATATTAAAGAAGGCAATATGGATAAAGTTAAAGAGTTAATGAAACATTGCGAAATGCACGATATTCCTTTCTCTGACCGAGATTACTTGGAAATTGTTCTACATT…
TRINITY_DN54117_c0_g1_i1	CGAGCATCGGAACTACGGCAGGAATCACACCCAGCGGTGGGTCCAGCTCGCCTACCACTTATGTATTACCATCGCAGACCTTACCAGAAACTTCGTACGCGTCGTCACCTCAACTTATTTCAGAACATTCGCATTCGTTGTACACTACCCATCACCAGCATCCGCATATGGATGGAATCACTTCGGTTTCTGCTACCGTTCCAATGGGCCCTCTGTCTGAATCGTTGGAACAAAAATCAGGCCTTAATTCCGGATCATCGACTCCCTACCTCAGCTTGAGTGCTAGTTCCTACATTAACCCACCGTCGGTACCTGAACAAAAACCGAATGTTAATTCTGGCGCTTCAACTCCTTACATTAGTCTGAGCTTGTGGATGTTTTATTCACTATGGTCAATAT…
TRINITY_DN54186_c0_g1_i2	ATTAAAAATAATGAAATGCCCCCAAGTTGACAAGTGGATTCTATGAAATTATGAAATTAATGGTGAAAGTTAATAAAATGTAATGTAATATACTATCTGCTTTTCTGCTCTTAATATAATTCGACTATAATGTAATCACTAGAATGTAACTATGTTCCGCAATGTAATTGAATGATGAAAACATGATGAAAGTTCGCGCCTTACATGATAGTTTAAGAAAAGTTCAAATTTTGTATGTGCGATATTTGTATTTTCTTCATTGAATAACGAAAATGATGTTGGATGGTAATGTAGTCCAGGATGTAGATATTTTCCTCAAGGAACATTACCAAAAAATAAATGATGAGAAGAAGATTTTACAAGACATTCTTAATATCGTGAAGGTAGTGGCATCGTGGC…
TRINITY_DN54186_c0_g2_i4	CGAAGTAAATGAACAAAAGTGAATAATCGTATGGTACATGCGTTATGAAAACTCGAAGTTGATAAATCTTATTTTATCATTCGTCGACCTAAAAAAGCAGTGATGATATACTCAACAATGAAGTGGAAGGTCGTATTGGTCAAGAACCCAAACATTCCGAGAGCAGTGATGCATCTAGTATGCGGCGACCGCACCAAGATGACTGTCTTGGAGCTACGCTACGATACGGTGATTTCTTCCTGTTAAATCCAGTCTTTCAAATTAGTAACAGACCAATGTTTGGGTTTGGAGAGTGTGAGGAGCAAAGAAAGCGATTTTTAGCGGAAAAAAAACACGAATATTTGCAATATTTAACAAAAACCGAAAATGAAGAAGAAAAACCAAAAAAAAAGGAGTTGA…
TRINITY_DN54101_c0_g1_i1	ACCTTCAACCGCATATTTACACAGAGAATTTTCATTCTTACGTGAAAAAATTTCCGAAAAATGTGTCCGAAGCTAGTTCAACGGCTGAAAGTAATTTCGAAAAGGATAAACAATTATTCGACGAAGCGCTAATGCGTATTAAATGCGAGAAAATGTCATCCGAAGTCCAAGACGCCTCTGGTACCGTTCAGCAATGCGAGTCGAGTTCGGTAATAGCTAAGAGCACCAGAGTTATTTCAACGGCGCAGTCCACCAGTCAAGCTAAAGTTACTAAAGAGAATAGCCCGACGTCGCAAACTCAACTTGCATTCCCTTCGAGACTGAGACCCAGCGATGATTCGCAAAATGTATTATTAAAACAATTACTACAGAATTCCGGTAATACCAGCGTAACGCATT…
TRINITY_DN54182_c0_g1_i1	GAAATCGAAGAAGAAATGGGTGATGATTACACATTAGATTTGAAGAAGAACTACAGCGAAATTGCCGAAGAAGAACGTTACGATGTTATACCCGAATTCTGGGAAGGCCATAACATTGCTGACTACATTGATGCCGATATCTTTGACAAATTGGAAGAACTCGAAAGAGCCGAAGGTATACGCGAAGAAGGTGGTGTTTATGACATACCCGACATGTCTATGGATGAGACACTTAAAGAGATACGCGAAATGGCCAAGAAAATACGTGAGAAACGCTTTTTGTTGCGCGACGAAAAACGTTTGCAGCCACGCAAAAACAAACCCATCATACCCAGACACAAACAGCCCAAGGTGCGTGATCGTTCGGTTAATAAATTGGTGGAGACCATGGAGAATTTG…
TRINITY_DN54150_c0_g1_i2	GTTTTCTCTATCCTTTTCTTTTCTTTTTTTGAAACCCTCGACTCATCGCTGTGCTCAAAGGTTGTATCTTTTTTAACGATCGAATCGGGGGTTGTATCTTTTTTTTTTGTTGGTTGTTATTATGGCTTTGGTGGCGGCTTTGCTTGAGATTTTAGAAAAACCTAGTTTTGGGGAGGTATTATTAGAGCTGGTGATGTTTATGGGTCCTATCTGGATTGCTGTTGTTGTTGGGGTATTGGTGGGATGGGCATGGAAGCCCAAGTGGGCTAAGCTTGGCCCTGATTCCTTTGATTCAAGGGATGTTTCTGCCTCTTCTTCTTCCGGTATGCTCCTCCAGAATTTGTCTTCTGGGTTTGCTTCAATTTCAAGCCTCAAATTGCAACTTCCCACTTGCATTCC…
TRINITY_DN54155_c0_g1_i4	TATGCATAACATGGCTGACAAGTTGTTGAACTTGTAACATATGTGCGCTTTTAAAGGAATGAAAGCTTTTGATAAAGCCATCGGTTGTATAATATCATTGCTTTTGTACTAATTATACGCGTGTTTCAATTGTGTTGCGCGTTATCGGTTGACGTATGGAAATGTAACGTAAACCCGTTGCACTTTGTAACTCATCTGGAGAACGTTGCATCTACAAAAGCGTTGAAACGATGGAAGGTAACAATACTTCGGACGAGGTATTAGCGCAGAAGAAGAGCTCTTTTGATGACATAATCGATCGCATTACAGCCGATGTGCAAAGTTACGACGGAAAATATATATTATTAGGTCAACCGTCCAATTCGGAAACACAGTCAATTTGGCAGCAACGTGTGACGC…
TRINITY_DN54100_c0_g1_i1	CCCTCATTCTCGGGTTCCTCTTTCTCCTCAGCAGCTGCAGTCCGAGGAAAAATAGAATAACCAAAAGAAACTACATCTGATACTTTTTCCCACTCCTTACGCTATCCTTAATCTCCCCCAACCTTAGATCTTCAATTTCACAAGATGGTGTCGGATGCGGCGAAGAAGAGAGATGCACAAAAGAAGGCGGCGGCAGCTGCTAGGAGAGGAGGAAAAGGTGCAGCCGCGTCATCCAAGACGGTGGCGACGGCGTCCAAAGCGGCACCGGAGACCAACGGGGTTGATAATTTGACGAACGGAGTGGGGGATCTTCACATATCTGATCGAAATTGCACTGGTGTTTTGTGTTCGCATCCCCTTTCAAGGGATATTCGGATACAATCTTTATCAGTCACCTTC…
TRINITY_DN54100_c0_g2_i1	GGGCTTACAGAGAAGGTGGGGAGGGACAGTGTCTTGGTTTTCCGGTTTACTGATGTTGGCAAACTTCCTCCTCCTGTTTTACAGTTTTCGGAAGTCGCATTTGGCTACACACCTGAGAACCTCATCTACAAGAACCTTGATTTTGGTGTAGATCTTGATTCCAGGATAGCACTAGTGGGGCCTAATGGAGCTGGAAAGAGCACACTGCTTAAGCTGATGATAGGGGACTTATTCCCCACTGATGGCATGGTTAAGCGGCATAATCACCTTAAAATTGCGCAGTATCACCAGCACTTGGCTGAGAAGCTAGACATGGACATGTCTGCTCTTCAGTACATGATGAGAGAGTACCCTGGGAATGAGGAGGAGAAGATGAGGGCAGCAATTGGGAGGTTTGGC…
TRINITY_DN54156_c0_g1_i1	AAAAAAAAAAAAAAAAAAATCCCCAACTACCAAATCTTCTCGTAGAATACCAAATGTGTCCCTCCGGCCGATATCCGCGCCCAACCGCCTCCACGCCGCCGGACTTCCGCCCCGCCTTCGACGTCATCGACGCCGACCACGACGGCAAGATCAGCAGCGACGACCTCAGATCCTTCTACTCTTCTAGAAGCCCCAACCCCGCCGCCGACGACGTCATCGCGTCGATGATGTCGTCCGCCGATTCGGACCGCAACGGGTTCGTGGATTTCGAGGAGTTCGAGCGGGTCCTCGCAGCGGGCGGGGCCCGAGATGGCGGGGAGGGGATGGGGATAATGGAGGAGGTGTTTCGGGTCATGGATCGGGATGGG
TRINITY_DN54165_c0_g1_i3	GTGGCAGCCAAAACAAATAATTCGAGGGCACTGCTTGTATGCGGAACTCACGCGTACAAACCTTTATGCCAGGAATACGATATTAGCCAAGATCCTCCGAAGCCTACCAGTTCGAGGGATGGCGTTGGGATGTGCCCGTTCGACGCAGCTCATAATAGCAGTATTATTTACACTGACGGACATTTGTATTCGGCTACGGTGGCAGATTTCTCGAGAAGCGATCCGTTAATATTCAGAGAGCCTTTGCGTACAGAGAAATCCGATATGACGCAGCTAAATGATCCGAATTTCGTGGGCTCGATATCGTACGATGAATTCGTGTTGTTCTTCTTTCGGGAGCCGGCCGTCGAATACATCAACTGTGGCAAGATTATTTATTCACGCGTCGGTAGAGTTTGC…
TRINITY_DN54158_c0_g1_i1	ACTAAAGTGTTGTTAATTCACCGTTAATAATTAAAATGTTCAAATCGAATACTCTTTTAATCACACTACTTTTGTGTTCCTGTTTCGTTTTTAATGATGCTGGCCGTACTACATCGCGCAGAGGTAAAATGAGTAGCGAACCAAAGCCAGAAGCCAGCAAGGAAAGCAAGGAGTCATCTTCATCCTCAGAGGAAGAAAAGTTTAAGATTTTGGTTACCCATCCTGAGGTACCTAAAGAGGCCTTGGATATTATGGGTGACTGTGAGTTGATCATTTGCCAGAGTTTGCCACCAAATCGTACAGAAATTTTAGAAAAAGCCAAAGGTGTCCATGGCATGTACTGGGCCTCGCATGTGCCTTTAAATGCTGAAGTTTTAGATGCTGCTGGTCCTCAATTGA…
TRINITY_DN54145_c0_g1_i1	TGAAAACAAAGAGTATATAATCATACGCAATTACATAGATACTGAACATGTATACCTCTAGTTGTATATTGTTGTACCTATCTTGTTTCTTGTATCCATGTCCTTCAAGTACCTAATAGTACCTAGAAATCGACGAAAATTTTCATTTAGATACGTACATTTTTGTTTGATTTCAAATTTGATGGGTAGCAATATTCTTGGCAAGTTATAATCGCTCTAACCTCGCAATTCATTTATTAACATAAAATATAAACCATGAGTTCGCGCGACTGAAGATACTGAGACTGTCTCGTGAGAAACTTCGTCAACTTGTGGATATGTTTAATGTACTCAAAACCAGTGGCGTGCAGACAGTTTCAATTTTACCGGACATTTTTCGGAATTTCAGCCACCCACCCC…
TRINITY_DN54169_c0_g1_i1	CCACCATATCTTACAAAAAATTGACTTCCCACCTTCAATTTCATCCCCGAGGCATGGCAAAACTAACTACTCTTGTCATTCTTGTGGTAACAATCTTCGGTATTCTGAATCGAGTGCGATCAGTCACTAGTACTGATGTTCTGAATCCAACACGATCGACTAAGAATCCCCGATCAATCGAATTCATCCATGAAAGTTGTGCAACAACACTCTATCCTACCCTTTGCTTCACTTCACTCTCCCCTTACGCCTTGAAAATCAATCAAGACCCCTTAAAACTTGCCGAAATCGCTGCATCTCTAACCCTCTCTCGGGTCCAATCCATCACCTCCCAAATCTCCTCCCTCTCGACCTCAATCGCCACCCTATCATCCACGTATTCACCTACACACCAAACAA…
TRINITY_DN54177_c0_g1_i4	GGTGTTGATACGATGGTAACTGGTTTCTTGAATCGTATTGCCGTTGGATTGGCGATGAAAGATTTTGGAATTTTTTAATACGCCGATAATTTTAATAATGATTTGCGGCTTCGATCGAAGTGACGATGACGATGTGATTCTATCGAGTGATCGTTGACGCGATGAATTTGAAATTTTTTCGTTGACCGCCGTATACCTATTTCCGTTACACAGCGAATATGTTGAATAGATCATGAATTTTAAAATCAACCTCGCCTTCAATTTGCTCTTCTTGAAGTATACGAGCTGTTTTTTCAACGAAGAACACTATGAGTCGTCAGAAGCTGAAACGAATATTAAGGGGTTGGCCAAATTACCATGCAATAAGATCTATTTTTCTGAAGATGGAAACACCGTTAA…
TRINITY_DN54124_c0_g1_i2	GGGGAGAGGGAGGAAGGACAGCAGACCAGACAGTCACAGCAGCCTTGACAAAACGTTCCTGGAACTCAAGCTCTTCTCCACAGAGGAGGACAGAGCAGACAGCAGAGACCATGGAGTCTCCCTCGGCCCCTCCCCACAGATGGTGCATCCCCTGGCAGAGGCTCCTGCTCACAGCCTCACTTCTAACCTTCTGGAACCCGCCCACCACTGCCAAGCTCACTATTGAATCCACGCCGTTCAATGTCGCAGAGGGGAAGGAGGTGCTTCTACTTGTCCACAATCTGCCCCAGCATCTTTTTGGCTACAGCTGGTACAAAGGTGAAAGAGTGGATGGCAACCGTCAAATTATAGGATATGTAATAGGAACTCAACAAGCTACCCCAGGGCCCGCATACAGTG…
TRINITY_DN53672_c0_g1_i1	TTTTTTTTTATTTTGATGGCTTCTGCTACTGCAATATCAGGCTCAATCCCTTCTCGTTCTCTCCTCCATCGAGATCTCAAAGGGGGGCACATTGGCACTATAGTTTCAGGGATCCAAATTAAAGATTGGAATAAAAATAGTAATTTGAAGAAGAAATGGGCTGTTCAGGCGGTGGAGCCCACAAAGAGGAACGATTCTGTGGTGGCTGCGGCCGAGTTCTCCCCTATTGCGGAGCATGCCGTGGTTGTTGAAGCGAAAAGGAAAGCGAAAGATCGAGAAGAGGTTGAGGATTACGAAAAATTGGCCGAGGAATTGAAGCATGCATCGCCGTTGGAGATTATGGATCGGGCGCTTGAGAAGTTTGGGAATGATATCGCGATTGCTTTCAGTGGGGCAGAG…
TRINITY_DN53672_c1_g1_i1	AGAGCTGACATCCCTGTTGTCCAAGTCGATCCTTCGTTCGAAGGCTTGGATGGTGGAGCTGGAAGTTTGATAAAGTGGAATCCTGTTGCAAATGTCGACGGGAAGGATATTTGGAACTTCCTCAGAACAATAGAGGTTCCTGTGAACTCGCTACACTCTCAAGGCTACGTGTCGATCGGTTGTGAGCCGTGCACGAGGCCCGTGTTGCCAGGTCAGCACGAGAGGGAAGGAAGGTGGTGGTGGGAGGATGCCAAGGCCAAGGAGTGTGGGCTTCACAAGGGTAACATCTCTAACAAGGACGAGTCGAATAATGGCAATGGAGTTGCTACTCTCAATTCGGTGAACGGAACCTCGGACATTTTTCAGAACCAAGCCATTGTAAACCTAAGTAGGAAGGGA…
TRINITY_DN53677_c0_g2_i1	GAGACAGTGGTGATCCCTAAACTACAAGTGAATAAGCGTTCAATTGTGATATATGTATTCGGACGGCTGTGGCTACCAAAATAGAAACGCTATTTTGAGTAATGCCTTGATGAATTGTGCTTTACAATATAATGTTATTATTGAACATAAATACTTAGAAAAGGGTCACACCTCACACCCAAATGGAGTGCGACTCAATGCATTCCACAATTGAACGTGCATTACAAGATCGCGACATCAACCTACCAGCAGATTATGTACAAGTCATGAAAACTGCGAGACGAAACAATCCTTATACAGTCGAGTATTTAGATAATACTTTTTTCAAGAATTTTAGCGGAATTCAAAATCAAACAAGCATCCGACCTCGGTTATCAAATGTCAATACAATTCGTGCCT…
TRINITY_DN53677_c0_g1_i2	CGTAGATGACGTCGAAAATGTTAGCAATGAAGGTCTACCGGGAAATGAGGAGATCAGCGTGTGCACTGTAACAGCACTCCTAGCTGCAACGCTGGAGTCATCCGAAATATCGTACGAAGACGCGATCAAGGTTCCAGAATGGAAAGCAGCCATAGATGCTAAATTAAATGCAATGCGAGTAAACGAAGTTTGGAAACCTGTCAATTCAAAGGAAACTCCAAATGCGCCCGAAGTCGATGCGAAATGGACGCTGAAAAGGAAAATAGCTAGCGATGGTACGATAATCTGCAAAGCGAGATTGTGCGGTAGAGGATTCAAGGATAAAACAAAGCACAGTTTGTCCGAAATGTATGCACCTGTTATAAAAATTGACATTCTTCGAGGAATCCTTGTGATAGC…
TRINITY_DN53674_c0_g1_i1	GAAATAATTAAACATTTTCAGTAGTGAAGTTATGAAACGTTCAATGACTATATCAGCTGTGTCACTCTAGATGTTATTAATTCGTATGAATAATGAAATAGAATTATAACTGAGCCGGTACTTCTTACCTCAAATTACTCGATATGGGTTTGCTAACTGATCCTACTACCGAGGAAAACACCAAAAAAACTTTCATTGTAAAGTATCATGGTCGGCTTGGAATCATTATGATTTTTTGTTCAGTTGTTTGGTTATGTTTCCTCGCTCACGATAATTTCAGTGCTAGTACCTACTTTTCCGAAAACGCTTTATTACCTGGTTTGGTGCAAGGGGATTACTCTGAAAATTCCGATGCTCACGCTGTACTAACGGAACTTCATACACAAGCGGATCTTAATC…
TRINITY_DN53657_c0_g1_i1	CTTGATTAGTAAATATTCTTCACTCCTCAGTTTTCACTTCAAGTTTAAGGCTATTTTCCACTGGACCTTAGACCAGAAAAAAATTTAAGTAAAATTATTATTTAAAAAAAAAATGAAACCGGAACCACGAAAACCCAGAACCAAAACAGTTTTGGAACCAGAACTAGAAACTTGAATCCAGAAGTGGAACCATCAACATTGAACCTGGTTTTAGTTCTAGGTTCAGGTTTGTGGTTCCAGTTGTGGTTCAAGCTTTGGTTGTGGTTTTGCATTTGTGGTTCTAGGTTTAGTTCAGAGTTCTTGGTTCAAGTTTTAGTTTTGGTTTGAAGTTCATTTTGTCTTTAGCTTTAGTTCTGGTTCTGGTTCCAAGTTTATTTTTGTTTTGGTTTCAATTGTAGG…
TRINITY_DN53657_c0_g2_i1	TTTTTTTTTTTTTTTTTTTTTTTTTGTTGTAATCGTGTACATTTTAGGGACTTATAATAAACGTATTTTTTTTTTCTAATTTAAAACACGCAAGACTGATAACTCTATTCAAGACGAAGTTTAAAATACGACTAGTTTCGAATATTATGCTTTAATTGAGACGAGACTGAGTTTTTCATCTTTGGTGATAGAATATGTGGAAACTTAAGCAGAACCAAATGATAAGGAATAAATGTATTTTTTTTTTCGTCATCCGTATGAACGAAATTTCGGTACAAAGGACAAAAATTGTAGATATTTGTTCGGTTTTTTATGTGGAC
TRINITY_DN53657_c1_g1_i1	TTTTTTTTTTTTTTTTTTTTTTTTTTTTTTGTTTGGAAATTTCCGAATTTTTGTTGACAATCATCCGCCACGTCAAATTTGCCCAGTTGAACATAACTATTGCGTTAGAATTAATAACAAAGTATGCTGGGCGGAAAGTGTAAATATTTTTGAAAATTAATACTGTATGTATGTTTGTTGTTACATATATTGTACCACTATTCTCTTTACGCAACATATACGATTTATATTGTAATATTTTCGTTTATTTTTTGCCCCCTTTCTATTGTACGTTTTTACTTTTGTAAATACTTGAGATTCTGATTAACAAAAATATTGCGCTTTCTGTGTTACGAAATAGTGACCGTACTTTTTGTAGACATAATGAACAATTTTAATTTCTAGTAACATTTGTATTAC…
TRINITY_DN53657_c1_g2_i1	ACCACTTGCGTCACGCGGTCGTTTCCATGTGAAGAATATTTCGTTATTTTCGTATTTTTTAATTCTTTTTTTTCCGCTCGCCGATAATTTTTTATATTGTCTCGAACGCGGCTTCCTTTTATGACGGGCTTAACTTGAAAATTTAATTCGAAATATTTTTTTTTCGTCTAGTTTTTCTTAGTGTATAATGATTTAATATCGTTTGTTTTTGTGACCATTTACGTATAACAGTTCGAAAGTGGGAATTATTTTTCACATTCATCATGTTTCTTATCAACCAAATCGGATTCCAATTCGTCGTCCTGTGCGGATCTATAATCGGCGTTATCTCAGATCCGTTAAAAAGCGTACCCAGCGTGGAAGATTCGTTACCGACGTTTGCTACTACTGGAAGAACGC…
TRINITY_DN53657_c1_g3_i1	CGAAAAGCCATCCGGAGCGAAGAGCATTTTGAAACAACGTGAGGATCTAGCCGTACGCAAACCACAAGGCTTTCCGCCCGTACGTCCTGCGTCATACTGGTATCCACCCGCACACGATCGCTACATGCTCTTACAGGAGTATCTCGCCGACACATCGCTGTTCAGCCACGAGCAGTTGATGGATCTTCTAATGATCTCACCCGAGTGGGTCCATTTTTATCGGTTATATCATCCAGCCGAACGGGTAGACTATGATACTCCTACGCCAATAAAACCCGTTTTTCCGTACGACATCAAACTCGCTGATGGACGCTACCCCACAGTCTTCATTGATTCCCGCGTCGAAGTGAATTTAATTTCAGTTGCAGCCATATTGCCGTGCGACGTGTATCGAGCGCG…
TRINITY_DN53686_c0_g2_i1	TTTTTTTTTTTTTTTTTTTTAATAACCTTTTTTTTCTTTTCGATATTTTCTTTTCTTTTTTTTTTTTTAGTTAAATTAATTTAGTATTACGTTACCATAACCAATTTCTGCCAATTATAAGAGGTCTGTTGATAATTTTTCAATACGGAAGCTTTTATATGTCATTTTCAGATACAAAATATACGTTCGCTTAATTTATTTATACTCGTGTTTTAGGATTTATCAGGTTTTTCTCATTTTTTTTTTGTAGCTTTTGTTGTGGTAAAGACGCATTTAATTTTTTTTCTACTATTTAATCACCTTAGAACAACGCTGTCATCATTGTTTATTTAAATACGTAATTATATGTTCTAATAAACATACTGATCTATTTCAGATAAGAATTTGTATTACCATGC
TRINITY_DN53686_c0_g1_i3	GTGTTAGCGCGTCTAGTAGCCCTCCTACGGCGGCCACTCCGCCGCGTAAGCTTTATCACTCAAAATCTACTATTTTACCGACAGATAATAATTTGGAAGAACCTAGACCTCGTTCCGTATCAAATCATTCGGGCGGTTCATCAGGTCAGCGTTACGGCGGCAGTAATAACAGTATTAATCAAACGGTGCCGGAAAGGAAAACCGCTACTCCGAATTCGGAAACTAAAATGCCCCTTTATAGCAATATAGAGTACTCGTTTTTGCAAAACAACGCCCAGATGTTACCTCTGCATCAGTATATCCTAGAACAAGCAAAACTCTCAGGTTGTTACAAATTCAGCGATAGCGTCACTGAAGAAGGAGACTGGTCGTTGCAATCAGAAGACGAGGAGCAATTAC…
TRINITY_DN53697_c0_g1_i1	AATAGAACAACGTTGGTCGTGAGTTGTGCAATATTTTCAAATAGATACACGTCACTCGTATTCCAAAATTTGAAACAATGACTATCGACTTCTATTACATTCCAGGAGCCGCACATTGCCGTTCCATCCTTATATTAGCGAAATCTCTCGGACTCGATTTGAACTTAATATCCATAAATTTGCAAGCAAAAGAACAGTTGAAACCCGAATTTTTGAAGCTGAACCCGCAACACACTGTTCCAACATTAAACGATAACGGATTCTCAATTTGGGAAAGTCGAGCCATTCTAATTTACCTGGCAGAAAAATATGCCAAAGACGATTCTTTATTCCCAAAAGATCCGCAAAAACGTGCTGTCGTCATTCAACGTTTGTTTTTCGACGCTACAACTCTGTATC…
TRINITY_DN53697_c0_g2_i2	CCATGCTGACGTCGAAGTACTTTATTCAAGAAATGAACATAGCAGGTTCATTGTTTAAATTTAGAATTTAGAATTATTTTTTTATCTATATTGTTATTGAATTATACTTAGTAAAGTAGGAAAATGACTATCGATTTATATTACGCCCCACATACCGCGCCCAGCCGTTCTATTCTCATATTAGCAGCATTTCTTAGAATCGATTTGAATTTAAAAATTATAAATTTACAAGAAAAAGAACAATTTAAACCGGAATTTTTGAAGCTAAACCCACAACATAACATTCCGACATTACACGATAACGGATTCTCCATCTGGGAAAGTCGCGCCATTCTCATTTACCTGGTAGAAAAGTACGCCAAAGATGATTCGTTATTCCCAAAAGATCCGCAAAAACGT…
TRINITY_DN53645_c0_g1_i1	GTTTTCTCCAGATGAGCGATGACAACCCCTATGTTATTCCTGAAATGGAACCAACTCTTCGAAAACAGATCCAGGAGTGCAATTGGCAAGTTGTGAATGTCACAACACCTGCAAATTATTTCCACGTTCTACGGCGTCAGATACACAGGGAGTTCCGGAAACCATTAATAGTAATATCTCCCAAGAATCTGCTTCGCCACAAGGACTGTAAATCACATTTATCAGAATTCGATGATCTCGTAGGTCATCCAGGATTTGACAAACAAGGAACACGCTTCAAACGCCTTATCAAAGATCAGAACGATCACAAAGAGGTCGAGGAGGGTATTAATCGGTTGATTTTGTGCTCTGGAAAGGTGTATTATGAGCTAGATGAAGAACGGAAGAACACGGGTCGCA…
TRINITY_DN53693_c0_g1_i1	TTTTTACAAGCTAGAAATTTATGGTTGGATTCTTTGATCGCGGAGGTGCCAAATGAGAATAAAACTCAATATTTAAGCACCGTTATAGATTTAACGAGAGTGAATATTTTTAACGTGGCGACTCAATACAGAGCCGTATTTATCGACGATGAAGTGATGACCAAACAAAACGACATGAAGTACTCTGTTTTCTATTCGTGGCTGAATAAACGAATGAATGATTTCCTGGCCACAGTAGATTCCTGTTTACCAGAATGTGCGCCTAATTCATTGGATTCGCTTTTAAACCAATGCATGTATTTTGGCCAATCTTTTGGCCGTATTGGCGCCGATTTCCGAGGCCTTGTGATTGCCTCTTTTGTTACCACAGTCGAGAACAATTTTAAGGCATCGCTGACC…
TRINITY_DN53687_c0_g1_i2	AAAGAATATAATTATTGCTTTAAAATGAGTCTATTAGCATATTCACACGCTTTTTTAGAAATTAAAATTTAAAAGTAATTAATATTTATCGCAATGACTGCTAACGACATTGATTGGGTTCCTTTAAAAATTTCTGCCATTGAGTATCCCAAAGGTGATTTCATTGGGAAGTTGCTCGCTCTAATTAGTTTGTCTCATTTAGGAATTATTTCGGCTTTTGCCACATTGATAACATTTCGAAGGGATTTGCACACTATCGCATTATTTGTCGGAGTTTTGCTTAATGAGCTGTTATGCACTGCTTTGAAATATATAATAGCGGAACCTCGACCGCTGCATCGTAATTCCGATCATTTATATACCGAATATGGGATGCCTTCTGGTCATACTCAGTTCATG…
TRINITY_DN53684_c0_g1_i2	GGTTAGTCTGTCGTTACGATTCGATGTTGAGAGTTACGTCGCGGTGTTGCAAACTCGTATGAACTTACGTTTCTCCACGCGTTTTTAATTCTCATGTAAATAAAATGTCGGTTTTCTTTTAAAATTATCCAATCGGTATTAGATATGTTTTTTCTTAATCTGTAAGTTTCGAGAACTGATGAATTTTCTAAAACAATTAATCATCGAAAATCCGAGCTGAAGTTGTGTTTGTCAGAATGTTCGAATGTGAAATGGGAGATTGGGTTTGAGGCATCGGTTGAATCGAAACACTAGATTTATCTACGATTTCCGATAGTGGGTTTGGAACTTTCGTCGAGATCCAACGCCATCGAGGAACGTAAGCGAGAAACAATACATCTTGATTATCCGCCATAGCGC…
TRINITY_DN53668_c0_g1_i1	CTATTACCACTGCGCGCAGTGAATGCACGGATGAGAATGGTTGTTCAACGGAAACTAGTAGCACGTTAGCATATAACTGTTCGACATCCCAATTTGGTTGCTGTTCCGATAACGAAACCGCAGCAATGGGACCAAACTTCAGCGGATGTCCGGAAGTTGAGGGATCCGGCGAAGAAACCACTGAACCATTCACATCTCCAAGCACTGGAATCTTTACAGAAAGCGAAACCACTACACCTGTACTCACTACACTGCGGCACCAATTAACTTGTAACGATACCGAATTCGGATGTTGTTCGGATAATATTACCCCTGCGAGTGGCCCGAATTTATATGGTTGTTGTTTAAATACACGATACGGTTGCTGTCTCGACAATATTCATCCCGCCCAAGGCCCTA…
TRINITY_DN53668_c0_g2_i1	TTCACAACTATCATTAGCGATACAACTACCAATAGTACCATGGAAGATACTACAACGAGTATTTCTTCGACTTCTTCGAACCCAAGTACATCAGATAGCAATGTCACATCATTTGACAGCTTTTCACTTGGTACCACAAACGAGATAACGTCATTAAACACAGAAAGCATTACCATCAAGGGTACAGAGAAATCTTCAACGGAGACCTATTCGAGCACAACCATGTTAGTCACTAGCACTCGAGCTAGTGAAGTATCAACTACTTCTTTGATGGATACGGTTGCTACAACTTCAAGTATCGGAACAACATACTCGGAAGAATCGACAACATCGGTATTTTTCGTAGAAACCGCTTCAACAAAAGCAGCTACAGATTATGAAAGTTCAACAAAACTAGAG…
TRINITY_DN53680_c0_g1_i1	GTAATACTCTTAGCAATACACATCAAAATGTTGAAGTTTTTGACAATTTGTTTTTTGGCTTTTTTTGCTTGCGTGGCTGGTAAGCCTCATCTATTGACGACTGGTGTCAGTTATGCTACTCCTGCTGTTGTTGCGCCTGTAGTCACACACCCTGTGTTAACGCATCCCGTGATAACACATCCTGTTGTAACCCATCCCGTGGTAGCTGCCACCGCTGTGCATACACCTTTCGTAGCTGCAACCGGTTACTATCCCGCCTATACTGTCCCATATGCCACATATCCCCACGTGGGAGGAGCCGCTTATTTCGTAAGAC
TRINITY_DN53637_c0_g1_i1	TACAACTATGGTATCTTTTGTATTGTAAATATAATCGCTACGTCAAATCATGGATCCGTACATAGAAAAGTTCAGTTCTTTGTCTCTTCACGACAGATCTGCAGATTCAAAAGCGGACCTGAATTTGAGGTTCACTAGCTCTGATCCGGGATATGGACGTATAGTATCAAAAAGTTCGCCTCAACCTTGTGCCAGTTACTCGCCATCGTTAATCAGCAATAACGCGAATTTATCCAAAGATTCGAGTTCGATTTTAAGAAATATATGTAGCAGCGTAACTCCACCGAATAATGTAATGGAGAAGAATAGATGTAGTCCTGCTGCTCAAAGTGGTTATTACGAAAACGGCCATAGAAAGATGGACGATTCGAAATACTTGAATTTCACCAAGTCTCAAAG…
TRINITY_DN53669_c0_g1_i1	CCTTGACTTCGACGCTTTGTTTTCGCGTGTCCTTTATTTTAATATACGCGTTTAGTGTACGTTATAAAATTGAAAAAAATATACGTATACATTACGTAAACTCTAGCTTCATTTCGCGTTTTAAGTGCGTTTATTGTTTCGTCATCAGTGTCATCGAAGAATGTACTAGAATTTCATTCCAAGCGCTTTGAGTCCAGACCACAGCCATGAAGTTTTCGAACGATAAAATTTTACAAGATGTAAAAAATGTCTGCAAGAAGAATAGCTTCCTACTCAGTATCCTTATCGGAGTACTCGTAGGATGTATTTTAGGTATATGTTGGCGGTACGCTGAACCGAACCCAGATTTAACATCGATACTCGGTTATCCGGGCGAATTATTCATGAGAGCCCTCAAAA…
TRINITY_DN53650_c0_g1_i1	CAGTATCCCGGATTAAAATCGCCGGCAGTTTTACATATTTTATTTTATGTAAATAATTTCATAATTCATGTAACAAAGAGTGACATTTTTCGTTGGTGAATTCAAGCGTCAATGTTTTATGGAAAAAATAATTTTTGTAGAATATGTTATAGCTATTGCTATTCGTTACTGGTTGTTTGAATCCGATTACAATGATTCTCTCGCCAACCGCATCGAGGTCTCTACTCCATTAAATGCGTGGAAACGAGTTATCGAAGGAGTGGTGCTATACCGTGATGGCACCAACCCTTACATCGGTGATATGTTCCATGAGTCGCCTTTGGTATTGTTGTTTTTCACTTGGGTAACAGACAACTTCACCTCGAAATGGATTAACGCTTTCTTTATATGCTGCGATCT…
TRINITY_DN53673_c0_g1_i2	AGGAAAACCCGAGAAAGAATCAAAAAAATGTAAATAACTTGTTATCAGGGAAGAAACTAAAGATCTCTTATTTTATTTTTTTAAACTTTTAATTAGTTCATGACTTTAATTATTAACAATTATGGATGACTTATTATCGTTGTCCAACGATATTTTTGGTCGTTGTAATCGTCAAGACAAATCTCTAGGGTTATTAACAAGACGGTTTGTCTCGTTGTTGATGAACTCACCCGACGGCACAGTTCACTTGAATACAGCTGTAGAGTTGCTAAAAGTTCAGCAGAAAAGACGAATTTATGACATAACTAACGTACTAGAAGGCATTGGTCTCATTGAAAAGAAAACTAAAAATACTGTCCAATGGAGCATGTGTAAGAGGCAGTTTTGGTGATAAAACTC…
TRINITY_DN53617_c0_g1_i1	AAAAAAAAATTAGGGATTTGCGATGGCGATCTCATCGCGATTCAGATCTGGAGTTCCTCTCTTTCAAAGGATCCTCTCTGCTTCCGATCGCGCCTTGGGAAACTCTAGCGTCGCCAAATCCGAGGGTTTGAGGAATTTCTCGACTCAAGTGAAGTCTACTGATGCAAAAGTAAAGGTGCCTTTGACGTTGTTTGGAGGTTCTGGAAATTATGCTTCTGCTCTGTTCATTGCAGCCTCCAAAGCAAATGTATTGGACAAAGTTGAATCAGAGATCCTCGATGTTGTTGCGGCTTCCAAGAAGAGTCCCTTGTTTTCACAATTTATTAAGGATCTCTCCGTGCCTAGAGAAACCAGAGTAAAGGCCATAAGCGAAATATTTGGCGAAGCTGGTTTTGCAGA…
TRINITY_DN53695_c0_g1_i1	AAGGGTTAGGTTTAGTGGTGCCTAATTGGGCCCCACAAGCTCAAATTCTTAGCCATGGTTCGACGGGCGGGTTCTTGACTCATTGCGGATGGAACTCGACTCTGGAAAGTGTGGTCCACGGAGTACCACTCATAGCTTGGCCACTTTATGCTGAACAAAAGATGAATGCGGTTATGTTAACTGAGGATATTAAAGTGGCACTGAGGCCAAAAGCCAATGAAAATGGACTAGTGGGAAGATTGGAAATTGCTAAAGTAGTGAAAGGATTAATGGAAGGTGAAGAAGGAAAAGGAGTGCGCACTAGAATGAGAGACCTTAAAGATGCAGCAGCTAAAGTTCTGAGTCAAGATGGTTCTTCTACAAAAGCACTAGCTGAATTGGCTACTAAATTGAAGAATA…
TRINITY_DN53613_c0_g1_i1	CTTATTTTGAAAAAAGAAAAGAAAAAAAGCAATATGTGCAATCCTCCAATTCTTTCTCCTTCCTTCTCATCTCCATCTTCATCTCTCTACTCAAACACCAATTTCTATGCTAAAAACAGTAGAAATGGAACAAGTCTGTACAGAACCATGGCCGAATTGGGCCCCACCAAGAACTTTCCTTCTCCTCCTTGCTTTTTCTTGAGCGATGATACAATATCCGATGAAGAACAAGAAGATCAATGCTCTCATGATTCCTGTTTTCTATGCAAAACGCATCTTCATCCGAACGACGATGTGTACATGTACAAGGGAGATGTAGCTTTTTGCAGTGATGAGTGCAGGCAAGACCAGATTGAGAATGACGAGGCGAAAGAGAAGAGTAAGTTAAAGATGTTGAAG…
TRINITY_DN53635_c0_g1_i1	TATTGTAGACCTCGTAATGTCGCGTATCCTCTAGAGATATTCAATGACGATCAATTAGCATCGTTGTAAATCTTTTATCGTTAATTTGTAGTCGTTACGTCAGCGCGTAATATTCATTTGTTACTCTTATTTTGCTCTGATACCAAAAAAAAATAAATTCTGTAGACTTACATGCGGCCTTCAACAAAAACCGGAGTAGCGAAATGTTCGTTAAATTTCGCCAAACAGAAGCGTTTGTTTTCGTTGCCAAATCTTGTTTAATGGCGTAGCCTAGTTTTAGGCGAGCTGGCGTATACCGTTCGCTCGAATATTTTCCATTTTCCAGGCATACATTTTCTCGCCCCATTTTCAACGTCAGCCTGTTATTTCGCTCCGCTAAATTACGCAAGTAGAATTTCG…
TRINITY_DN53635_c0_g2_i1	GAGAAGCTCCAAATCAACGTATCCGGGCGCCGATTCGAGACCTGGCGTAACACCTTGGAGAAGTATCCGGACACGTTGCTCGGCTCCAACGAGCGTGACTTTTTCTACGACGAAGAACTGAAGGAGTATTTTTTCGACCGCGATCCGGACATATTCAGGCACATATTGAATTACTACCGCACCGGTAAACTGCACTACCCCAAACACGAATGCTTGACCAGCTACGACGAAGAGCTCGCCTTCTTCGGCATCCTACCCGATGTCATTGGCGACTGCTGCTACGAAGACTATCGCGACCGCAAACGCGAAAATGCCGAACGCCTTATGGACGACAAGCTGTCCGAGAACGGCGACCAGAATCTGCAGCAGCTGACCAACATACGCCAGAAGATGTGGCGA…
TRINITY_DN53648_c0_g1_i2	CGTTTAACTCCATTCTATGTTCGGGAAATATTTCATAAAACGTAAATAAAACATTATATGTACGGAACCTATTAATTTTTCAATTAATTTTTCAGTTCCTTCGCCCAAATGATCGAGAAAAAAATAGTGGAAATTGAAAGTGTGGGCTATTATCGCTCACCCAAGTATTCTTCACTCATTAGCTTACATGGAAAAAGTATGTATGGGACTGTGCGAGTACTTGTATTCTTTATGGGTATTTTTGTAATACCATGCTGTTTGTTGATAACACCGTTATATCTACGACATAAAATATTTTCTGATGTAGCTTACGCTGTAACCGAATCCGATGTGTTGGAAATACGTGATGGAATCTCATCGTTATTTTGTCAGGCTCAAACCATAAAGATGAATTCAACT…
TRINITY_DN53653_c0_g1_i2	TATTGGTTAATTGGACAGCATTTTTAAATTTGGATATCAATTTACCAAAAAATTATTCGAGCAGTTGAAGGGAAAATATGGAATTAAATTTGATTACGATGTTGGAAAATATCAAAAATTATGTCAAAGTCGAAAAATTATGAAAATTATACATCAAAGACGAGCACACATTGATGTCACTTATAAAAATTTAAAATTTGTCATAACAAGCCAACCATTAAAAAAAAAAAAATATTTAGGATGTTAAAAATAACAAATAAAAAAATTGAAAATAACAAAAAAACATTCTAAGTGATGAATATTGAACAAAAATATAAAATAATTGAAAAATATATCGAAAAACAGTAACAAAAATCGTTGAAAAATTATCAAAAATTTAAAAAATAATTTGAAGTAATG…
TRINITY_DN53678_c0_g1_i1	CATTACTGTGATATTTCTTACAAAATAGAATACATTTTTTAAAACGCCGCGTTTTATCATGAAACCATTGACGTCAATTCGCCATTAATTTTAACCACAATAATGCATTTTCAAAAAATTAAATTTATATTTTCAAGCAGCAAACAAGTGAAACGACTAAATTCTTTTTTTTCCTATCATCCGGAACAAGCTTCAAAAAATTTAGGAGAAACCCAAAAATGGAATATGTTCCAAGCTATAAACAACGCCATGGATATAACTTTAGAAAAAGATCCTTCAGCTGTGGTTTTCGGCGAAGACGTAGGATTCGGTGGGGTATTTCGTTGTACGATAGGATTACAGAAAAAATACGGTGAAGAACGAGTATTCAATACACCTTTATGTGAACAAGGTATAGTC…
TRINITY_DN53611_c0_g1_i2	TGAGAATTTAGAAAGATGTCGGCAACTGGAGAAGTGGAGAACCCCGCCGTGGAGCAGCCGCCGGCAGAGGCTCCCACGGCTGAGAATCAACCTCCGGCGACGAAGAAGTCTGTTAAGGAGAAGAAACCTAGAGCACCGAGAGAGAAAAAGCCTAAATCTGCCAAAACTGTTACTCATCCTCCCTACTTTCAGATGATTAAAGAGGCTCTGTTGGCTCTGAACGAGAAAGGTGGATCAAGTCCTTATGCAATTGCAAAATACACGGAGGACAAACACAAGGACGAATTACCAGCGAATTTCAGGAAAATTCTCGGTCTTCAATTGAAGAATTCTGCAGCAAAGGGTAAGCTTATGAAAATCAAGGCTTCGTACAAGCTATCCGTGGCTGGGAAAAAGGAG…
TRINITY_DN53615_c0_g1_i1	ACTGACTATAGGATGATATGTAATGTCGTTTTTTGCTAATGTCGGACGAAATTAGGCTATAAAGTATATACTGTATAATTGTATAGTGTCACTACGTTGTATTAATCAGCTTACTTCGTACTTAAACATGTCGTCTACGGTGGTCAAAGACGAGAAAGGATCTTATATTCCTGCCAGTCAAAGACCCGATGGGACATGGCGTAAAGCAAAGCGAGTTAAAGATGGTTATGTCCCACAAGAAGAAGTTCCTTTGTACGAGAGCAAAGGAAAACAGTGGGCTAATCAGAAATCAAAATACTCCGAAGGAGTTGCCTATGTAAACGGCAAGCCCGTTTCTACAACCATCCCTGGATTGATAGTTCAATCTGATGCGGCAGGAAAAGATAAGCAACAACAACA…
TRINITY_DN53666_c0_g1_i1	ACCTTGTCGATCGGGAACCAGGCGCGCACTTCCTCCTGGGAGATGCTGTAGCGCTGCTGGCGCAGCTTCTCGCTGTAGTAGCCGACATCCCAGCTTTGCAGATCATCCAGACCCTGTTCGGCGGCAAAGGCTTTCAGCTCGGCCAGATCCTGCTCGGCGAAGGGTTTGCTGCGCACGGCCAGGTCGCGCAGGAAGCTCAGTACCTGGTCGGTGGATTCGGCCATTTTGCTGGCCAGGCTCAGCTCGCTGTAGTTGGCGAAGCCGAGCAGGCGCGCCAGTTCCTGGCGCAGGTCGAGAATCTCGCTCATCAGCGGGCCGTTGTCGTTCTGCCCGGCGTTCGGCCCCTGGTCGGAGGCGCGGGTGCAGTAGGCGGCGTACACCTCTTCGCGCAGCGCGCGG…
TRINITY_DN53630_c0_g1_i2	CTTGGTGATTCATTTTTGTGAAAGTTGATATGTATCCGGCGAGTTATGGTAATATTATTTTCAATTTCCATTGTACATTAATTGAATTGCCAATGCTCCATGCTCAAAACTTCTCTCGAGTTATCTCGTTTATTTCGTTCATATCGAATTGAAAGTTTACCAAAGATACTCACTAATTACGGTGTTGTTAAACAATCATCAATAGTCTCTCATTCGAATCATTTTACTGTTAAAGGACTATCAAATCAGCTTATCAAACGATATAAACATATTTGTTTGAATTACAGAATTTGAATATGGGAGCCAAAGAAAAAGGCCCGAAAAAAGGGGAAAGTGGGGATAAAACATGTACTTGCGAAATGAACCCCTGGCCATCATTTATTAAAGAGCGAGACGTAA…
TRINITY_DN53616_c0_g1_i1	AAAAATTCCAAAACTTGAAAATGCGCGAATAGATTTAAATTTCTGTTCATCTTCATTTTTCCAAACATAAACTGTTCCAGATGACCGCTTTATTAACGGCAGATTGGTATCCAATCGGCAAAAATGGATATTTTCGGAAAGTGGAAGTGTACGAAATGGGGTGGGCCAAAGAGGTGAATTTCGATAACGCTATCGTTGTCCCAGCCAGATTCGGTGGACCGATTGCTGTGATCAGAGATAGAAGTAAACCAGGCAGAACAGCTTTGAAAGGCATTGGGAAGCCAATTATCTCTGTATATTCTTCATCTGGTCGCCGAATTTCATCGTTTGTGTGGAATAGTGGACAACTGGTACGACTTGG
TRINITY_DN53616_c0_g2_i5	CAACTGGTACGACTTGGATGGTCTTCTTCTGAAGAATTATTATGCATTCAAGAAAACGGAAAAGTTTTAAAGTATAGTGTATACGGAGAATATATTCACGCATTTAGTATGGGACAAGAAGTGGAAGATACCAAAGTAATTGATGCTCATATATTTCAAACGAGTGTGGGTACTGGAATTTGCGTTCTAACCGGAGCTTATAGGTTATATGTTACGAATAGTATTAAGGACGTGAAAGTTAGAAAATTAGCCGAAATACCTGGACCAATTGATTTACCTAATTCGTGGGCGGTACTGTGCGAGGACAGACAAACGTTTGTATTGTTGTCAAAAGGCATGGAATTATTTTATATTTCAGAGGCGCAAGTTATTCAAAAAAGTATTAATAGTGGAAATGAA…
TRINITY_DN53639_c0_g1_i7	CGATACGAAATAGTACTAAACTAAAAATTTATTTTACAAACGAAATTTTCACAGTAGAAAAATTCTTAACTAAATAATACAACCGTACGAAAGTTGTTAACGCATTTTAAAAATCAGTTACGTCAATTATCAGCTGTTGCGGTAAAATTAATCCGCGTTATAAACTTACGTCGAAGAGTAACTTCGCTTTTCGATAGATAAAACAAGAGTTTCGATTACATGTGATTTTTGAATCGTAATTTAGTTTGTTACACAATAGCATCGTAATATATTTATGAAATATTGCCTTATTATTCGTGTATGTTGGAGTGTTTAATATAAAATAGTCAAGATTCCGGTCCCAACCAAAAAATAAGAAGGCGCCTGTCCGGGCCGAAACGAAGATAAAATGCGAAACAT…
TRINITY_DN53601_c0_g1_i2	TTGTGGTGGTAAAGGTTCCTCTGGTAAGCTTTTTGCATTTTTTTTTTTTATCGTTGTTTTAACGCAAATATTATGGGATAGTGTGTGACTGGCATGCGATAGAGCATTCTAGATGTTTTTCTTTTATTTTGATATAATTACGTGGGTAATTCTCTTCATTAATTTCAGGAAGTGGTAGTTCCTGCAACTGTGGTTCGGGATGCAAATGCGCCTCAGGTGGATCTAATTGCGGATGCCAGGGAGGCAAATGTAGCAAATAATTAATGCTATTCCTAATTCAAGTAATTTAAGCATTAAATTCAACTCGCTTATGTGATAATGCCATTAAATGATGTGAAATTTTCAACATTTATACAATAAATTTCTAT
TRINITY_DN53644_c0_g1_i2	CAAAATTTCAAAAACAATTTTCTTTTTCAATTTTCATTTTTTCAAATTCAAATTTCAAATTTAGAAAAGTAGTGAACTTTCACTGACCCAAGTGTAAGAAAATTTGTAATCACGAAATCTGTAAACAAATGATAAAATGACGAATTTATGATGTATTGATCGAAATTTTTCATAATTTCGTTGGCTCTTCTTTTCGAGTGATATAATTATGAAAATGATGATAAAATAATACAATTTTTTCACCAATGTACAAAATTTATAGAGAACGAAATTTTTGATATTTCTAAATTCTTCGTTTTATAAATTTAATTGAAAAGTATGAATTTTTCTAAGGTTGTTTTGTCAACATAAACTCGTTAAAAAAAAATCGAAAATTCAAACTGCTATTTTTTGAAAATG…
TRINITY_DN53683_c0_g1_i1	CTTCTTGAGAGTGTTTTCAAACGAACAGAAATTAATAAAAATAAAATTTGTTTCCAACAAAACACATCTAAAAGATTTACAAAAAAATAAAATTTACAACCATACAAAATGAAATTCCTATTGATTGCTTTCGCTTTAATTGGCATTGCCGCTGCCGCATCTCTACCCGATTCGGCTACACAGGGACCCAATCCTCAGGATATTGCCACACCCGAACCAGAGTACATTGATATTGATTTGCCTGAATCTGCACCAGCACCAGCTCCAGCTCCAGCACCCAAACCCATTGCTCCCCGTCCAGTACAACGTCCCGTACAATCCTTTGCAGCTGCTTCAACTGTTGCACACATCCAACATCAATTGCCCCAGCAGTTCCCTGGTCACGTACACTCTTCGTCA…
TRINITY_DN53636_c0_g1_i1	CTTCATCGTTCAAATCTAAAAGGAGAAAGCCTTTCTCGTCGAATCAAATTGCCTTGTTAGACAAGTCTTTAGAACTCCATGGCAGACATGAAAGCCTCTGGTACCAATGAGCTTGTATCTGAGGAGGATCCTGTGCCTATGGAGCAAAATGAGGGGAATTCTGCACCCTCACCTGAAGAGGAGGAGCAAGCACTTAGAAAAAAGTATGGAGGAATGCTACCCAAAAAACCACCACTAATATCCAAGGATCACGAGCGTGCTTTCTTTGACTCTGCCGATTGGGCTTTAGGAAAGCAAGGAGCACCTGTAGGCAAGCCCAAAGGACCACTTGAGGCACTTCGCCCAAAACTGCAGCCCACGTCTAACCAGCAAGTGAGATCGAGGCGGTCTGCTTATGCC…
TRINITY_DN53691_c0_g1_i1	CTTAGCTCTAGTATTACACACAAGCACTTCCCACGTACATTTTTTCACTAATCAAATGGCGAAGGCTACTGCATCATTCATCGTCCTTCTCCTCACTTTGAACATTCTCTTCTTCACAATGGTTAGTTCAACTTACATCCCATGCCCACCAAAAACAAGGAATCACCCCCATCCCACTACCCCATCATCCAAGGGTTATAATAAGTGCCCAAAGGACACACTAAAATTGAAGGTGTGTGCCAATTTATTGAATGACTTGGTGCATGTTGTTATTGGAAGCTCATCAAAGAGTTCATGCTGCTCTCTCATTGAGAATCTTGCTGATGTTGATGCTGCAGTTTGCCTTTGCACTGCCATTAAAGCTAAGCTCTTGGGAACTAACCTTGATACTGCTCTTTC…
TRINITY_DN53670_c0_g1_i1	CGAAGCCGCCCTTGACCAGGTCGTCGACCGAGACGCGGGTATTCAGGCGCAGGTCGACACCGGTGGTTTCCAGCTTCTTCTTGAAGTAGCGCAGGGTCTCGTAGAACTCTTCCTTGCCCGGCACGCGCTTGGCCACGTTGAACTGGCCACCGATCTCACCGGCCGCATCGAACAGGGTCACGCTGTGGCCACGCTCGGCAGCCACGGTGGCAGCGGACAGACCGGCAGGGCCGGCGCCGACCACGGCGATCTTCTTCACCGTGGTGGTGGGGATGTAGTTCAGCTCGGTCTCGTGGCAGGCACGCGGGTTGACCAGACAGCTGGTCAGCTTGCCGCCGAAGGTGTGGTCCAGGCAGGCCTGGTTGCAGCCGATGCAGGTGTTGATCTCGTCGGCACGGC…
TRINITY_DN53608_c0_g1_i1	AGAAAATCTCCCCTCGATCGTACGTCCGTAAACATCTCACTGAGAAGAGACGTACGCTTGCGCGACGTAATTCTTATCAACAACCCCAAGCTGCAGTTACAACCCTTGGCTACGTACGACAAAAACACGAAATACTAAATCACTTCAGATAAGGCCGGAAATACTAATTGCCCGGGTGCCCAGTAAATCGATCCCCTCGTTGGTTGATTTTTGTACATGCTCGAGTGTCTTTTCTAGACCGCTTTTAATTTTCGTTTTCGACGCAGTGACGCGACCATCGACTGTGCTTTCAGTATTGAAAAACGCGCCGGTAAAAGTGCCATGGAGGATAGAACTATAGAAACGTGCGACTACTCGAACGAACGTTTGGTACGCAGTACACGACGAGCAGACGAATCG…
TRINITY_DN53642_c0_g1_i1	GATTGAATTTGTATGTTCCAAATAGAAAAAGATTGATTTTTTCTGTTAAAGCTGAGAAAGAAGATGAGGGTTCATCTTCTTCTGTGGCTGTAGCTTCAGAAGAAAATGATTCATCTAAGAATCATGAGAGTGGTTCTCAACATGAGTCTGAATCAGAGTCTGAAAGAATAGAAAGAGAGAAACAACAAGAAATGGATTGGAAGACTGATGAAGAATTCAAGAAGTTTATGGGGAATCCCTCAATTGAGACTGCTATAAAGCTTGAGAAAAAGAGAACTGATAGGAAACTGAAAGAGCTTGATAGTGAAACCAGTAGCAACCCACTTGTGGGGTTCTTTAAGAATTTGGTTCGTGATAGTTTGTCCAGAGAGAAGGAAAGGTTGGAGAAAGCAGAGGAGG…
TRINITY_DN53642_c0_g2_i1	GGAAAAGACAAATGATATTGTAAAACAGGCTTGTGTGGTACAACCCAAGTCAGAAATGGATCTTCAATTTGAATCAACCAAATTAAGTACTCCTTCAGGTTACATCAGTGCGGTATCTTTGGCTGTAACAACTTTTGGCACTATTGCTTTGACCAGTGGTTTCTTCCTTAAGCCTGATGCAATGATTGATGATTACTTGGCCAACGTTGTTCCTCTTTTTGGTGGCTTCTTGACCATTTTGGCAGTTTCAGAGGTAACCACAAGAGTAACTGCTGCACGCTATGGTGTCAAACTTAGTCCATCTTTTCTTGTCCCATCCAATTGGACTGGTT
TRINITY_DN53679_c0_g1_i3	TGGATTTTATAAATGTTAGTCTTTACGGTTTAGATATCTCTAAATATGATTTGAAAAAATAAAAATTCCAAAAAAATGAAAAATAATTTTTTGAGGTCCAAAATCTTATGAGAGGCCTATAAAAATTCATAATAATATCGTGCGCGCGTTCAATTAAATTGAACTCCATAGTGGCAAAACGCTTAATTCCCTACTAATGAACAACTAAACAGATAAAACATGTTGGTTACACTGATTTATATTTTCACAACCAATCACAACGCATTTATAACTAGTGATGTAACATGAAAGTATTTTGAACCGTCATAAAAGGGAATTTAGCATTTGAGCTTCATGGGATTCAATCGGACGCATGGTATATCATACATTATTGATTTTTTTTTCAGGGCTACAAAATAG…
TRINITY_DN53690_c0_g1_i2	CCGAAATTCAAAAATAATGCGGTAACATGTGTAAGTTAGAGAAACATTAGTGTTTGTGTTATCATTGCGTAATTTTTTTCGCGACAAATTTCAAAAAGTGAGAACGCATTCTCGCCAACTTCCATTTTCCTTCGCGTGGTTACCGGTTGGAATCCAACATTCGTATTATGTACACATTACATGCATCCAAACATCAGTGAGAATGGCACTAAAGCTGAACTCCAAAATACACACTCAAAAGTTTCTGCACCTACTCTGCTCATCTCGAGTATCGAGGTTGAACGAACCACGATATCATTTCTCTCGTTTCATCCAAACCAATGTTAAAGTTACCAGCACCTCAGCTCTTCTCATTTCCAACAATACACTTCAATCTTATAATAGATGCGGTGTGTTTTC…
TRINITY_DN53612_c0_g1_i3	ACACCTTCTCTCTTGTATTTACATACGTACTTTATTCGAGAGTATGAATGACAATCATAACGACGCAGCGCAACAACGCGATTACTTGAACAACTCGCGTTTCGTTCCGAACAGAATACACGGTAGTGAGTATTTAACCGAAGACGAGGTATAATTTTTTTTTTTTTCAACAACTAACCGCGCCCCTTACCGTTGTTAAAATGATCAAAGCCGCGTATTTGGTATTATTCGCCGGAATTTGTTTGAATGTGAAACCGATACGAGCCCAATTTCGTCTTCAAATATTGCATAATAATGATTTACACGCGAGATTTCTCGAAACGGACGCGTACAGCGCATCGTGCCCCAAGGAATTTGTTGCGGCGAATAAATGCTTTGGAGGATTCGCGCGAACCAAGC…
TRINITY_DN53628_c0_g1_i1	GAGAGAAGAAAAAGAGAGGCTTGGATTCATCGCCCTCCTCTTTTTCTCTTTCTCCTAATCTATATAAATTTTATTATTTTTATTTCTATTTTTGTAAATAAATAAATAATTAATTATAGAAAATGGGGTTTGAAGATGGGGGAATTAGCGAAGAGAAGGGGAAAGCTGTTATCGGATCCTCGTTCCGGAGCCTGATGAGGAGGAAGCAGGTGGATTCGGATCGGGTTCGGGCAGGGGGGAGTACCCACCACAAGCTTGCTAAAGAATTGTCGATCTTGCAGCTCATTGCTATTGGTGTTGGCTCAACAATAGGTGCTGGAGTCTACGTTCTTGTTGGAACTGTTGCTAGAGAACATGCAGGGCCTGCTCTGACAATTTCCTTTCTAATAGCTGGAATAG…
TRINITY_DN53628_c0_g2_i1	TGCCCTTCCGCAGGGAGTGCCTATCACTATTCATACATCTGCGTTGGAGAAGGGGTTGCTTGGTTGATTGGTTGGGCCCTAATTCTGGAATATACAATTGGTGGTTCAGCTGTTGCACGAGGCATAGCCCCAAACTTGGCATTGGCTTTTGGAGGACCAGACAGTTTGCCCATTTTCTTAGCACGTGCTGAAATTCCAGGGCTTGGTATTGTTGTTGATCCATGTGCTGCACTTCTTTGTTTAATAGTTACCGGCCTTCTTTGTGTGGGAATAAAGGAGAGCACAACCGTGCAAGCTATTGTCACAAGTCTAAATGTATGTGTCATGCTATTTGTCATCATAGTTGGTGGATATATTGGCTTTAAGACCGGATGGGTGGGATATAGTGTTGCAAGCGGA…
TRINITY_DN53628_c0_g3_i1	TGCGTGTTTCAATATGGTTATTAATTGGTGTTTTCGTGTATTTATTCTACGGTAGAAGCCACAGCTCGTTAACAGATGTAGTATATGTTCCAGTGGCCCATGCCGACGAGATATACAGAACTTCTGCAGAATATGTTGCCTAGTACGAACACTGCCGCATCATTCTGTCATATACAATTCCTTGTTGTATCATTGTCACTGCCTCTATATTAATTTTATCAAGAGGATATTGACCTTGTACATAAAACATATGCATTCCAGCACATGCTTCCAGCTATCAAGAGAAATGTGAATAGGTTGAAG
TRINITY_DN53600_c0_g1_i1	CGCAGGTGTTCATGGGCGATGTCGGCGCGCTGGCGCTCGGCGCTGCGCTGGGCACCATCGCCGTGATCGTCCGCCAGGAAGTCGTGCTGTTCATCATGGGCGGCGTGTTCGTCATGGAAACCCTGTCGGTGATCATCCAGGTCGCCAGCTTCAAGCTGACCGGCAAGCGCGTGTTCCGCATGGCGCCGATTCATCACCATTTCGAACTCAAGGGTTGGCCTGAGCCGCGTGTGATCGTCCGTTTCTGGATCATCACCGTGATTCTCGTGCTGATCGGCCTGGCCACCCTGAAACTGAGGTAATGAGCGTGTCATTGATCGCTTCCGACCAGTTCCGCATCGTTGTCGGCCTCGGCAAGAGCGGCATGTCCCTGGTGCGCTTCCTTGCGCAGCAGGGCGT…
TRINITY_DN53634_c0_g2_i1	TTTTAATTTTATGATTTCTCAACATCTAAAATGAAAAATGATTTGGAAAACTTAGTTTGAAAATCTTGTTTTTTTCAAAGCTTTTTCCAGTTTTATAACTGAATCATGTCAAATTACGACTGGGAAGAAGTTAAAAAGCTAGCAGCTGACTTCCAACGAGCTCAATTAACTTCAAGTTCTCAAAGATTATCTGAGAAAAATTGTGTTGAAATCATTCAAAAATTATTGCAATTGAAGTACTTGGATGTTGTTTTTACCAATGATGGAAAATCTTACATAACTCCGAAGTATCTCATCAAAGAAATAAAAGATGAATTATACGTTCACGGAGGTCGAGTTAGTTTGATCGATGTCGCTAAATCTTTGAACGTGGATTTCAACATTGTTAATAACTTAGCT…
TRINITY_DN53634_c0_g1_i3	AGGAAAATATATTTTTTTCTTTGATTGATAGTTTAGTAGAATCCAAGCAAATACCAGGTTCACTCACCGAACGATGTGGAAGCATATGCACGTATATTCCTCAAATTTACATGAAAACCCAAAGCGAATGGGTGAATAATTTTTATCGACAAAATGGTTATTTAGAATACGATGCTCTAAGCAGAGTAGGAATCAATGATCCTAAATCCTTTATTGCAAAAGCTATTCAGTCAGAAGATCGTTTACTTTATCTACAAAACTGCGTAGTAGGTCAACAGTTACTCGATCAAATTGAAGCTACGATTGATGAAGCTTTAGCATCAAATTCTTGGACTAATATATTGAATATTCTTCCAACCGTCATTGATTCTGACGATGCGGAAATATTACTGAAAAAAT…
TRINITY_DN53660_c0_g1_i2	AGAGAATAAATAAATTTCTCAACTCAGAAGAATTCGATAAATATGCAGTTACGCACGAATCCAGAGGTTTACATTCACACTAATTCTTCCTCCATGGTGTTATGATCTTGTGCTTAAAATATTTACTTCCTTTTTCCTAGCCGAGCCGCTTGTAATGGAAATGCAAGTTTTTCTTGGGCGAGTAAAGAAGGACCCCATACATTAGACAGTTTGACTTTGAAAATAAACAGTGGCTCTTTAGTAGCAGTTGTGGGATCCGTTGGCGCTGGAAAAAGCTCCCTAATTTCCGCTTTCTTAGGAGAAATGTATAAAATATCAGGATATGTGAATACCAAAGGCACAATAGCCTACGTTCCTCAACAAGCATGGATCCTCAACACCACCATCAAGCTGAATATA…
TRINITY_DN53627_c0_g1_i8	ATTAGCGGTTTATTTATCAAAGTACCCATAGCAACGGTACACGTTTTCGGTGACGCGCGCCCAGACGTGTACAATTGTTTAAATTAATTCGAGTGTCCGATGATATTTTCGAATGTTTTGTTAATTAAGATTAAAATCATCGCGTCGCCGTACTGATTAACCGTCAGCGTTGTTGAAGATATTCCGCTATGCTGGTATGAATTCAGCACCAAAATTCAAAATGTAATGGGCTGTAAATCAAGTAAAGAAGGATTGCCTCCAGTGTTGAATGTAGAGCCAATTCATCAAATTTCAAACGAACCAACACACACATTTCTTCCGCTAAAGGACGAAGATTATCCCAGTAATGTAATATTTCATTCAACAACAGAATCTCGTCACTTGGAAAACACAGAACCC…
TRINITY_DN53655_c1_g1_i1	AGTTCCCGAATCAGCACGCCGCTCTCGGCAGCGGGCAACAGTTGATTGAGCGGCATGGGCATCAGTTACGCCCTCCCTGGCCAACGACAGCCATCTTCTGCTCGGGCGGCGGCAGATTGTCAGGCGCAATGTTCATCAAACGCAGCGAGCCGGCCATCACCCGGCTGAACACCGGTGCGGAAATCAGGCCGCCGTAGTAGGCCCCCTTGCCCGGCTCGTCGATCACCACCACCAACGCGATACGCGGATCCTGCGCCGGGGCGAAACCGGCGAACAACGAGCGATAGGCGTTGGTCTGGTAGCCCTTGGCTCCGGCATTGGTCTTGCGCGCGGTGCCACTCTTGCCAGCGACGTGGTAACCCGGCACCTGCGCGCGGAACACCCCGCGCGGCGCCTCGA…
TRINITY_DN53641_c0_g1_i5	CCACATTATTATTTTACGAATTTTGTTTCTTCATGCGTTCACAGTTTCTTATAATTCAAACGTGTAGACATAGAAATTTATTCACTCGTGTGTTAAATGTATGGAGGATTTTCCTGAGGAAACGAAGCTGAAGGAAATTGTATTGTCTGAACCGGATCGTCTTGTATTAAAAAATCAGGAATCCAGACTAGTTTCAAATTTCAAGGCAAATCAGGTTGAAAAAGATTCCAAAAAGCATTGGGATTTATTCTACAAAAGAAACGAAAATCGTTTTTTCAAAGATCGTCATTGGACTATTCGAGAATTTAAAGAACTCGTTGCCACATCACAAGAAAAGAGAATTTTACTCGAAGTCGGTTGTGGAGTTGGTAATTTCGTCTATCCATTGCTCTCTGAAGA…
TRINITY_DN53629_c0_g1_i1	GCCAAATAGATAGTTTCTTCCCACGAAAGTTAAAATCTCCCAGTTTTTCCCTACTACTTTTCATCATCATGTCTCAGACCGTTGTTCTCAAGGTTGGCATGTCATGCCAAGGCTGTGTAGGAGCTGTGAACAGAGTTTTGGGGAAAATGGAAGGTGTTGAATCTTATGACATTGATATTAAGGAGCAAAAAGTGACAGTAAAGGGAAATGTGGAGCCAGAAGCTGTTTTCCAGACTGTTTCAAAGACTGGAAAGAAGACTTCTTTCTGGGAAGCAGAAGCAACAACACCAGCACCAGCAGAACCCGAAACAAAGCCTGCTGAAGTAAAGCCTACAGAAGAAAAGCCCGCAGATACACCAGCTGAACCTGAAGCAAAGCCCGCAGACGAAAAGCCTGCAG…
TRINITY_DN53629_c0_g2_i2	GTCCAAATTTTCTCTCTTGACTTTTTGTATCAAACCATTTTTTTTCTTCAAAAACCTCTCAAGTTTCTTCTCATAATCATGTCTCAGACTGTTGTTCTCAAGGTTGGCATGTCATGCCAAGGCTGTGTCGGGGCTGTAAAGAGGGTGTTGGGGAAAATGGAAGGTGTAGAAAACTTTGACATTGATCTGAAGGAGCAAAAAGTGACTGTAAAGGGCAATGTTCAACCAGAAGCTGTTCTCCAGACCGTCTCAAAGACTGGAAAACCAACATCTTTCTGGGAAGCAGGGGAACGGGCTCAAACAGAAGAAAAGCCTGCAGAAGCTGTTGGTACAGCTTGATGGTGTCTAATGGCCTGGAATTGTATGT
TRINITY_DN53622_c0_g1_i1	TGTCTGTCGATGCTTCCGATAAAATGTTGAAATACGCTTTGAAGGAACGTTGGAATCGTCGCAATGAAGACGCTTTCAATAATTGGATCATTGAGGAAGCCAATTGGTTGACACTCTATGATGATATTAAGGATATCGTGAAGACTGGTTTCGATGCAGTCGTCTGTTTAGGCAATTCTTTTGCCCATTTAATGGACTCTTCACCAGAACAACTGTTGCACAAGCAAGCTATTAAGAACTTTGAAAAATGCCTAAAGCCAGGCGGTATGTTATTGATTGATCACCGTAATTATGATAACATTTTGGAAACTGGTTCCACTCCCGCCAAAAGCATTTATTATAATACAAGCCATACCGCTGATATCAAAACTTCCGTATTGTTCTATTGCGGCAAACCAT…
TRINITY_DN53625_c0_g1_i1	CGAGGCCGGTCCTTACTGTGCAGGCGCCTACGTCGAGCCGCTGCGCCCGGGCATGGATGACACCACGCCGCTGGACGAATCGCCGATGTTCGTTTCCGCCAAAGCCTCGCGCTTCGAGCAGGAAAAGCAGATCGCTACCCTCGCCGGTGATGTCGTCCTGCGCCAATCCGGCATGCAAGTCGAGGCCGACGAAGCCAGCCTGCACCAGACGGAGAACCGTGGCGAACTGGTCGGCAACGTACGCCTGCGCGACAAGGGCATGCTGGTGGTCGGCGACCGCGCCGAACTGCAACTGGATAACGGCGAAGCGCGTATCGACAACGCCGAATACGTGATGCATCAGGCTCACGTGCGCGGTAGCGCGCTCTACGCCAAGCGCGAAGAGACCGCGATCATCCG…
TRINITY_DN53654_c0_g1_i3	CGACTTTCGAGTTGGTTAGTGAAACGTTAAAGATATTCATTTTTGAATTTTACTGGATATTATAATCATTTATTCGTCAAAGTATCGATATTAGTTTCACTCTTGAATAAGGAATGGCTTCTGGATCTACTGTTGTGGTTTTAGACCGAGGGAATAACACTACTTGCACAATCAACCTGCATGGAGCTACTGTAGTATCTTGGCGAGTTAATAATCAAGAGCAGCTTTTTGTTAGCAAATTAGCCGTATTTGATGGAAAAAAAGCCATCCGCGGAGGTGTACCTATAGTTTTCCCCCACTTTGGTCCGTGGAATTTCGGCCCTCAACATGGCTTCGCTCGTATTATACGATGGAATATCGAAAAACCACCTGAAAGGCTGCCCAGTGGTGATGTCGAAG…
TRINITY_DN53609_c0_g1_i2	TCTGACGCCTGTTTGAAAAATGCCAATTGAATTGCGCTCTACATCGACTTCAGAAATTACTACTTGTACTTTGTACCCTCTATGAATCAACCCTAAACGTGTATTTGTATATATATCCAACAAATCAGTATTACTAACTATGGGGAGTTCGCGACTCGAAGTAATTTGGTCTCCATACCATACCGACAAATTCATAACTTGGGGTGATGATATATACCTTTACGAAGCCAGATCTAATAAAGAACAAGTTAAACAAAATGATATCGTGATCTCAGAAAACACCGTAGCTCGTTTATTGGCGACGAACTCGAACTATCGGTATGTGAAATGTGTCGACGTGTATCCAAAATCCGATACAGATTTGTTACTAGCTCTAGGGCAGGCTAATGGTAAAGTATC…
TRINITY_DN53663_c0_g1_i2	GTGAATTTTCACGAAATTCTTAAATTTTCCGAGGTATTTTGTAACATCGTCGTAACGCAACCCGCCCGCATATTTTATTTGAAATTTTCTGCAATAAAATTCGTAAATCGATGATAAGTATTTAAACGAGTGCAGATAGTGTTTATTGAACTGGTTAACATTAACAAAGGATATAAATTGTCAACTAGTTTCTCAGTTCGCGTTAATCTTACGCACGTGTGTTTTTTTATGCCGATTAACACATTTATTGCGAAACGATTTTTTTTTTGGAGGGAAAATCAAAATGTACAAAAAAATTTTAATTATGTCGAATGATATATCTAAAGTTTAATATGTGAAATTATTGTCGTTTATGTTGTGCTGTGCGCGCGGTATATTCCGCTTGACCGATCAGTGCAA…
TRINITY_DN53624_c0_g1_i1	TATGTCAGTGCTAACTCGTTTCGTACTTCAGAACGTCGTTATTTAGTTTTCGCACACTATATCATCATATTCACGAAACACGATGTACGTATTTAGTGTCTTTTTCGTATTCATTGTAACGGTGTTCCTGTATGTCTATCATATATTCAGAAAATCTTACAAGTTCTTCGAAGATGCTGGAATACCGTTCATCAAACCGCAATGGATATTTGGAAATATGAAGGATGTGCTATTATTCAGAGAATCCTTACTCGACAGATACAAAGAGTTATACCATCACTTAGATCCTCATCCATACGCAGGAGTATTTATGGCCCATAAACCCTCTGTTATGATACGAGATCCCGACTTAATCAAGGTTATTTTGGTTAAAGATTTCGCATATTTTCATGATCGTAT…
TRINITY_DN53656_c0_g1_i1	CGCCCCTGCTGTTGTTGTTCGGCCTCAAGCATGGCGTGGTCTCGCAGCTCAATGATGAGCTGCTCAGCGACCCGCGCAACCTCGAAGTGCGCATGCTCGGCAACTATGACTTGGCCGGCGGCTGGTTCGAGCGTTTGCGTGCCCAGCCCGGCGTAGGCTTCGTCATCCCGCTGACCCGTTCGCTGAACACCCAGGCCGACCTGCAGCGCGACAGTCAGCATTTTGTCGCCAATGCCGAAGTCATCCCGACAGCCAGTGGCGATCCGTTGATCGCCGCTTTGCCGTCGCCCGCGACGTTGGAGCAGGTACTGCTCAGCGCCAGTGCGGCGAGCCGACTCGGCGTGCAGGTCGGCGATACGTTGCGTCTGCTGGTGCTGCGCAAGCTCGATGGCAGCAACG…
TRINITY_DN53667_c0_g1_i2	GTGGTATGAGGGTTATTAGTAAAGAACCGGAGCCTAAATACGCTCCTGATCACAGATTAGACCTTACGGCTGTAGATAATGCTCCATGCTTAAAAATTTACTTTAAAAATCTCCCATCTGAGATGTTCTGCGGAGAATTACATGCGGTACAAATTAAACTTAGGAATATCGGTAGCTTGCCAGTTAATAAAATACTTTTCACTTCTACCCAACCAAGTTTATTCTCCGTGCCAAAATGTAAAGCTGGTAGCAACATTTTCGAGCTACTGTCGGAACCGATTAAGCCAAACGAATGTAGAGAAGTTACCATATTTTTAAGAGGTGGCGATAAGAACGGACGTACTTCTATTGATCTCCTATTTTATTACGAATCCGATGAGTCTAGTCATCAGAAACTGA…
TRINITY_DN53676_c0_g1_i2	ATTTATTCAAAAAGAAAATGAAATAGCCTCAATTTCCTTGTGGTATTTATTGTTTCGTAAGCAAATTGATTAATCAAATACGATTATAAAAATTCACTATGATTGTTCAAAAATTATTCTACTCTTGTTCCCGAAAACCTCTCTGTGAAGCAAAACGAATGAGAAAAGAACTTTTGAAAAGTAATCCACTTCATGTTCATAATTTCAGGTTATACCAAAGATTTACGAGCTCTTCTTCCAATCAAAATTCGCTAAGTGGTGCTACCGAAGGGTAAATGATTCCTTTTTTCTTTAATCATCAGTCTCAATTAGAAATTAATTTTCAATAAAGCTCATAATTTTCAGAAATGTTGAGGAAGTGTATGACCTTATTGTAGTCGGTGGTGGAATTGTTGGCGT…
TRINITY_DN53696_c0_g1_i1	AAACAATTTGGACTCTATTGAGTCTCAGATAATCTACTCCCCACAAATTTCCCCCTTTTCTTCTTCACGAATTCGGGTTAGGGTTTCTAATTTCTCTCTCAAATTTCGAAGATGGCAAAGGTCCATCCCGATTGCATCAACGCCTCCAATCCCTACCACGAGTGCGTCGACTACTGCTCCGCAAAGATCGCCGAAGCAAGAGAAACAGCCGATGCTGAAAAACTAGAGAGTGAGGAGGAAATCGCGAGGAAATTGAAGGAGAGAACTGTGCATCCTGATTGTGTTAATGCTTCGAATCCTTACCATGAGTGCAGTGAATATTGCTTTAGAAAGATCGTGGAGGCCAAGGAGAAGAACGAGAAGGAGGAATTAGGTATTCAGGAGGAAGATGGTGCTCCA…
TRINITY_DN53605_c0_g1_i1	TTCGATTGTATAAATGGGAAGATTATACTTGTTTTTGCTTTTTGGCATAACTACAGTTTGTTCGTATTCATAAGAAACCTTGAGACGTTGAAATGGGAAAATTAGTCGCATTTCTAATAGCCTGCTCAGCGACAGGAATTTGGTATGCTATGCACCGAACACCCAGTATTGAAGACGCTGAGATAGATGAATCCGAAAATCCTTCTGAATATGGTACAGTAGAAGCTGAGCTTGAAAACATGAAAGCAATATTTCATTTTCTCTCGGACAACCCTGAAGACTTGACACCCAAGTGGAAAGGATGGAAGACTTATAGCGAATGGGAAACACCATCCGAATTGGTAGATAAACTAAACGAATTGATTCCGAAAACTTCAGAAGGCACATTC
TRINITY_DN53621_c0_g1_i2	CTCACCCAGCTGGGGCTCGACCTTGGCCTGAGCCTGGACAGCTGCCTGCGTGAAACCGGGCTCAGCCCGATGCAGCTGGCCAGCCTGAACGGGGAGATCGAAGCGCAGCGCGAACTGCAGTTGATCGCCAACCTGATCGAGGCGCTTCCCGCAGTCGAAGACCTGGGCCTGCAGGCCGGCCGGCGCTACCACCTGACCACCTACGGCGCCTGGGGTTACGCCATTCTCAGCAGCGCCACGGTGCGCCAGGCCGCCGAACTTGGCCTGCGCTATCACGGCCTGACCTATGCCTTCACCCGCATCACTCTGAGCGTGGATGACGCCATCGCCAGCCTGAATTTCGACGACAGCGCTCTGCCCCCGGCGCTGCATGATTTCATCGTG
TRINITY_DN53604_c0_g1_i6	GTGTAACATAATCGGATGGTTTAAGTGGTCCGGGTATTTTTTAAATGCATCGCGTAAAATTAAAATTTCATTTTAATCCTAAGTGTTGGCCTAATAAGTACAAATAGAAGTACCATTATATTAGAGGCGTAAAATTTCTAAAAACCTGGATAACATGATTTTGAACATATGGCGAAAAGAAATTCCAACAGACAACGAAAAACCAGCGCATCATTGTCCGCTTCAGGTGGAAGTAACGACTCAATTTTCTCCCGTTCCCTAGAAAAACTAGACCACTTCGGCTCCTCTAATAGTTTACCAAAGTCCCCAGAAGATGCGAACGAAGATGGCATCAACGTAGTTGTCAGAGTTCGTCCGCTGAGTAGCAAAGAACTGAAATCCAATGATCCGAGTATAATT…
TRINITY_DN53662_c0_g1_i3	AGCGTGATAAAATGAAATGTATGAACAATTAAAACAATTAAATTAAAATGTCTGTTTTAATATCAACACTAAGCGCTTAGTTGAAGAAATATTTAACCACTCGTTTACATTCAAGAAAGAATTCAAAGGAAAAACAATTTTTGTCTAAATTTATCGTTTTAGAATCTAAACGGCCAGCACAAACATGGATATGGCTGCACCACCCATGAATAGTTCAGTCACTAATATTATTCAACAGCAAGTCCTAAAAGCAGCTCAGATCATTGAAGAGAGATTAGATGAAGAAATCAAGCAGTTGGACGATCTGAAATGTGATGATATTGAAAAATTAAGAGAGAGACGTCTTCTACAATTGAAAAGAGAAGCGAAAAGACGACAAGAATTTCTAGCCAGGGGTCA…
TRINITY_DN53662_c0_g2_i1	ACTCACAACGCCACAATGAAGGAAACTTTATTATCAACTTGCGAAAAAAATTTCCTAATCAACGCTGTAGAAGAAAATTTAAGATTAGACGGACGTGAATTCAACGAATACAGAAATATCGGTATTTATTTCGGAACAGAATGGGGCAACTGTTTAGTGACGATTGGCGACACAAGAGTTCTGGCTCAAGTCTCTTGCGATATTCAGCAACCTAAAGCATCTAAGCCGAATGAAGGATTACTGCATGTGAACGTGGAAATGAGTATGGCTGCCTTACATTACGAACATGGCCGGCAATCTAATTTCAGTATTCAAGTGAATAGACTACTAGAAAAATGTCTAAAGGAATCTAGATGCGTTGATCTCGAAGCTTTATGTATAGTTGCTGAGGAGAAGGTG…
TRINITY_DN53646_c0_g1_i1	GTATCATAACTAAGCTTGGGTAAAGAAAAATGGGTTCTAAGGCATTTCTGTTTCTTGGCCTTTGTTTGGCCATTTTTATAATGATAAGCTCTGAGGTTTTAGCTAGGGAGTTGGCTGAGACTTCCACCACTACAAAAGACGACTCAAAGAAATCTGATAATAAGAATGAAGTGCATGAAGATCAACTTGGCGGCGGATACCCCGGTGGTGGCTACCCGGGTGGTGGCTACCCCGGTGGTGGATACCCGGGTGGTGGCTACCCTGGCGGTGGATACCCTGGTGGCGGATACCCTGGCCGCGGATACCCCGGTGGTGGCCGTGGTGGATACCCAGGAGGCGGCCGCGGTGGTGGTGGACGTGGAGGATACTGCCGCTATGGTTGTTGCGGCCGCCGCAATT…
TRINITY_DN53647_c0_g1_i1	CTCTGCTCCTACAACTAGCACAACCTCTGGTCCTGGAACTACTCCCAGCCCTGTTCCTACCACCAGCACAATCTCTGTTCCTACCACCAGCACAACTTCTGCTTCTACAACCAGCACAACCTCTGCTTCTACAACCAGCACAACCTCTGGTCCTGGAACTACTCCCAGCCCTGTTCCCACCACCAGCACAACCTCTGCTCCCACAACAAGCACAACCTCTGCCCCTACAACCAGCACAATCTCGGCCCCAACAACCAGCACAACCTCTGCCACTACAACCAGCACGACCTCTGCTCCTACACCC
TRINITY_DN53606_c0_g1_i1	GAAATGACATGAAATCTAATGATATTAGGATTTTTACAGATATTAAGAAAAAACATAGTTCTCATGCAGTTACCGCTGATCTAAAAATTGCTGATGTTGCAAAAGCAGCTGAATTCTTTTTAAGCGATGGTGTTATTGTGACAGGAGCTAGTACCGGTAAGGAAGTCGTTGATGAAGATTTTACCAATGTGAAGAATAGTGTTCAAATACCTGTCATAATTGGTTCGGGAGTAACAGATAAAAACGTTGATAAATACTTGACGGCTGACGCTTTAATTATTGGATCCCACTTCAAACGTCAAGGAAGGTGGCAGAATGAAATTAATGAAGATAGAATAACGTCATTTTTAAATAAATATTATTCTTTACAGTCGTGATAAAAGAGACAAACATATAATA…
TRINITY_DN53606_c1_g1_i1	GGAAATAAGTATTATCGTCGATCATATCCAAAGTTTAATGAAAGAACAAGAAAACATGTCCAGAATGATATTTATTCAACGCAGTTTATTGAACGGCAAACCTAATATAATCATTCCGGGCCGCAAATTAGTAAAAGAAGGCAAACTGATGAAAGTAATTAAAAAAGAACTATCCCCTCGTTATATCGTACTTTTGACCGATATGATACTCTATTGTAAGGACTGGAACGGAACTTCGTTGAAATGCCTCAGAGTATTACCAATCAGTAAATGCGTTATAAACGCTATAGGATTCAAAAAAGGAGTATTCTCTGTGCAATGTCAGTCTTTCTCTGTAGTCTTATGTTCAAAAGATGATCCTCAAATTGCTCACGAATGGGTGGAGGCCATTCAAAATGC…
TRINITY_DN53607_c1_g1_i3	GGGGAAATCGTGCAGGAAGCGCTCCAGCCAGGCCACCGAGTCGGCGTCCAGGTGGTTGGTCGGCTCGTCCAGCAACAGCATGTCGGGGGCCGACAGCAGCAGGCGGCACAGCGCCACGCGGCGCTTCTCACCACCGGACAGGTGCTCGATCTTGGCGTCCCAGGCCGGCAGACGCAGAGCGTCGGCGGCGACTTCCAGCTGGCGCTCCAGGTTGTGGCCGTCGGAAGCCTGCAGGATGGCTTCGAGCTTGGCCTGCTCGGCGGCCAGCGCGTCGAAATCGGCATCCGGCTCGGCATAGGCGGCATACACTTCGTCGAGGCGCGCCTGGGCCTGCTTGATCTCGCCTACGGCCTCTTCGACGATGTCACGCACGGTCTTGCTCGGGTCGAGCTGCGGCTC…
TRINITY_DN53652_c0_g1_i6	GATTTTCTACGGTTGCTATGCTAATAAATATGGTGGATTAAGTTTGAGGTATTTAACCTGTCAAAAGGGTGAAGTGTTCAACAGCAAGAAAGGTTATTGTGTGCCAAAAGCTTCTATTGAAGCATTTGGCGCCGATGAGAATCCAGATGTAGAAAGTCCTACTATTCCTACACAACCAAATGATGTTGAAAATCCCACAATTCCTACACAACCAAATGACGTTGAAAATCCTACCATTCCTACTGAAGCTACTGAAACTGAAAAACCAGAAACCGAAGCACCTGAAACTGAAAAACCAGAAACCGAAGCACCTGAAACTGAAAAACCAGAAACCGAAGCACCTGAAACTGAAAAACCAGAAACCGAAGCTCCAGAAACTGAAAAACCTGAAACCGAGGC…
TRINITY_DN53659_c0_g1_i1	GCGGTCGAAGCGCAGTGCGCCCTCCACCTCGCTGCGTGCGCGCAGCAGCGGCTGATTGGTGCCGAAGAAGGCGCTGAGCTTGACCGGGATGCTGGCGCCTTCGCGGATGGCGCCGGTTTTCAGCTCGATATTCTCGACGGTGAATTGCTGGCCTTTCTGCGCGTCGCTGTAGTCGATGCGCGAGTTGCTCAGGGTCAGGCTGTCGATATCCAGCTTGACCGGCTGGCCGGCTGGTTTGTCACTCGGCTGGCTTGGCGGCGTTTCTTCGCTCGGCGCCGGCTCGCTGGGCGTTTGCTGTGGCGCACTGGCCTGGGCCGGGCGGCCAACGCCTTCCCAGTTGCCATGGCCTTTGTCGTCACGCTGCAGGTTGAGGTTGAGTCCGTCAACGCGGATGTCG
TRINITY_DN53631_c0_g1_i1	CGAGCACAGCCTGCGTTCGCTGGGTAAGGCCGGTGCCAAGCGCTGGCGCGGTGTTCGTCCGACCGTTCGTGGTGTTGCCATGAACCCGGTTGATCACCCGCACGGTGGTGGTGAGGGTCGTACCTCCGGTGGTCGTCATCCGGTGTCGCCGTGGGGCTTCCCGACCAAGGGCGCGAAGACCCGTGCTAACAAGCGCACCGACAACATGATCGTCCGTCGTCGCAAGTAAATAGAGGGATACGACAGTGCCACGTTCTCTGAAAAAAGGTCCTTTTATCGATCTTCACCTACTGAAGAAGGTCGAAGCGGCGGTGGAAAAGAACGAACGCAAACCGGTTAAGACCTGGTCGCGTCGTTCCATGATCCTGCCGCAGATGGTCGGTCTGACCATCGCTGTGC…
TRINITY_DN53632_c0_g1_i1	CCGATCTTGTTTTTTAAATTTTAAAATTGTTTTATGGTTGGAAAGAAATTACCTGTGAGATGAGAACTTGAATTTGTCGTTAATATTTGAATTTGAAGTGATTAATTTCATTGTACTTTTTCTGTTTACTTCGCCCCCACTTTTGGATTATTTTAATCTCTACAGAAGGAATATGTTTATCATGGGAGATAATTCAGCACTTCACTTTGAAAATTATACTGTCTTGTTATTCGATAATTTCAAACGCAAAAAATAATTTATCTGGCTGGCGAACCGAATATTTTCTGTGATATTTTTTTGGTCACTTTATGGTTCACTTACTACCGTCCCTGAATGAGTTTGTCAAGTTTTCAACTTTTCAAGATAAATCTGCCCCATAAATTTAGTGCACTTGTCGCC…
TRINITY_DN53661_c0_g1_i2	AGGCTGCTAGGTATGATGACATTGATGATGTTGTAAGCATACATTCCATGGGTATTTCTCTTGATTCGAAAGATTCCAATGGCCGAACAGCACTTCACATGGCTGTTGCTAATGGGCACCTTGACATTGTGGAGTATCTTATTGGACATGGTGCGGATGTCAATGTTTCAAACTCGGAAAAGAATACTCCCCTTCATTGGGCATGCCTCAATGGACACATTGAAGTGATCATGGCTTTGATTCGGGGTGGAGCTGCTGTAAGTGCGTTCAACAGCTATGAGCGAACCTCAATGGATGAAGCACTGAACAGTGGAATAATGGAGGTGGTTGATGCGATAAGTACTGCAGTATAGCTCAAGTTGAAATGGAAGGGGTTAATGTTTTGTAGTACAATGAGTT…
TRINITY_DN53651_c0_g1_i2	GAGCTAGCTAACCATGGCGGACAAGGCAGTCACTATTCGTACCCGCAAGTTCATGACCAACAGGCTTCTCGCCAGGAAGCAATTCATTATTGATGTACTTCATCCTGGAAGGGCCAATGTCTCAAAGGCTGAGCTGAAGGAGAAGTTGGCTAGGATGTATGAGGTGAAGGACCCAAATGCTATTTTTGTTTTCAAGTTCCGTACACACTTTGGAGGTGGGAAATCAACAGGATTTGGTCTGATTTATGATTCTGTTGAAAATGCCAAGAAATATGAGCCCAAGTATAGGCTCATCAGGAATGGGCTCGACACCAAGGTTGAGAAGTCTAGGAAACAAATGAAGGAAAGGAAGAACAGGGCGAAGAAGGTCCGCGGTGTAAAGAAGACCAAGGCTGGTGA…
TRINITY_DN53665_c0_g1_i1	GCTGACGCCTCCGGCCCGGCTTCCAGCTTCGAGCCTGCGCGCTTCGCTTGCCGTGCGGTCGGCTTGTGGGATGGCCGTTGCCATGTCCAGTCCTCTTCCCTGACTTCATCACCTTGTCCGCGACTGTAGCCCGCGGCCGTGTGCCGTCAAGGCGCGCAGGGCCGTGTCCTCGGCTGCGCCTGCGGGCCGCCCCACCCTGCGCTTGTTTCCTTGACGGCCCCCGTCCGCGCGCTCCCTTTCGTCGCGGGCGATGAACTCAGGAAAGACGGTGGCAACAGGGCCAACCGGGTTCCTCGCGCCGACCGCAC
TRINITY_DN53665_c1_g1_i1	GCCTTTCGGCTGTTCGGTGCGGTCGGCACGAGGAACCCGGTTGGCCCTGTTGCCACCGTCCTTCCTGAGTTCATCGCCCGCGACGGTCAGGAGCGCGCGGACGGGGGCCGTCAAGGAGACAAGCGCAGGGTTGGTGCGGCCCGCAGGCGCAGCCGAGGACACGGCCCTGCGCGCCTTGACGGCACACGGCCGCGGGCTACAGTCGCGGACAAGGTGATGAAGTCAGGGAAGAGGACTGGACATGGCAACGGCCATCCCACAAGCCGACCGCACGGCAAGCGAAGCGCGCAGGCTCGAAGCTGGAAGCCGGGCCGGAGGCGTCAGCCGAACGGAGTGAGGGAACGATCGAAGCCCGAAG
TRINITY_DN53665_c1_g2_i1	ACGGGGGCCGTCAAGGAAACAAGCGCAGGGTTGGTGCGGCCCGCAGGCGCAGCCGAGGACACGGCCCTGCGCGCCTTGACGGCACACGGACGCGGGCTACAGTCGCGGACAAGGTGATGAGGTCAGGGAAGACGGCTGGACATGGCAACGGCCATCCCTATGTGCTATGTGCTGACCGCACGGCAAGCGAAGCGCGCAGGCCCGAAGCTGGAAGCCGGGCCGGAGGCGTCAGCCGAGCGCAGCGAGGGCATGATGGAAGCCCGTCAGGGGCGAGACGCCGCAGGCGGCTCGATGCGAAGCACGACAGCGCGACCGGCCATTTTTCTGGCCGGGGACGCCCATGCAGTCATGGAGATGCAGCGGG
TRINITY_DN53699_c0_g1_i1	AAGCCTGAAGTGAGCCCCGGTGACAATGTTTGGGTCAATGTTGATGTTCTTATGACACATGATGTATGTGGCCCTGGCTCTATTGGAATTTTTAAGAAAGAGTTTGGACAGAACGCTAAGGTCTGGGATCGTGAGAAGCTTGTCATTATACCCGACCATTACATATTCACAACTGATGAACGAGCAAACCGTAACGTGGACATCTTGAGGGATTTCTGCACTGAACAAAATATTAAGTATTTCTATGACATTAAAGATCTGGGGAACTTCCGCGCTAATCCTGATTACAAGGGTGTTTGCCACGTCGCTCTTGCGCAAGAAGGTCACTGCAGACCTGGAGAGGTTTTGCTAGGTACAGACTCCCACAC
TRINITY_DN53685_c0_g1_i1	AAAGTGGTTAACCCATTGTTCGAGAAGCGGCCGAAGCAGTTCGGAATCGGTGGTGCATTGCCGCCGAAGAAGGACCTAACCCGGTTCGTGAAATGGCCTCAGGTGGTCAGGATTCAAAGGAAAAGGAGGATCCTTAAGCAGAGGTTGAAGGTTCCCCCTGCTCTCAATCAGTTCTCTAAAACCCTCGACAAAAATCTCGCTACAAACCTATTCAAGATGCTTCTGAAGTACAGGCCCGAGGACAAGGCTGCAAAGAAGGAGCGCCTTGTCAAAAGAGCTCAAGCCGAGGCAGAAGGCAAAACTCCTGAAACCAAGAAACCTATTATTGTAAAGTATGGTCTTAAGCACATCACCTACCTTATCGAGCAGAATAAAGCACAGTTAGTGGTGATTGCACAT…
TRINITY_DN53658_c0_g1_i1	GCGAGCTGTAAAAAGGACAATAACTTATTTGATTCAACTATACCTGATGTTCCTATCGAAAAAGAAAAATCAGTTACGAGTCGAGAAGAATATTTAAAGTGCTACCCGAACGAAGATTCTATTGGTTTTAAATCCAAACGAAAATCTAAAACAACCGCATCTCCTAAGAATGTTGGAAAAACTGTCAGTAGTGATTCTCAGTCATCTAAATCAACCAACGAATTGAAAGATGATGTCGAAATTTTAAGTGTGGACGAAAGTAGCTGCCAGTCGAGCGATAGCATCATAGAAATTTCATCTCTCTCTTCTATCGCCAATGAATCACCAAACCATGACGACATACAAGACTTCGGAGATTTCTCATTCAAATCCGATTCAACTCTAAATACTCCTCCCAAA…
TRINITY_DN53671_c0_g1_i1	CCGATCTACAAGAAAGTAGAATTACATCGCGAAATATAATTTTTCTTTGTTTCATTCATTTTATAGTTCAGCACTCTCTCATATTTTGTTGTACTTAGTTACCAGATAAACTGCACGAGTCGCTAGCATTCATCAGTATGTTACCAAAATCTAACCCAATAAATCGTCAAAATTCATCGCCTCATATAGGGCGTACTACATCACGAAAATTACCCACTTCGAGATCGAAAACTCCGCCAGCAAAATTTGAAACACCAAGAAATGCAAATGCAGCCAAAACTGGTAATTTTCAACCTTTGCAACCGATTACATTACCTAGAGTTGGGTTGAAAAAGGTAGTCACACCGAGTGAAAATTCAAGTAAATCAAGTTCCTGTAAATCAACTGTTACTACTCCCG…
TRINITY_DN53671_c0_g2_i1	CGGAAAGGATGATAATGTAATTTTGAAAATTGTAAAAATATAATGTTTGAAATTTTATGAAATGTGAATATCATGTGATCAAAATCAGGTATTAATGTACCTGTATTTTATAAATAATATTTGAAGAGAAAAAAAAAACGTTTAAAATGTTACAATCAAATGATGATGTGTTTTTAAAAGCTTACGAGGGAAATCAAAACTTGGTAATTGATACAGTTTCGAAAAATGAAGAATTTCTTAAAAAAACCGATAGCAGTAAACGTCTTTTAATCCACTGGGCAGCGCTTGGCGGGCACACAGAATTAGTTTCGTTTTTAATATCCAAAGGTCAGGATGTAGACGCTAAAGATGATATCAACATGACTCCTCTGATACTAGCTGCGTCTGCGGGTAGGACAC…
TRINITY_DN53614_c0_g1_i1	CTCATAGAATGCAAAATATCCAGCGGAGTCGAAACATTAGAGGGGAAACAAATTGGAAAACACATTTGTGGTTCCGATTTCGGTTCAGGGTTCTGGTTCTGGATTCAAGTTAATTGTTCTGGTTTCGGTTCCAAAACTATTTTTGCTCCGGGGTTTTCGGAATATTTGTGGTTCCAATTTCAGTTCTGGCTCTGGGTTCAAGTTAATCGTTCTGGTTCCAGTTCCAAAAATGTTTCACTCTGCTTCCATTTTTTTTTAAATTATAATTTTGTTTAGGTTTTTCCTGATCCAAGGCTTAGTGGAGAATAGTAGTTTGCTAAACTTGAAGTGAAAACTGAAGAGAGAAGAATACATGGGTCATTCTAAAATTTCGCCTAATATTCGGGTACCTACCAGCTA…
TRINITY_DN53614_c0_g2_i1	TTGTCTTCGTCGTGGCAGTCCATTCGCTGTGGCTAATGAAATTTTATATTCCACAACGAAAGACATTTTTCAAATTATACGCTCAAAATGGGTTTCTTATATGATAAAATTCCAAAGTAAAAAGGGGTATGGGTACCTTAAACCTTCCCTTACCCCCAACATTTTTCTCTTAGCGTAAATTTTGAAAAACCAAAAAGTGAAAATTTTGAAATTTTGAAAATAGGGTCCCCAAATTCATCCCTTCTCCCAACAGTCACTAAAAAGAAAAATAATTACATTTTTGATTATTTTCTTACATTTAAATATAATTTTTTGAAACCAACAAATTTATTATTGCCTTAAATTACTAGCCTCAAGTTGAAAATACATTTTTAATTGTGATTTGTTTCAAAAATTATG…
TRINITY_DN53633_c0_g1_i1	GAGGCTAAAGCTTGTTCTTCAGCAAGCATTGCTCGCCTCAAGAACATGAATAGAAGAACTGTAGATGTTTTAGCTTCTCGTTTGTACTTTTATTATTCATATAGCTATGAATTGACAAACAGCCTTGCTGAAATTCGTGGGAATCTCCTTGCCTTGCACCGCATGGCCACATTACGCCGTGATGAACTTGGTCAGGAAACACTTCTTAACTTGCTCCTTCGTAATTATCTCCACTACAATTTGTATGATCAAGCAGAGAAGCTGAGGTCCAAGGCACCTCGTTTTGAGGCACGCTCAAATCAACAGTTCTGTCGATATCTGTTCTACCTTGGAAAGATTAGGACCATTCAACTAGAGTATACTGATGCTAGGGAG
TRINITY_DN53633_c0_g2_i1	GCACCAGTTGCAGCCCGAGGCTTCCGAATCCAATGCAACAAGTGGGCTATTATCGTCCGCCTTCTCCTTGGTGAGATCCCCGAGCGAACCGTCTTTATGCAGAAGGGCATGAAGAAGGCACTTATACCCTACTTTGAGCTTACAAATGCCGTGAGAATTGGGGATCTCGAGCTCTTTAAGTCTGTTGCAGAGAAGTTTTCCAGCATTTTTAGTTCAGACAGAACCCATAATCTGATAGTGAGGCTGAGACACAATGTGATAAGAACGGGGCTTAGAAACATCAGCATTTCCTACTCTCGAATCTCCTTGGCCGATGTAGCCAGAAAGCTCAGATTGGACTCTGAAAACCCTGTTGCCGATGCGGAGAGTATCGTAGCTAAGGCCATCCGAGACGGTGCG…
TRINITY_DN53649_c0_g1_i3	TTTTGTTCTTATATTGTACACCTATTAATCAAATTTAAGAAGATAGATGACTAGTTGACATATATTTGATGAATCCTTAGGAATTCATATTCACTAATATTAGTGTAAAATATATTTTTTTGTCAAAGAAATGTTCAGTAAACTTTCATGTACGTACTGTCAAGAAGAAATCGCAGGTTTACGGGTAAAATGCACTGAATGCAGCGATTTCATCTTATGTTTACAATGTTTTTCAAATGGTGCTGAAATTGGGCCTCACAAAAATAATCATCCCTATCAATTTATGAATGCTGGCACTTTGGCAGTGGTTAGTAAATCTGGATGGAACGCGAGTGAAGAATTGAGTTTGTTGGATGCAGTTGAGAATTACGGCTATGGAAATTGGGAAGATATCGCGAA…
TRINITY_DN53603_c0_g1_i2	ATTTTTGCCAAAATGTTATTAAAATAATTAATTTTATCAAAATTATTTGAATTATTGAATGTTAAAGAGTAATTATAAGAATGGACGATATCGCCCAATTAGAATACCTTTCGCTGGTAAACAAAATATGCATAGAATTGGGAAACCACTACGATTTAAATGATCAAGATTTAGCTAAATTTATAATTCACCTGGCCGAAAAAAACAACACATTCGATACCTTCAAAGCAGCCCTTATCGAAAATGGAGGCGAATTCTCAGATTCATTTATCGCTAATATACTCCGTATCATCCAACACATGAAACCTACCATGACACAAGACCCCGTAGAAAAAGCAAAACCCGAAGTAACTCAAAAAGATCGTTCCAAATCAAAAAGTCCAGCTCCCAAATCACCCG…
TRINITY_DN53626_c0_g1_i1	TGAAAACGCAGCCGAGGATGAGGGTGGTTACGAGCAGTATGGTTACAGTGATTCTGATGTTAGTCATACCATACAACCTGAAATCGTTCATAGCACCCCGAATAATGTACAGAATAAGTTATCAGCTGCTGACAAATTGAAGAATTTTTTCTTACACGAAGGCATCCGACTACCACGCGGCACGGAAATCCTACTGGCGCCGTCATCGTCCGGCGACTCGGGCACCGACAATGGCAACCCTTCGGCTCCGCTCGATCATTACCAACCGGATGGTAACTCGGTGCAACCGAAATACGAAAAAAACTACCCATGTTCCTTATGTGATAAAGCTTTCAGCACCGAATTATTCCTAGCCACGCACCTCCGTCTGCATACTTTAGAATCACTTCCCGAGCACCA…
TRINITY_DN53681_c0_g1_i1	CTCTGAGAAATCTTAAAGAAAGAAAGATCAGAAAAAAGGGGGAAAAATGGCTTCAGTTTGCATGGCTATGCCAATGACCAAAGCAAGCCAAAAGAGGGTTACACCAGCCTCAGATGCTTTCTTTAAGCCATTGCCAGTGAATCCATCAAAGGCAGTGTTTGTGAACAAAGTCTCAAAATCAAAGCTTGAAATATCAGCTTCATTGAAGGAGAAGGCAATTACTGGGCTAACAGCAGCTGCTTTGACAGCTTCAATGGTGGTGCCAGATGTAGCTCAGGCTGCTGAAGGACTTTCACCATCTTTGAAGAATTTCTTGCTCAGCATAGTGTCAGGTGGGGTTGTGCTTACTGCCATTATTGGAGCTATTGTTGGTGTTTCCAACTTTGATCCTGTTAAGAG…
TRINITY_DN53623_c0_g1_i1	TTTATGATTATATGAGTTTCTATAAAATGGTGAATTAATATTGATTAATTGTTAGAGTTTAAGTTGAAATATTCTGAAGTGTTGAATTTAACACAATTTTATCAATAGTTATGATTGCTAATTATTTTTCTTACTGATATAACGACGTTGAATTTCTGAAAAAAAAAAATCATCATACAGAATGGAGGTAGTGAATGAAGTATTGAACGAAATTGAAAAGAACAGAAATGATGCATTGAGAAGCCTCGAAGTGAACAAACTTATAGAACCTGATTTTTTTCCAGAAGATTTACTAATAATTGACACCAATGAATTGAATTTTAAAGAAATGCAGAAGAACCAAGAGAGCTATACCTTGAATTACACAAGAGATTGCGTGCAGTATATGCTTTCAAAGTT…
TRINITY_DN53682_c0_g1_i1	GGGGCATCGAACTGCTAATCGTCACCGATCCGTCCAACATGGCCTGGCTCACCGGCTATGACGGCTGGTCGTTCTACGTGCACCAGTGCGTGCTGCTGGCGCTCGATGGCGAGCCGGTCTGGTACGGCCGTGGCCAGGATGCCAACGGCGCCAAGCGCACGGTGTTCATGCAGCAGAGCAACATCGTCGGCTACCCCGACCACTACGTGCAGTCCACCGAGCGCCACCCGATGGACTACCTGTCCAAAGAGGTCATCGCTGCCCGTGGTTGGGACAAACTCAGCATCGGCGTCGAGCTGGACAACTACTACTTCAGCGCCGCCGCCTATGGCTCGCTGCAGCGCAACCTGCCCAGCGCGCGCTTCGTCGACTCCACTGCGCTGGTCAACTGGCAGCGGG…
TRINITY_DN53643_c0_g1_i2	CGAACGCGCGGCCGCCAGCAACTGCGCCTGCTCACCACGCTTGGCGAGAAATGCCTGTTCGCGCTCCTGCATGGCGCTGACTTCGGCAGCGCGCTCGCTGCGAATGCGCTGCAGCAGTTGATCGGGGTTGAGGGTTTCGGCCACGGCGGCCAGTGCCGGCAACAGGCTGAGCGCCAATACGGCTACAACACGACGACTCATTGAGCGGCCTCCTCGGCCAGGGTCTTGATCGGCAGGGACAGCACGGCAGGCGCCTGTTGCTGACGGGCGATGGCGATAGCCTGGGTCAGCGGACGACGTGCGCTGCCGTCGAGCACTTCCCAGGCCTTGGTTTGCGG
TRINITY_DN53692_c0_g2_i1	GCGACGCTGCGCCAGCCGGCATTCGAGCTGCACATCGGCGACCTCGACAGCTTCACCAGCGCGGCCTTCCTCACGGTGCAGGAACACGGCCACCTCGACCGACTGCGCGACACCCTGGCCGGGCTCGCGCCGGAAGTGCGCCAGGCCCCCTATGCGCCGCACCTGACCGTGGGCCTGTACCGCCGCGCGGTGGCACGCGCAACCTGGCACCAGCACACCCGCGCGCTGCGCGACTGCCCGCCGCTAACGCTGCCGGTGCGCGAGCTGCAGCTGCTCAGCTACGCCGCCAGCGAACCCCAGGGGGCGCTGCGTATCGAGGCACGAGTCGCGCTAGGATAGGCCGCCTCAGGTCAGGACGACTCCCATGCTGCATACCCTCGCCGTCGGCAACTACCGCTC…
TRINITY_DN53692_c0_g1_i3	GCACCAGCGGCCCGCTGCGGTCCACCAGCAGCGAGGCCGGGCGATAGGCGGCGCCGGCCCAGATGCACTCGCGCTTGATCTCCGGGTCGAGGGAAAAGGCCGAGTTGCTCGGCTCGGGCAGGCCGAGTGCGATGGCATAGCCGAAATCCTCACCGGCAAAACCAAGGCGCAGACGCACGACGTTCTGCCGCGGGCTGCCTTGTACAGGCACTTCACCCTTGAGCATGCGCCGGGAAATCTTCTCCGGCCCGGCCCAGAAACTCGACTCCAGCCCGCCTTCGCGCGCCAGCGCGTTGACCATGCCACCTTGCGCGGTTTCCGCTAGCAGGCGCAGCGCGCGGTAGAGGTTGGACTTGCCGCTGCCGTTGGCGCCAGTGATCAGGTTGAGG
TRINITY_DN53692_c0_g3_i1	CGTTTCGGCCAGCAGGCGCAGGGCGCGGTACAGGTTGGACTTGCCGCTGCCGTTGGCGCCGGTGATCAGGTTCAGCCGGCCGAGCGGAATCACCAGGTTGTTGATGGAGCGGTAGTTGCCGACGGCGAGGGTATGCAGCATGGGAGTCGTCCTGACCTGAGGCGGCCTATCCTAGCGCGACTCGTGCCTCGATACGCAGCGCCCCCTGGGGTTCGCTGGCGGCGTAGCTGAGCAGCTGCAGCTCGCGCACCGGCAGCGTTAGCGGCGGGCAGTCGCGCAGCGCGCGGGTGTGCTGGTGCCAGGTTGCGCGTGCCACCGCGCGGCGGTACAGGCCCACGGTCAGGTGCGGCGCATAGGGGGCCTGGCGCACTTCCGGCGCGAGCCCGGCCAGGGTGTCGC…
TRINITY_DN53602_c0_g1_i4	TAAAAATACATCGCAGTGTATAAAAAATGAAAAATGATTCCTAATAGATTTAAAATCATCAAATTTTGATATTCCAAATGAGTCACAGATATTAAAAACTCCCCCGTAAAGTTATGAAACATCGTAATGTCGTTATTTTTGAAACAATACCTCACAGAAAATATATCTAAAATATTATCATGGTCCGAATATAGTTGTAAAGTTCTCAATCTACAAACAATCGTCGACTGGTATTTAGAACCTCGTCAATGTACAACCTTCAGAGTGAACACTCTCCGGTATAACACCGAAGACCTGATCACAAATATTACAGAAGAACTAAAAAAGGTGCTTCATAATAGAAATTCAATCTAGATACTAATGATTTACCTAGCGTCACTGTTAATGAAATCATACCAG…
TRINITY_DN53619_c0_g1_i2	TTTCTCACTTTGTTATTGCTTGTAGCGATTCAGGCATCATGGTCAGCTACATCGTCTTCGATTGCAACATCCACATATTTGACACCTCCGCCCACAACTACTTTGTTGCCAACCACTTGGCACTGGACATGGCCAACTACTGAACCTTGGACTTCAACATCAACATGGACACCTTCATATACCACAAGCACTAGTACATGGTGGCCAAGTACTCGGCCTTGGACGTCTACATCGACACCTTCATATCCCACAAGCACTCCGCCTTGGACGTCAACATCGACACCTTCATATCCCACAAGCACTAGTACATGGTGGCCAAGCACTCGGCCTTGGACGTCCAGATCAACACCTTCATATCCCACAAGCACTAGTACATGGTGGCCAAGCACTCAGCCTAGG…
TRINITY_DN53638_c0_g1_i1	CTTTCCCCTCAGTCGGTAATTCCGTCAGCACTCAAGGTTTCCTAGTGGTCGATTTGCAATAAATTTCTCCCGTGTGCAAATTATATTGTATCCTAGAATTGAGAAAAAAATTAGAAAATTTCCCAACCACATCAATGGCCATTACTCGCCCTTCGGGTGCTTACAGGAAAATCTGACGCAAAGGAACTAAGCCCCTGGTCAGTGATCATGTCTGTGTGAGCCATCGTGACTCGATGTTGGCCTGTAGAAAACAAAAGTAAAAGTTACCGCGTAATAATTGTAATTAAAAAGTCATTCACTTGAAACATGTAAATACTATAAACGCGTGTGGCGTTTGTGCATGGATGTTTCGCGTAATTTACCTCGTTACTGATAAGATGAGAGAATTACGCGCTTAAA…
TRINITY_DN53638_c0_g2_i1	CGTGCTTGGTGTATGGTTTTCTTGGACAGAATTCCACATGGGCCTTGTAACGCCCGTTTATTAAGCTCTTGACTTTTGCTAGTGGGAAATTTGTACTTTTGTACTTAATTTGCCAATCTGACAAATTATTTTACATCAAATCAAGGGTTTAGGATTCAACTGGGTGAAACAATTAGCATAGTGCACTTTAGACATTAACGGCCCCTTGAGGCCTAACATTCATCGTCACCTTCAGGGACGTACCGAAAGGGGGGAGGGGGGAAGCTTCCCCCCCCCCCCTTGGCTTCTGGAAAGTTGATAAATTTGGAGTTTTAGCGTAAAGTTGGT
TRINITY_DN53638_c0_g3_i1	GTTTGGAATTCAAATCGAGTATCCTACAATTTGATAGCGTAGATGATGACTGTTTCAGTTATTACTATGGATTCAGCTTATTCGATTTGAATACGATTTTTGAACATCTACAATTCAATGAGGACGAGCGTAAACAAGTTATCGAACATTTCGGAGGCTATCGAGCGGGTGAGAAAGCTCAACTGAATTTCACTCGGCCAGCATCAATAGCCAAATACTTGAAAGAGCGTAAATTTGAAATCGATTACAACGAATTTGACTGGATAGACTCGTACTTATTCAATCGCATATCGTTGGAATATCTGCAACAAGAATTACACTTTGTGTCCACTGGAAATCCATACTCCATCAGTCGTGATCAACGGTTCGAGCAAGAGAACATAGTTCGAATAGGGAGAC…
TRINITY_DN53675_c0_g1_i1	TTTGCTCAAAGAAAATGAACGGAAAATGCTTGAGTTTTTCGATGTTGTCATAGAACAAAATGAACAAATTCCTGAGTGGCAGAAAGAAGAACTTAAACACAAAATGCTAAACATCCATAACGCGACACGTTCAGAGCAAGTCTAATACTCGAAAACAGACTTTTACCATTAGATTGTCAAGTTGTTGATGTATGGTACCCTTTCTTCAGTTACATAGGTAGACCCATACTACATGCATTCCTCGGCGTTCACTACATAAAAATTGTTTATATTAGCACCCATCAAGTAATCGGTTTGCCCGTAACTCATAGCATAAAATATTCG
TRINITY_DN53675_c1_g1_i3	TATACGTGTACAATATTAGGTAAAAAACTGTCAAAACGTATACCTACTCTTTTCTTTTTTATCATTCTAAAATGATTAATTTGATTGTGTATGTCATCTTGTTGAATACAAGTGTTGTTCTTGCATCACAGAAGAAGGATGGAAGCGAACAGCTTCCTAACGATGTGACTGCATTGCAAGAGATGGTAAGGAACCAGACTACACTCCTTCAACAAAAGGATGCTTTGCTCAAAGAAAATGAACGGAAAATGCTTCAGTTTTTCGATGTTGTCATAGAACGAAATGAACTAATTCCTGAGTGGCAGAAAGAAGAACTTAAATACAAAATGCTGAACATCCATAACGCGACAAATTCCGAGTAAGTCCAATATTAGAAACGAAACCTTCACCTTCAGATTG…
TRINITY_DN53610_c0_g1_i3	GTACCGATCTATAAGCCCCCAGTACCGATTTACAAGCCTCCAGTACCCATCTATAAGCCTCCAGTTCCGATCTATAAGCCTCCTGTACCGATTTACAAGCCTCCAGTACCGATCTATAAGCCCCCAGTACCGATTTACAAGCCTCCAGTACCGATCTACAAGCCACCGATTAAGAAGCCTTGCCCACCTGCAGTGCCAATTGTGAAACCACTTCCCCCTCCAATTCCAATCAAGAAACCGTGCCCACCACCAATCGTTAAGCCACTTCCTCCTCCAGTTCCAATCATTAAGCCACTTCCTCCTCCAGTTCCAATTAAGAAGCCATGCCCACCACCAATTGTCAAGCCACTTCCCCCTCCAGTTCCTATCGTGAAGCCTATTCCTCCACCAGTTCCAATC…
TRINITY_DN53610_c0_g2_i1	TATGGGGACTCGACGACTACTGTTGAGCTTTTTAGCAGTGTTATTAGCAACCAGCTACTGTTGGGCTGAATCAAAGACTGAGAAATCTGTTTATGTTACTGGCAAAAGTGTATGCCAAGATTGTGCAGAGAAGAAAGTCAAGAATGAACATGCATACAAAGGTCTTCAAGTCATCATAAAATGCAAGACCAAGAACGGTGACCATGAGATTAAAGGCGCCGGCAAACTAGACAAGAATGGCAAGTACAAGTTGCAACTTCCTGTCGAACTCATCAGAGACGATGGAGAATTGAAGCATGACTGCTTTGCACAACTCCACAGTGTTTCTAACGCACCCTGCCCCGATAAAAATGGACTAAATCCCTCAAAACTACTCTTGCAATTTAAGAAAGACGGTGT…
TRINITY_DN53694_c0_g1_i1	ACCTTTTCGCGGACTACACACGTTCGTTGGTGAACTCGCCAGCCGTTCGACGGTTTACGTAATATCGGTCGAAATTTTCGTCCTTTCGGTATCATATCCTTATTACATATCGCAACGTAATATCATTTTTTCATAGTTGAATATTTGTACTTTTTTTTTCTCGATTATATTTTTGCTTTTATGCGGTCGCGAATGTTTATTGTGGTGTACCAATAATTTATGAATTCCTATAGTGTTAGATTTCGTATATCTCATTCCACTTGCCGAAATATGTCGGTGTTGAAATTTTACGACTCACCGGATGCATTTAAGCGAAGACGTCTTTCATGAAATGACAGATAGCCGAAGTGTGTATTGGACAATTTTTTATTAGGATTTTTTTTTTTTTTTAAGAAAATT…
TRINITY_DN53620_c0_g1_i1	TTCGAAATCGGAAGCCAACATCGATTATCCGGATTTCGAAAGAGATCAAATGAAAGCCCTAGATTTACTCGCGAACTACTATGTCCAACAAGCGAACAAAGAGAAAAATAAAAAACTTAAAAATGAATTATTCTCTAAAGCCGATCAATTATTCAACGCCGCTGATAAAATCATCATGTATGACCAGGACCATCTCATGGGTCGTGCTTATTTCTCGATGTTGGAAGGGGAGAAAATGGACCAAGCTGATGCACAGTTTAATTTCGTTCTTAATCAGTCGCCGAATAATATTCCTGCGTTGTTGGGTAAAGCTTGCATATTTTTCAACAAGAAAGATTATAAAGGAGCGTTGGCGTATTATAAACGAGTTATTAGAAAAAATCCTCGGTGTCCGGCGGG…
TRINITY_DN53620_c0_g2_i1	TAAAAGTGGAAATTAACGTTGAAGCCATCGAAAAACTTCTTGAAAAATGGTGATTGTTCTCTATTAGTTGATTTGTAAATTGCAGGGTAAGCTTGCTGCAACATTCTCATGCTATTATGGCAAGAACCGATAGCATAGAGATTCCGCTTCATGATACTGATGAAGTGATTGAATTGAATTTCAACGATTTGCCGCCTAATGTTAAGGATACCATTGAAATTCTCAGTCACGAAAATGCGCGTCTACATTACTGGGTTACATTGGCAGTCGAGTATTTTCGACGAGGCCATGTGGAAGCGTTTAAGTTATTACTTGAACGTTCGAAATCGGAAGCCAC
TRINITY_DN53664_c0_g1_i1	CAGGTGGCGATCGAAGAGGAGGGCGGCGACGTGCTGATGGCCTTCCTCGCCCAGTACTACCTGGGCAATGCCGAGCGCGACCTGCCCAGCGAGCTGATCGTCAACGTGCAGCACGAGGATTTCGCCACGCTGATCGAAGCCATCGAGTCACTGCGCGGTCGCAGCCTCAGCATCAGTTTGCGCGTGCGCGGCACGCGAGCCCGCTGGCAGCAACTCGCTGTAACCAACGCCGAACAGGCGCTGGCCGCCCGCCTGGCCAACCGGCAGCATTTGGCCGAGCGTTTCGAGGCGCTGGCTACCGTGCTGGAAATGGACGAACCGCCGCAGCGCATGGAGTGCTTCGATATCAGCCAT
TRINITY_DN53618_c0_g1_i1	GCGAAGGTGTTGCGCTGGCGCCAGCGGGCAAAGCCCGGGTGCTCGGCGTCCTGCTGGGCGAGCAGGGCGTCTTCGTCCTGCAGGGCCTGGTAGGCCGGGTCGACGAAATGCGCGGCGACGCGGGCGACTTCGGCTTCGGTCAGGGTGGTCGGGCCATCCTTGAGGTGCGCCCACTCGGCGTTCACGCGCTCGGCGAACACCTTGGGGGTCAGTGCCTTGACCAGGATCTTGATGCGCGCCTTGTACTTGTTGTCGCGACGGCCATAGCGGTTGTACACGCGCAGGATGGCGTCGAGGTAGCTGATCAGATGCTGCCAGGGCAGGAATTCGTTGATGAAGCTGCCGACGATCGGGGTGCGGCCCAGGCCGCCGCCGACGGAAACGCGGAAGCCCAGCTCG…
TRINITY_DN53618_c0_g2_i1	GTGTTGCGTTCGCGCCAGCGGGCGAAGCCAGGATGCTCTGCGTTCTGCTGGGCGAGCAGGGCGTCTTCGTCCTGCAGGGCCAGGTAGGCCGGATCAACGAAGTGTGCGGCAACGCGGGCCACTTCAGCCTCGGTCAGGGTGCTGGGGCCATCCTTGAGGTGTGCCCATTCGGCGTCCACGCGCTGCGCGAACACTTCCGGGGTCAGCGCCTTGACCAGAATCTTGATGCGCGCCTTGTACTTGTTGTCGCGACGGCCATAGCGGTTGTACACACGCAGGATGGCGTCGAGATAGCTGATCAGGTGCTGCCAC
TRINITY_DN53688_c0_g1_i2	GGAGAAGTTCATTGGTCGGTTGTAATGTGTGTGTTAAGACGTGGAGTGAAGTTCCGAGAACAAGGTACTTAAAAATCCTAATTATGGCGTAGATTTATTAATTTATAATTATTTCAGTATCGTTTTCGCTCGAATTTAATGGATAGCAATAGGTGTACGTTTTAATCTGTCGTTTAGTGCGTAAATTCTTGTTCGTTAACGTAATTTACACGATGTCTGATATCGAGAATTTGAATCACAACCCAGTGGTAAGAATAGATCAAGATTCGGATGCAGAATTACAGGCTTTATTCGATACCGTACTCAAACCAGATGGAAATAAGCCACTCACTAAGCCATATAGCATGCGAAAGCTTCCGAAATCATTTTTCCATCCACCATCGACGGGCTCGAAATCGC…
TRINITY_DN53688_c0_g2_i1	CAAAAATCGTTCAAATTTGTTTCCCCTCCGTCCTTTTTACTAGATGTTGTTCTTACCGAAACGTCGAAGAAGTTGGATAAGGTTCTTAGTTACTTGTAAAATGATTCATTTTCGGTGTGTTCTGGTTATAGGAGTTTTGGAAGGGTGCTACATTTTTTGCAGCCTATCAAACTGCGTAATTTTTTTACCGCATTTAAAGCTCGTCTATATTGGCGTATTTCTTCGCCATTCCGAGTTCAGTTTTGTAACAGTGACGCTCCAGTGTTTTGTTAAGACGTGGAACTGAGAATGTTATAAATGAAAAATTCAGCTGAGGCAACAATAAATATAGTTGTGGTGTAAATTCATTTTTGCCCGCTTTGCGATGCGACGTAAGGCTGTTTACGAAACTTCCAGCTG…
TRINITY_DN53698_c0_g1_i1	ATTAAAAAAACAATTTTTTTGCATTTACCAACTTATTTTCCGAAGCACCGCCTCAATTAATCCTTCCATTTGAAAAAATAAATTTAGTAAGAAGTGAAGCAATAAGAAGTTATATCATTCGACGAATATGACAGTAATACTAAAATTATGAAATGCTCATTACAAGGTGATCCAAACTTCATTTCATTTATTAACAATGAAAAGTGATAGAAAGTTGGTTGCTACATAATCTTGAAAAACATGAGAAAATTTTAATTTCTCAAGCTTGACGAGAACATCGTCTCAAAGTCCAAACTTAAATTAAGTCAATTGCCAAAAAAATTATGTTTGTTTTGCTACCGGGAAGGGACATATTTTCATCGACTTATAAAATGAAAACATTCATGTTTGCTAATTTTT…
TRINITY_DN53698_c0_g3_i1	CGAATTTGAATATTCAAATAATATTCTAAAGTTTGGAATAAAATGCAGAAGAAGTAATCGAGGTTCAATAACTCATTTCCTAATCCACTACAGAAGATGATAACAGTTACAATTCGTTAATTTTTATGATTCAACCGATCAGTGAAAAATTCTATTCTAAGTATCAATGGCGTCGAAATATTACGCCCGAAGACTTACAACAGTTTCATAACAAATATACGACAGGTCCTAGAGAAAAATACACGCAGCCAGTACTCGAAAGTCACCAATATGGTTGGTTTCACGACATACGCTTCGATCGAAATATGGATTACTACACGATGCTAAAGCAATACCCAAATAAAACCTAATTCGCGAACCTATGGACCCACCTGAAAAACCCTTAGCATCGGATTGTTG…
TRINITY_DN53698_c0_g2_i2	AATATTTCGACGCCATTGATACTTAGAATAGAATTTTTCACTGATCGGTTGAACTATAAAGCAAAAATAAAAACAAATATACAGGCTAATAATAAGAAAAATAATAATAACGATAATGAATCACAATGATTATTCCATTAACTCGCACTTAACAGATTTAAATTAAAACTTCTTAAAAAGCCATCAAAACATGGAAAAACTTTTTATAAATGAAAGCAGTATAACCGTAAATTTCTAAAAATTACTTGAAATGCTCGCAACGTACCACATTCGTGCGGATACGCGGACGGTATAATTGATTTTCCAACAGCTGCAGCTACTTTAACGGAAAGACGAAACGGTTGCTTGGCCTTTTTCCTGAAACCCTTATTGCATCCAGCTTTCACTTGATCGGTTAGA…
TRINITY_DN53640_c0_g1_i1	GAGAAAAATCGACCAATAGAGTGCTTGAACGACCAACCAATGAGAAAAATTGACCAATAGAGTGTTTAAATAAGCAACCAATGAGAAAAATTGACCAATAGAGTGTTTAAACAGCCAACCAATGAGAAAAATCGACCAATAGAGTGTTTAAATAAGCAGCCAATGAGAAAAATCGACCAATAGAGCCCTTGAACAACCAACCAATGACAACAATTTACCATTTTAACTACCTACCAATTTCATGAACAAGGCAATAGATCGCTTGAATGACCACGTAATGGAAAAAATTGGCCAATAGAGCATTTAAAATTTGTAAAAATCGATTAATTTATACTCACTTGGACCACTTAATAACTTTTGGC
TRINITY_DN22490_c0_g1_i1	TATTAACAAATCATTTAACAATATAAAAAAAAAAAAAAACAAGAAGACTTGAGAAAGCCTTAGCTGCGGTTAAAATAAATCCAAAAATCAGAAAAAAAGCGAATTACAAAAATCAAGTAAGGAATCTAAAGGATTTGCAGCCTTTTAACAGTAGGAAATACCAAAAAACAGAAAAATATGATAAATTAATAATAATAGTTAGTCTAAACGTCAGAACTCTAAAAAGCCAAGAAACCCTTTTAGAATTAGAAAACTCGTTCATCAATTCTAATTTAGATATATCTAATGGGACTAGCAGAAATGAGAAGGAATGGAGAACAAATTTTACGAACCAAGAAAGGAAACTTATTTTGTTACATTAGTAACAACAAAGGACAGAGGGGGGTAGGTTTCTTAATA…
TRINITY_DN22405_c0_g1_i2	TAACGAATTCGTTGGTTTCTAATTTAGAATTCGAGTGAATTTCGAATCGGACAGTTGTGAAAAGAAATATCCCATGATGGAATTTTATATAGTGACTTTGTTGTTTTACTTATCAAGCACTGCGTACGGATATGTCATCATCAACATCCCACGTGACATTAATACCGAAAATAAAGCCCCGAAACCGCTCCAACAGATAGTCGAAATGCAATCAATCGTGGCCAATCTTGAAGCAAATATAACTCGCGCGGAACGAGAGATCATCGAGAAAAATAATATCATCATCCAGCTCGCCAATGAACAGATCAACGAAAACAAAGATGAGATGAAAAACACTCAGCAACTCATCGACGATCTACTGAAAAAAATTAACCCAGAGAGTGATTCATCCTCTACCAA…
TRINITY_DN22442_c0_g1_i1	CTGGCGCGCAGGTTGCTGCAGCGCTTCGCCTCCGCCGTGCTAACGCCATCACTCTGGCCGGCAACGGCACCTCGGCCCATCTGTCGGGCGCGCTGCTGTGCCAGGAGATGGGCATCGACATGGTCCACATCCCCTACAAGGGCCAGGGCCCGGCGCTGGCCGACCTGCTGGGCGGCCAGGTGGACGTGATGTTCGGCAACTGGCCCGAGTTCCGCGGCCATGTGCAAAGCGGCAAGCTGGTGGCACTGGGCATGGCCACGCGCCAGCGCTCGCAGTTCGCTCCCCAGGTGCCCACGCTGGC
TRINITY_DN22453_c0_g1_i1	GGCACGCTCACCCATCGGGACGATGAATTCCGTTCCCCCGGCGATCTGCGAGGTCAACCGGGCAACCACGTCACCCTGATCGGTTGCCACGTCTGCCCCGGTCCACACCACGGCAAGATCTGCGTGTCGGCGCACCTGCACGCGCATCATGAATCGCATCGAGTCGAGCCAGGCGACGAGATCGTCACCACGGCCCGGTTCGGTCCAGGCCCAGAAGGTGGTGCCGTCATCGACTGCGTGCATGACGTGCTCGATGTGCCCCTGGGGATCGAGAATCAGCGCAGTCGTCGTCTCGGCTGGCTGCAGATTCTCCAGATGC
TRINITY_DN22497_c0_g1_i1	TGACGCTGTAATCGATTTCGAACGTGATGCCGGTTACGCGCGAGACGCCGGTATCCAGCGTGCCATCGGCATACAGGCGCAGCCAGCGGTAGCCAGGGGCTTCGCTGCTGACCTGGAACTCTTCACTGTCCGGCGCGAACTGCACGCAGGTCGAAGGCGAGGCGAGCAGGCGCAGATTGCCACGCATCTGGTCGAACTCCTGGTGGATATGCCCCCAGAGTACCGCGCGTGCCTGCGGAAAACGCTCGAGGATGGCGAACAGCGCCGCGGGATTGCGCAGGCCGATGGGTTCCATCCATTTGCAGCCGATCGACACCGGGTGGTGATGCAGGCAGATCAGGTGATGGCGCTGCGGCGCTTCGTTCAAGGCGCGTTCCAGCAATTCAAGCTGGCTGTCGG…
TRINITY_DN22495_c0_g1_i1	CTCAACCTGGGCGAGCTCTACAGCATGGGTGGCCTGGACCAGGTCGACCAGGCCCGGGCCATCGCCACCTACCGCCTGCTCGCCGCGCGCGGCGTGCCTTCGGCCTTCTACCGCATTGCCACCATCTACGGCGGCGGCAAAGGCATCTGCAACGACCCGATCAAGGCCTACGCCTACGCCAGCCTGGCCGTGGAGCGCGGCGAGCTGGGCGCCCGCAAGTACCTGCGAGAGCTCGACGGCAAGCTGCCCGCCGGCGACCGCGAACGCGCCCTGCAGGCCCGCGCCGGCATCCTCAAAGAGCTGGAGGCGACCCT
TRINITY_DN22401_c0_g1_i1	ATTGCGTGTGCAGCTCTTAATGGCATCAAGATGGGTGATAAAACACTTACTGTTAGGCGTGCAAACCAGGGTACAACCCAGCCTAGACCAGAACAAGAGAATGTGTTGTTGCAAGCACAGCAACAAGTGGCATTGCAGAGACTGGTGTATCAAGCAGGAAGTCTCCCAACTAAAGTGGTGTGCTTAACACAGGTAGTAAGTGCAGAGGAGTTGAAAGATGATGAGGAATATGAAGACATCATGGAAGATATGAGAGGGGAAGGTGGGAAATATGGAAACTTGGTGAATGTTGTCATTCCACGGCCAGGTCCAAATGGAGAAGTAGCTCCTGGAGTCGGAAAGGTGTTCTTGGAGTATTCCGATGCTGATGGATCCACAAAAGC
TRINITY_DN22421_c0_g1_i1	AGTTCGCCCAGGTCGTGCCCACGGCCATGCGCGTGAACAATGCCGAGGGCCTGGCGCCGGCCCTGCGCGCCGGGCTGGGCCTGGCCCTGCAGCCCGAATTCCTGGCCTGGGAAGATTTGCAATCGGGTGCGCTGCAGACCTGCATGGACGATTGGCAGGTGCCCTCCATCGCCCTGCACATCGTCACGCCGCCGGGGCGCGCCCGGCCGGCGCGCGTGCAGGCGCTCATCGATTTCCTGGCCGCGCATTTCGCGCTGGCGCCCTGGGCGCGCGAGCCGCAGGCGTAGATCGCAAAAGGGGAGGGC
TRINITY_DN22477_c0_g1_i1	CCCACGGGCAGCACCGCGCGCTCCTCCAGCACGCGCAGCAGGCGCGTCTGCATCAGCAACGGCATGTCGCCGATCTCGTCGAGGAACAGGGTGCCACCATCTGCCTGTTGCAGCTTGCCGCGCATGCCTTCCTTGCGCGCGCCGGTAAAGCTGCCGCCGCGGTAGCCGAACAGCTCGCTCTCGATCAGGGCTTCGGGGATGGCCGCGCAGTTGATCGCAACAAAGGCCCTGCTCCCGCGCGAGCTGGCCTGGTGCAGGGCACGCGCCAGCACTTCCTTGCCCGAGCCGGTCTCGCCACTGAGCAGCAGCGGCACGTCGCGCTCGTAGACCTTCAGGCCGCGGCGGAACAGCTCGGCCAACTGCGGGTCCTGCAGGCACGCCCCCGACGGCTGGGCCTTG…
TRINITY_DN22472_c0_g1_i1	CAGATTTCGAGGCAATTCGACGAAGATTTGGAAAGTATCCACGCAAGTATACGGGAACTATCGGAGGAGTTGAGCTCGTTACAGCATCAATATAGTTTGAGCTTATCGGCCGCCAAATCTTCTTCTGTAGCATTCCAGTATTTCGAGAAGACTATACAAATGTTAGAAGGCAAAATCGACTCGTTTATAAATACTGCCGAAGAAGTATTGGAGGTTAGCGATACGAATTCCAAAGAAATCGAAAATCAGCTGAATCAACTGAAGGATCGATGGAATAAGTTTTGCGCTCAGGTTACCGAAACTAGAAGGTTCATCGATCTTAGTATACAGTATTTTACGTTAATCG
TRINITY_DN22466_c0_g1_i1	CAGCGACGAGGAAAAACGCCTGCTGGCCGCGCGCGCCGCGCCCAAGGCCAAGGGCGCCGCCACCGCCATAGAGCCCGTGGCCCCCAAGCGGCTGGCGCGGATTCCGGCGGCCTCGGTGGCTCCGGCCACCATTCCGAATCCGCCGAAGATTCCACCCGCCACCATCTACAACCCGCCGCTTCCCGTACCCCCGGCCCCATCCCCTGCGGCCGTGGAAACCCATCCCGTGCGCCCGCCGGCGCTGGTGGAGACGGCGCCGGTGGAAGTGCCCTCGGCCACGCCCATGCCTTTGCCGCCCATGGAACTGCATGAC
TRINITY_DN22452_c0_g1_i1	CGAAATAGGACTATTTGGCGTAATGTGGAAAGTCATCGATTGGTGCGTAGAATTCGGGATACGAGAGTATTCAATACTTATGTACTCATTTGGTAATTACCATCGACCCAAGGATGAAGTACAACATTGGATAGTGGTTTTGAAAATTTGGCTCTACAAGTGTATCATGAATTGGAAAATATTTCAGAAAAAAGGAATTCGTTTCAATTTCTATGGCAAATTAGAACTTATACCAGAAGAAATCAACGCTCTAATGGGAATCCTCAATTTAATTACCAGAAAGAATTCCAATGTTATCGTTAACATGGCGATGGGTTACACAGGTAAACACGAAATGTCAACTGTAGCATTTCATCTATACGAAGCTGTTCAAGCAGGGTTCATAAACGAAGAACATAT…
TRINITY_DN22454_c0_g1_i1	CGGCAGTCATGCCGAGTTGTTGGAGCGTAATGGATATTACGCTCGCTTGCATTCCACGCAATTTGAAGACGCTGGCACTGATAATTCAATCGAGCAGGATACTTGATGCTGGGCTATCTGCGTTTCTGGAGGGAGCGTGGCTGGGACGTGATCGAGGCCGCGGACTATGCTTTAGCCTGGGCTCGATTCGGAGGGAGCGTCATTACCTACCCGCTAGTGGTCGAGCGGCTTTCTGGCCTTGCCGGTATACCCGTGCGTTACCTCGGATACTTTGTTGGGGGCGAAATTCAGGCTGCCATTCCTACATG
TRINITY_DN22404_c0_g1_i1	GAAAAAGGAACTTGCAGAGTTGCAAGGAGAGCTTTCTCAGGCCCACAACCAGGTACATATATCTGAGGCCCGGGTTTCTGCTGCTTTGGATAAGCTAGCTTACATGGAAGAGTTGGTTAATGATAGGCTTCTGCAAGAGAGAAGCACGGCAGAATCAGATTGCTCGTCCTCCTCTGCCAGTACGTCAACAGCATTATTGGATACTGTTAAAAGCAAGCAACCCCGAAGAACCCTGAGTGTGTCAGGTCCTGTCCAAGATTACAGTTCCCGTTTGAAGAACTTTTGGTACCCTGTTGCTTTCTCCGCAGATCTTAAGGATGACACCATGTTACCGATTGATTGCTTTGAGCAACCATGGGTGATCTTTCGCGGGAATGATGGAAAACCTGGA
TRINITY_DN22461_c0_g1_i1	CTGATTTCTAGAGATTCGAGAATCGTCTACCTTCTAGGGTTTCATCATCAATATGGTTCTTCCAAATGACATCGATCTGTTGAATCCGCCAGCTGACCTGGAGAAGAGGAGGCACAAGCTCAAGAGACTTGTTCAATCCCCCAACTCTTTCTTCATGGATGTGAAGTGCCAAGGTTGCTTCAACATAACTACTGTTTTCAGTCACTCGCAGACTGTTGTTGTATGTGGGAACTGCCAGACTGTGCTTTGCCAGCCCACTGGAGGCCGGGCTAGGCTCACTGAGGGTTGTTCATTCAGAAGGAAAGGAGATTAAATGGTGGGACATTGGTTGGTTCTTCTTTTCTTATATTTTCTCGAGGCATTTTGAAATGGATATGGGAGCGTATGGGTTAATATCTA…
TRINITY_DN22439_c0_g1_i1	TGAAGAAATATCGTTATTATGATCCCAATACTTGTGGCTTGGATTTTAAAGGTTGTTTGGATGACATAAGTAAAATCCCAGCAAAATCAGTTATAATGCTGCATGCTTGTGCTCATAATCCCACTGGTGTAGATCCTACCAAAGAACAATGGCAAGAATTATCAAAGTTAATTAAACAAAAAGAATTATATCCCTTCTTTGATATGGCTTACCAAGGTTTTGCATCTGGCGATGTAGACCGCGATGCACAGGCTATACGGATATTTGAATCTGAAGGACATCAATATTGTCTATCGCAAAGTTTTGCAAAAAATATGGGCCTGTATGGCGAACGCGCTGGCGCATTTACAGTTGCATGTGCAAGCAAAGAAGAAACCGATCGTGTAACATCGC
TRINITY_DN22441_c0_g1_i1	CTCGAGTACATAGAGAAACTCGATCCTGTTCGTGACTCTGAGATGCTGAAAAGTGAGCTCCCTATGATTCGCGAAGCTTGCCTTCGTGTCTTGGTCCTGTCCACCATTTTCCTCAAGGAAGCTGCTGCTTATGGGCTCTGCCTTGCAGAGATTGGTGAGATGATGAGCAGGGAGTTCCGTCGTGGGGAGGAGGAACCCAGCGAGCTTGAAGTAGTTTGTTTGGAGGCGAGAAGGATGATTGCTGAGAGAGAGATTTTATCTCCAAAGGCTGAAGTTGATGAGGAGGAGTTCCAGTTTGACATAGATTACGAGGATGCAG
TRINITY_DN22494_c0_g1_i1	TCTCCACCCGGCTCGACATGACGGTCACGCCCTACACGCAAGCCTTCCTCAAGGGCGCCAAGAACATGACCGTGCAGGACGCCTGCCCTCTGGATGCCTATGGCCACGGCCGCCTACCCTATGATCCCGTCGCCTACCAGATGGTGCTCAACGCCCTCGATCCGAACCACCCACGAGAGATCTCCTGCACGTGGCGGCCCCGGGTTCTGCCCGTATCCACCACGGATGCTGCATGAACTGTGGCAGGTCAGGGTTCTCCAGCGCCGTGCGGCGTGGCCACCAACCACGACTGTGGTGACAACGAACAGTAGCTCGGTCCCTGCCTTGTGCCGGGCGGCGCTGCCATGTCGTCCATCAGGGTTAGGTCGTGGTGGGCACGTCGTCTGCG
TRINITY_DN22491_c0_g1_i1	GGATGATCTTGAAGACAATGAAGAAACTTTGGAGGATTACCTAGGTCGTGACTGCCCTGAGCCTTTAAAGGATATCCTCGCCATGTGTGGAAATAGGCGAGTGCTTTTCGATAACAAGTCTAAAGATCATTTGAAGAAAGCCGACCAATTGAAACAACTACTTTCCCTGGTAAATGTGGTCGTAGAAAATAATGGTGGAAAACCATATACAGATGACTTGTTCAAGGAATTAAAGAAAGGAGCCATTAAACTTCGAAATCAAGCAACTGAGGTTAATAACTTGGTGGGATATTCGAAGCAAGAGATATTAGAGTTGAAGGAACAAATGCGGAAGTCGTATGAAGAGCAACTGAGGCGAATAACTGAAGTGGTTGAGTCAAAGCTGAAGGATACAACACA…
TRINITY_DN22400_c0_g1_i1	CAAATATGTTCGAAATTAGTAATGAAAACTTGAATAGTTCATCTAATGCGAAAATGGAAATCATATAAAAATGGGCTGGTTTTCTCGAATAATCACAACTCAGCCTCATGTACTCCTGGGAGTTATCTGCGCCTTGTGTATTGCCACTTTGTACACATCGTTCCACAACAGAAAATTACCGGATTTCGAAGACCCTCAACTGGGTTTTGAAACACGAGGTACGGAAATCTCCCAGCGTCTTGTGGCGTGGGATAAACTGATGGAAGAATCTAAACCTTACGGTTCCCTTACGATGAACCCTAGCGATTTGATATCGAAGTCTCCGGCCGTTTTACCTATAACCAAACGTTTCGTACGAGATCCTTCGGATCGTGTCGTCATTTTGCATAAAAATACTAG…
TRINITY_DN22435_c0_g1_i1	AAAATATGTATCACCTTTCAATAAGCTTGAAATTAAATTCTATTAACATTTCACTCTAGCAACAAGCGAGAGGACTAATAAAATTATATTTGGCGGCAAAATTCGCAATTCACCAAATTTGATAAGTAAATAATCTTTTGCTTTTAAAAATCTCGATCTCCGACTTTCGGACAAGAACACAAAAAATATAAATAAAATCAGCATAGTTGGCGGCCTTATGCACTTTTACCAACTTGCAAAAATATATAAAAATATGCGGACATTGTCAACGCATCAAATAATCAATTGGCGAATTATTTAACGCCATAAATAAAAATTAAATACGCCCTCGTTCACGAAAGCGGTAGATTCGAATTTTAATCACTTTTAATTCAAAAATTGGTGAATTATCGAATACCA…
TRINITY_DN22444_c0_g1_i1	CGAAGGTATTTCTTCGAATAATTATGACAGTAAATACGACGCGTGTTGAAATGTGAAATAATTAACACATTGTGTAGTTCGCGCTATATTTTCACGCCATCCTTTCTGTTTTCAGTTTTCTCACGAGACATCACAAAATGATACGTTCGAACGTATAAATGGCGGGAAATGTGCAATATGATTGGGAGACTTGAAATGTACTATTTAATCAATTTAAACGCGACGACTGAGGAAATGATCTCTCAATTCGACACTGTGTGGTGGAATTGATGATGTAGTGATGGTATACACAGATTTCTTTCAGGTCATTAATCTTATTTTGTTCCTCTTTTCATTTTTACGGATGTAGTCTGTGCTATTTTTTAAGTAGATTTTAAGTATTTTTCTACGATACGTAGA…
TRINITY_DN22464_c0_g1_i1	AACCAATTTGGACTCCATTACCAAATCTCCAACCAAACAACGTTCTTCTCTCTCTCTAGAATCTTCTTTTCATCTCCCAGATTTCTCTTAATTCCCCCAATTTTTTCTCTCCGATCATTCCCAAATATTTCTCATTTAACGGAAATTGCCTTAGAATTCCGTCGAATAGATAATCCATTGTTTGATCCGGAGAGAGATTTTTTTTTCCTTAGGTTTTGTATACGCATGAGCTGGTTGATCAAGCTGGGTTTTTCTTCAAATTCTAATATCAATTCTGTTATTCTCAGATTATTGAGATTATTAACTTTAATTTTATTTAATAACCCC
TRINITY_DN22445_c0_g1_i1	GCCACCCAGTACCTGGCGCGCCAGATACGCGCCCTGGGCCAGCCCGGCGACCTGCTGCTGGTGCTGTCCGCCACGGGCAACGACGTGGCCGTGCTGGAGGCCCTGGATGCCGCCCATGAGCGCGACATGATGGCCGTGGTGCTGACCGGCCGCACGGGCGGCTCCCTGGCCGGCCGCGTGCGCGAGACCGATGTTCTGATCTGCGTGCCGCACGACCGTGCGGCGCGCGTGCGCGAAACCCATACGCTGGTGCTGCACTGCCTGTGAGACGGCGTGGATGCCCAGTTACTTGGTGAACAGGAGATGCCTCTATGAAGTTCCGTTGGTCCCGCGCCGCCTGCGG
TRINITY_DN22480_c0_g1_i1	GGTGGTGGCTGTGAATGACCCCTTCATCACGCTGGATTACATGGTGTACATGTTCAAGTATGACAGCACCCACGGTCAGCACAAGGGGGAGGTCAAGGCCGAGGACGGCTGCCTCGTCGTCGACGGACACAAGATCACCGTCTTCAACGAGATGAAGCCCGAGAACATTCCATGGAGCAAGGCCGGCGCCGAATACATCGTTGAGTCCACTGGTGTGTTCACCACCATCGAGAAGGCCTCCGCCCACTTCCAGGGCGGCGCCAAGAAGGTCATCATCTCCGCTCCCTCCGCCGACGCCCCC
TRINITY_DN22413_c0_g1_i1	CGTGAAATCGCGACTGAAAATTTCGAAGAGCGTATTGGACAGGAAGATGTTTTGAAATTGAATGCCCTCATTTCCAAACTCCGTTTTCTGTGTACTCAAATCGGTAGAGTCGTATCATCTTTCGATGCGACATTTTTTTCGAATTTGGCTATCGATAAAAAAAGGGTCAAAATTCCTTTGTAAAGAGGAGGCGGAAACAAAACGAACAAAAATGTCATCTTGAATTTTAATAGTTGATACATACTTGATGTTCATAATCAGACAGTGACGTGCTTCCCTATGCATGTAATGATGCTTCGGCACCTGGCCCTAGATAGTTAGATTGGCCTCACAGTAAATGATAAAATTATATCGATATTAAAAAAAATTTTTTGAAGAATAAGTATCATCATATTCATA…
TRINITY_DN22476_c0_g1_i1	TTCAAGGGATGACAAAAATGACAAGATGACCGACCGGGAGACGGCCCAAGAAGGAGTGCGTGCACTCTTGCGACTGTCCGTTGAGGATCCTTCGAGGGAGGGGCTTGAGGACCCGCTCGCTGACCGATTCTTGGGCTTGGTGCGACAGTCGTGAGAAAGCAGGTAATAGGGAAGAGCCTATCCGGCTCTTTGGCGAACGCCGTGTCGGCTTCAGGGCGACTCTTCACCGTCTGCATGGTTCTGGGGGTGATGAGGTCCTTCATGGAGAACCTCGGTTTAAATAGGTTCCAAGCCGTGCTGGACCAAGTATCTCATAATCATGTAAGCGTCATGACAGTTGCAGTCTACGGCGGCTTGACCATTGGC
TRINITY_DN22403_c0_g1_i1	TGATAATCCTCGTATGAACGAGTATAAGTACGCGTGAATGAACTCGTATTAGTTTCATATGAAAGAAAACATTTTTATGCATTTTTTCTAAGCTCTTTCCTCCGCAGAGTACCGATGACAAAAAAAATGTGTTCATTGAAACCGATAATGGTATTATGTTGCCTGATCTCACGATGCCATGTTTTCGCCTTCCAGGCAAAATTTGGCACAATTTTTCCAAATGATTCTCTGATCAGCCACATCATGGGAGGCTTGAATGACCGCATTTACGCAGGTAATGAAACTGATGGCTGGGAAGGTATGCGAGTAGAGCTGAGCAATACAAGCGATCCATTTCCAGGATACACCACCGCACCGAATAATTTCACCAACGATTCCATATCACTTATGAATACTGAA…
TRINITY_DN22458_c0_g1_i1	CCGCAGGTGATGCGGCGGCAGCGAGCTGATACCGAATACCAGCAGGCGTTCGGGCAGGCCTTCGATGGACTGGTCGCCATGCAGGCGCGCCAGCAGCTCGCCAAGCAGGCGCGCGCGGTGCGGGTGGCCATCCTTGGTCAGCTCGGCCCAGAGCAACGCCTGCCAGGCCTCGTCCGGGCCCAGGTCGCACAGCTCGCCGCGCTCCCAGGCAGCCAGCCAGTCGTCGCGGTAGAGCAGGTACTGGTCGAACACGTCGGCGATCTTCGCCGCCAGGGCCAGGCGGCGGCGCTCGTCAGCGCCTTGCAGATAGCGTTCGAGGCGCTCGGCGCGGGCCAGGTTGACCGGCTCGCACAACCAGTCGTAGAGGCGCCAGGTCATCGCCTGCGGGTTGAACGCCGA…
TRINITY_DN22460_c0_g1_i1	CAATACAGTGCTGGCCCGGGACGGCATCCGGCCTTACCCGGGGTCGCGACGTTGGGTGGATAGGCTGCACGAGAGTGGTATGGCGATGGCGGTGGTCTCATCGTCACGCAATGCCGCAGCAGTGCTCAAGGCGGCGGGGATGGTCGAGGATTTCTCAGTGCTGGTGGACGGCAACCGGTCGAAGGCTGAAAGATTACCCGGCAAGCCGGCCCCCGATACGTACCTGAGAGGAGCGGAGCTACTCGGTGTGCCTGCTGAACAGTGCGTCGTCGTCGAGGACGCGGTGTCGGGAGTACGCGCGGGAGCTGCCGGAGGATTTGGAATGGTGCTTGGCGTCAAC
TRINITY_DN22431_c0_g1_i1	AGCGCGTGCACACCGCCGTGCTGATCGGGCGCTTCCAGCCGCTGCACAACGGCCACATGGCCCTGCTGCGCGCGGCGCTGGAGCGTGCCGAGCAGATCGTCGTCGTGCTGGGCAGCGCCTGGCAGGCGCCCAATCCCAAGAATCCCTTCAGCTGGCAGGAACGCGCGCAGATGCTGCGCGAGGCGCTGCCGCCGGCCGACGCGGCCCGCCTGCACTGCGTGCCCGTGCGCGACTATTACAACGAACCGCTGTGGGTACAGGCCGTGCAGCAGGCCGTGCAGTCCTGCGTGCCCGAAGGCGCCAGCGTGGCCCTGGTCGGCCATTTCAAGGACGCGACCAGCGGCTACCTGGCGCGCTTTCCGCGCTGGCAACTGATCAGCCTGCCGCGCCTGGGCCAGT…
TRINITY_DN22425_c0_g1_i1	AGCGCCACCGGCAGCAACCAGCCAAGGCCTTCGGCAGCCAGCGGCAGGTGGGCAAACACGCCCGGCACCAGGCCCTTGAAACCGGCGGCATTGAACGCATCGACCAGGCCGAACACCAGCGTCACCGCCATCACCGGCACGAACACGCGCGGAGACGAGCGCCACAACCCGTCCAGCAGGCTCAGCGCGACCAGCACGATGGCCAGCGGATAGAGACCGACCAGCACCGGCACCGACACGCTGATCAGCTGGGTCAGGCCCTGGTTGGCCACCAGCAGGCTGAACACACCGAAGGTCAGCACCACGGCGCGATAGGACACCGGCAGCAGCTTGCTGAAGAACTCGCCACA
TRINITY_DN22426_c0_g1_i1	CGCACTGGTGGCCCAGGGCATCGAGGCCGGTGGCCACCGCGGGGTGTTCGTGCCGGAACAGGGCGATGCGGCGCTTGGCACCCTGGCGCTGGTGCGCCTGCTGGCGCAGCAGTCGCGCCTGCCGATCATTGCCGCCGGCGGCATCATGGACGGTGCCGGCATCCGCGCGGCCCTGGCCCTGGGCGCCGCTGGCGTGCAGCTGGGCACGGCCTTCGTGCTGTGTCCCGAGTCGGCCGCCAACGCCGCCTACCGCGAGGCTTTGAAGGGCGAGAAGGCGGCGCGTACCGAGATCACCGCGAATCTTTCCGGGCGCCCGGCGCGCGGCCTGCCCAATCGGCTCTACGGCGACCTGGGTGCGCAGCTGCCGGACTACCCGATCTGCTACGACGCGGCCAAGGC…
TRINITY_DN22457_c0_g1_i1	ATCGCCCCCGCCAATACATCTACTAAAATCGAGTTACTAGGACTATATGAGCCATATGATAAAATTATCGATATGCCGGATATTTTTTACGAATTTCGTCGCGGCGATCGCGGTCGGATGTTACGTTGGGGAATCCGTCGTATCTACAGAGCTGCCGAAATATTCGTGGACAAGCATTACGAAGAGATTCGTAGCCGATGGCAGCCTCGCACTACTACCCGATCATCGTTCGACGTTTCAGATGAAAGTTGGAATCACGAACAGTTCAATTTTAATCGAACTTATTCTAACGAGGCTGCAC
TRINITY_DN22419_c0_g1_i1	CGTGTTGCAGAGCGGCGGTCTGCTGCCGTTTCTCAGTGTGCGGCAGAATATCGAATTGCCCCGGCGCCTGCTTGGTCTACCTGGCAAGAGCGAGTTGGTCGACGAGGCCATCTCTCGTCTGTGCTTGCAACCCTTGCTGGGCAAGCTGCCGGCGCAACTGTCGATCGGCGAGCGCCAGCGCGTATCTTTCGTCCGCGCGATCGCCCATGAGCCCGACCTGCTGCTGGCCGACGAGCCGACCGCAGCGCTCGATCCTCTGCAGGCGCAACGCCTGTTCGAGCTGATCATCGAAATCGTCCAGCGTTTCCAGATCGCCGCGTTGTT
TRINITY_DN22409_c0_g1_i1	AGCAATGAGTTCGAGCAACGATCGGATCATTTTAATGGGAGTAATAATCAAGTGCCTAGGTTGATAAATGGTAAAGAAACGCAACGAGGAGCTTGGCCTTGGCAGGTATCGTTGCAACTCTTACATCCGAAATTCGGTCTCATAAAACACTGGTGCGGAGGCGTCCTCATATTTCCCTCTTGGATAGTTACGTCAGCCCACTGCATCCACAACGAAATCTTCAGCTTACAATTGGCGGCTTTGTGGACGGCTGTGTTAGGCGAATGGGATCGCGAAGTCGAAGAAAATACTGAGATACGGATCCCCATTGAGAATATATTCGTGCACGAACATTTCCATAACTATCAACACGATATAGCGTTACTGAAACTATCACGAGCAACGGGTCGATATGATAAA…
TRINITY_DN22448_c0_g1_i1	TGCAGCTAATCGCCTTGGAACAGCTCTGTATGCTGTTGTTGATGTCCGATAATGTCGACAGGTGTTTCGAAAATTGCCCTCCTTGTTCATTCTTGCCGGCTCTTTGTCGTATATTTTTGGACGAATGTGCCCCGGATAACGTGCTGGAAGTGACGGCTCGTGCGATCACCTACTATTTGGACGTGTCGGCCGAATGCACCAGACGTATTATATCGATGGAAGGCGCGGTTAAAGCCATCTGCAATCGTTTGGTGGTGGCCGAATTGGACTCGAGAACGAGTAGAGATTTAGCCGAACAATGTATTAAAGTATTAGAATTGATATGTACTCGCGAAGCCGGCGCTGTATTCGAAGCCGGCGGTTTAAATTGCGTATTATCATTCATTCGTGATAATGGCT…
TRINITY_DN45111_c0_g1_i1	CGGTATTTTACAGCATCTCCTCACCAAATCGATCTGCAAAGATCAAACTATGTATGGGGTGTAAATTGGCGACCAGAATATGATCCCTTAAATTTGAGTCAAAATCGATTAAAAATGTATCCAAAATGGTGGACTCTTAAAATTTGAAACATGGGCTTATGTCATTCTTGTGCATAAGTACTACATATTTGAAATTGAACTAATTTTTGGGTCTTTTTTGGAGGGATATGGTGGGCGTTTTGGACTCTGTAATGGTTGTGGTGTATGAACTTGAAAAGTTTACTCGACAATATTACCTATATAAATGCGAACTGGCTCTAATTAAAAACCGAGTTCCAGTAATACGACATGGCTGCTTACTATAACTAC
TRINITY_DN45131_c0_g1_i1	CTGCATCGCCATGGTGAAGGGACGCCAAGGAGAGCGCGTTAGGCTTTACGTTCGAGGAACGATTCTCGGATACAAGAGATCGAAGTCAAACCAGTACGAGAACGTATCTCTGATGCAGATCGAGGGCGTAAACACTAAAGAAGAAGTCGCTTGGTACTGTGGGAAGAGATTGGCTTACATTTACAAGGCTAAGGTGAAGAAGAATGGAACCCATTATCGCTGCATTTGGGGGAAGGTGACTCGCCCCCACGGTAACAGCGGAGTTGTTAGGGCGAAGTTTAAGTCTAACTTGCCGCCGAAATCTATGGGAGCGAAAGTTCGTGTGTTTATGTACCCGAGCAACATTTGAGCTTATCATGGATACTGATGAAAAGAGCTCTAAGTGGAGTGCTGAATTCG…
TRINITY_DN45188_c0_g1_i1	CAAGGTGGCCCTCACAATCACCAGATTGGTGCTCTTGCTGTCGCACTGAAGCAGGCTTTGTCGCCTGGATTCAAGGCCTATTCCAAGCAGGTGAGGGCTAACGCCATTGCTGTTGGGAACTATCTGATGAGCAAGGGATACAAGATCGTCACCGATGGAACTGAGAACCATCTTGTCTTGTGGGATCTCCGCCCTCTTGGCTTGACCGGGAACAAGGTTGAGAAGCTCTGCGATCTGTGCAACATTACAGTGAACAAGAATGCTGTTTTCGGAGATAGCAGCGCTCTAGCTCCTGGTGGTGTCCGTATTGGAACTCCTGCCATGACCTCAAGGGGATTGGTCGAGAAGGACTTTGAGCAGATCGCGGAGTTCCTCCACCAGGCAGTCACCATCACCTTG…
TRINITY_DN45166_c0_g1_i1	AAAAAAGTCATGAATAAATTTAGAAATGGTAAAATAAATGTTTTAGTCGCTTCAAATGTACTGGAGGAAGGTATCGACTTACCTGACTGCAACATCGTATTTATGTACGACTTTCCAAAAACATTTAGATCCTATATACAATCTAAAGGACGTGCGAGAAAAGAACAAAGCTCGTATATTCTACTCCTCCATCATGGCGACGACAAAAAATCATGGAATAAGATAAATGAATATCGAAAATTGGAACAAGAATTGGAAAATGTAGTGCATCAAATCGATATTGCTGGTGAATCAGACGCTGAGCAATTTGCAACAAACGATGAAGAAATGTATAAAACTCTTGCTGAAGCTAACCTCACTAAAACACAAGCCATTCCTATTATAAGTTTATACTGTTCA…
TRINITY_DN45145_c0_g1_i1	TAATATTACAGAAGGTGTTTCGTATATCGGATCATGGTTAATGAAATCGAGAAAAGTATTATTTCCGGAACGGCGAGGCAACAACTGGCTAGACGGTGGAGCTCATTTTTACGACGTATATGAAACCAAAGATGGAAAATTCATGTCCGTTGGAGCCTTGGAACCTCAATTTTACAATGAATTGTTGAACAAATTGAACTTCACCCATGAAGAATTACCACAAACAGGAGATCCGAATGTATGTCGAGAAAAACTACGAAATAAATTCAAAGAAAAGACTCAAGAAGAGTGGTGTGAAATTTTTGATTTATCCGACGCTTGTGTTACACCAGTTCTCACTATAGATGAAGCATTCAATCATCCTCATCATGTTGACAGACAGTCGTTTATTAAAGATTA…
TRINITY_DN45145_c0_g2_i1	CTATGAATAATTTAATTAATGATGAATTTCAATTATAGCATGAATATAACATGAAAAGTTGTAATAAGAATTTTGTTAGTTAATTAGAAATTTGTTTCGAGCTCACAACTTCACACCGTGAAAATAGTTCCTTAGTTCCTTGCAACTGGAATAGTTGAAGAATTTTATACTTTTTTACTTAAGTTATGCCACTAAGAGGGATCAAAGTTGTTGAATTAGCCGGCTTAGCTCCTGGGCCATTTTGCGGAAAAGTGCTTCTCGATTTTGGCGCATCCGTAACCAAGGTTCACAAATTAAATGAACCATTTCCAGAT
TRINITY_DN45145_c0_g3_i1	ATGTTCTTTCCAGCGGAAAGAAATCGATTGGTCTTAATTTGAAGAGTAACGATGGTGCTGAAATATTGAAAAAATTATGTTCCACAGCTGACGTGCTGATTGACCCATTTAGAAAAGGAGTGATGGAAAAACTCGGATTTTCTCCTGATGTTCTCTTACAAAATAATCCTAAATTGATATACGCTCGATTATCTGGTTACGGCCAAAGCGGATACTATTCTTCTATGGCTGGTCACGATATTAATTATCTTGCTATAACTGGCTTACTGTCAATGTACGGCTGGAGAGGCAAACACCCTACTCCTCCTTGTAATTATTCTGAATTTGCCGGTGGAAGTTTAATATGTGTTATGGGCATTTTATTAGCCATTATCGAAAGAAATAAAACCGGCGTTGGCC…
TRINITY_DN45152_c0_g1_i1	GCTTCTCGTCGCACGAACGGCACGGCTCGGGCATCCAGTCGTCACCGCGAAAGCGGTTGAAGCCGAACGACTCGCGCCAGATGTGTGCGAGGCTGTGTTCGCGCACGTTTGGGAACTGCACCGGCAGCTGCCGCGCGCTGTGGCAGGGCAGCGCCGTGCCGTCCGGGGTGATGTCGAGGAACAGATTGCCCCAACCGTTCATGCAGGCTTTGGGGCGCTCCTCGTAGTAATCCGGGGTGACGAAGATCAGCTTGCACGGGTGATTCTCGGCCGCCAACTTGTCGCGCCACTGATTGGTGATGCGCTCGGCACGCTCCAATTGCTCGCGGGTCGGCAACAGGCCAGCGCGGTTGAGCTCGGCCCAGCCGTAGAACTGGCAGGTGGCGAGTTCGACGAAGT…
TRINITY_DN45162_c0_g1_i1	ATGCGCGAGCACGTGGCGCAGGCGGTGAACGCCGGGCTGATCGGCGCACCGTCGGACGAACAGTGGGCGATGATCCTCTGCCGCGCGCCGCTGGCACGCATCTTCGCCGGCGCCGGCTCGGGCAAGTCCAGCACACTGGTACTGCGTGTGGTGTTCCTGCTCTGTCACCTGGAGGTCGACCCCAAGCGACTGACGGTGATCTCCTTCACCAACGCCTCCTGCCACGAGCTGCGCGAGCGCCTGCAGCGCCTGCTCGACTTCTGGCACTACCCGCACGATGCGCGCCAATGCGTGCGCACCTTCCACGCCGCCATGGCCACGCTGGCCAAGGAAAGCCTGAGCAACCCGCGTTGGTTCGAGCAACTGGACGAGCCCGGCGCAGAGCCGGACAACCCGCTT…
TRINITY_DN45186_c0_g1_i1	TAGGGTGTTTACAGAGGATAAATAAAGAAAAATACGAGCCTAAGGAATACTTAATACTCGCTACTCAAGCCTCTAATGATATCGTAGCAATTCACAACCAATGGACCGGTGGAAGTCCTAAATCCGATGTTTTACCAATATATGTTCCTAATAGAATCGATACTTTGCATGAAGCACGAACAAATGGAATACTCGGCGATATCTCTTTTACGAATAAATTTTCTCGCTCCCTCATCGGCCTATCTGGCTACAAAAAGAAGAAAAGAATGGGTATATTCTCGCTCGTATCAACCGGCGACATATTTCATCAAAGCGTACAGATAAATAAAAATCGTCCGTTTTGGAACTCCGAAAACAACGTAAAACTGTGTCAACAAGAACTGAATCATTTAAAAGCCT…
TRINITY_DN45170_c0_g1_i4	CAACTTTCTCCCACCGATATATGAGCTGTCTGTACTGTTTCATAACTTTCGAAGTATTGGATTGGGAATTATTTCATTGAAAATTCCTGACTTTGATTAATCATATTTATTCTTTTGTAGTAATATATTTTTTATACAGTTTACAGGTGTAATTCTAATTTCAGTGGGTAGCACCGTAAATAATATCTACACAGATTATGCTTCTTTCGTAGAAGCGCGTTTTTTCTCTCCATCCATCATAATAATCAGTATTGGAATCTTGGTCCTTGTGATCGCCTTATTCGGTTGTTATGGAGCATTTAAACTTAGTGTTGCCGCAATTATGGGGTACTGTGTTTTACTTGCCACTGTTTTCATTTTGGAAACAGTCGCTGGTATCGCTGCATACATGTTGGAGGA…
TRINITY_DN45170_c0_g2_i1	ATTAAATAAGAATTTGGGCTTGGAAAAACTGATTCTTGGATTTTTTCTTGAATTCAAAGAAAATATAAAAAAATATCCTTGATTGGAATTTTGGAAAGTTTTAAAACCTAAGATTTGGATCCCTGCGCCCCCTCAGGAACCTGTGACAATCTGCCTTCTCTCCCCTTTCTTCTACTCAGCCCTGCTTTATCAGAATAATAAAAGATATGATTTGAAAAAGTAGTCTATCTTCAATATCGCAGGTGATAGGCATGATTAATTGGTCAAGGTTCAAAAAGAAATAAGAGCTTCAATGAATTCCGTAAGTTAATATTCCGACTTTTTAGTTCACTTTTTTCATTTTAAAAATTTCGTAGATCCTTCAATTTTCAAAATAGGCAATATCTTTATAAAATTTTG…
TRINITY_DN45193_c0_g1_i1	CGGCCAGCCCAGGTGATGCGAGAGCACCGCCGCGGTATAGGCACCGATGGCGAAGAAGGCGCTGTGGCCGAGCGAGATCTGGCCCGTGTAGCCGGTGAGCAGGTTCAGGCCCATGATGGCGATGCCATAGATCAGCACCTGCGTCATCACGTACAACGGATAACTTTGCCAACTAAAGGACCAGGCCAGCAGCGCGAGCCCGACCACCGAGGCCGTCCAGCGCAACCAGGTGGGCGATGCCACCGGGCGGATGTTGAGTGGGGCGCTCATGGTACTCATGCTCACACCCTCACCTGGGCCGTCTTGCCGAAGATACCGGCGGGCCGCAAGACCAGCATCGCGATGATCAACAGCATGATGCAGGTCAGTTTCAGGTCGTTGCCGACCACGTAGGCGCCC…
TRINITY_DN45173_c0_g1_i1	AGCAACTAATAAAATGGAGGAATCATGGTTTATAACACCACCACCATGTTTCACTTCCGTTGGACCCATCAATATGGAAACATCGCCCTACGAGAATCTATTGATAGAGCATCCAAGCATGTCAGTGTATCATAGTATTAAAACTGCTCAAGAGGCGGCCGAGAGTTTTGTTAAATTGGATATTGGAGTAAATGATGTAGAAAATGAAGAGCAGCAAAAGTCCGATGAGAAGACCACAACCAAGAAGAATACGCAAACGGTTCAATCACGTCAAGCAGGCGCTGGTTATCGTTTGGATCGCCAGAGTTTGGTCCAATTGAGACAGGAAATATTGGCCCGCAATGTACAAAAGATACAAACGAAAAAGGAACGCAAGGATATTTGCCGTGCGGCCATTAA…
TRINITY_DN45149_c0_g1_i1	GCACTGTCGGCCCAGTCGCGGATGAAGGGCAGGACCACGCGGCGCTGGGCGTCCGGCAGCGACTGCATTTCCACATGCGAGCGCATGCGCCAGAAATGGTCGAGGCCGTCGAGCATGTCGCGGGTGAGCCAGGGCTGGATGATCTCGATATGGGCTCCGGCCGATTCCAGCCAGGCCGCAGCCTGTTCCACCACGGCACGCACGCGCGGCTGCAGGGGCAGGCCGCAGCCGGCATCCAGCAGCAGGCCTATGCGCAGGCCGCGCACCTGGGCGGGGTCCATGTCGAAGCCGCTCCAGGCAATGTCCTGGTGCGGCAGGCCCATGCTGTCGCGCGCATCGGGCAGCGACAGCGCCTGCATCATCAGCGCGGCATCGGCCACGCTGCGCGTCATGGGGCCG…
TRINITY_DN45158_c1_g1_i1	GTCCATGAGGATCACCGAGTAGGGCTTGCGGCGCACCGCCTCGGTCAGGTAACCGCCCTCCTCGTAACCCACGTAGCCGGGCGGCGCACCAATCAGGCGGGCCACCGAGTGCTTCTCCATGAACTCGGACATGTCGATGCGCACCATGGCCTCTTCGGTGTCAAAGAGGAACTCGGCCAGCGCCTTGCACAGCTCGGTCTTGCCCACCCCGGTGGGGCCGAGGAACAGGAAGGAGCCACTCGGCCGGTTGGGGTCGGCCAGGCCGGCGCGCGAGCGACGCACCGCGTTGGCCACCGCCACCACGGCCTCATGCTGGCCGATGACGCGCTTGTGCAGTTCGTCCTCCATGCGCAGCAGCTTGTCGCGCTCGCCCTCGAGCATCTTGCTCACCGGGATGCC…
TRINITY_DN45158_c2_g1_i1	TGGCCGACCCCAACCGGCCGAGCGGCTCGTTCCTCTTCCTCGGCCCGACCGGGGTGGGCAAGACCGAGCTGTGCAAGGCGCTGGCCGAGTTCCTCTTCGACACCGAGGAAGCGCTGGTGCGCATCGACATGTCCGAGTTCATGGAGAAGCATAGCGTCGCTCGTCTGATCGGTGCGCCGCCCGGCTATGTCGGCTACGAGGAGGGCGGTTACCTGACCGAGGCGGTGCGTCGCAAGCCGTATTCGGTGGTGCTGATGGACGAGGTGGAGAAGGCCCACCCGGATGTGTTCAACGTGCTGCTGCAGGTGC
TRINITY_DN45150_c0_g1_i1	TTTAGAACGATCTAATCTATCAATTTGTCATGCATATTATATTCAAATAACTCCAAGTGAAACCAATACCTAAGAAATTTAATGAAATATTAAAACATTCCCGAATGCAATCAATTAAAAATAGGCTAATCAGTAGCAGAGTCGAGTATACTTTCTAATTGTTTATCAACCAGGAGTATTAGGACCAAGATGCCGGGAAGGCGCTTTCTTTGCCACTTTGGGTACCCAATCGCTTAGAAAAAAGGAAAATAAAAACAAGACTATTAAAAATTGACCAATTTACGTAAAAATAACTTTCTAAACGCCTCAGCAAGGCAATAATTAAAAATAAATAGGTACGGCAAAGCAAATGAAAAAATTACTAGGTAATACGTAGAAAACACAAAATTTGTAATAAAA…
TRINITY_DN45184_c0_g1_i1	GGGTAGGAAATGCGTCTGAACTAATTCAATAGGCCAAACACGCCGGGTTACTGATGATATCATTTTAGCGGGTGATGTCGGTGAGCGAACTGGTTCGTATTAGTAGATTTTTGTTTTGCGAATGTTTAAAAGTGACCACTTATCGTGAACAGTGTTGCTGATGGTGTGCTGGAGAGTTTTAAACAACCATGAGGTTTTGCAGGAGTGGACCACACCTCATGTTATTTGTCATCGCACACACTGTTATTGTACTATGTAGTCGAGTGTTGATTTGTTGCCTCGCTGAATATGCAGATTCTATCAAACTAACAGATTTGCAGTCGAATGGGCAAAATACGAAATTCCATGAAAGATCTGAGGACTTCGTCAGCACTTTCTCTAATACAGCATCGAGGTCAG…
TRINITY_DN45184_c0_g2_i1	GAAATATCGGCACTGGCGGTGCTAGTACTGCCACTGGCACCGGCACCGGCACTAGACGTGTCATCTATTACGCTACCTTGCCGGAAGTGGTTCGTTATTCGTCGAACGTGTTACCGGTTGCTGGCGAACGTTACACCGGCAACTATGCGATCGCCAATCAACAACGCTCTTTTGCACCGTCCAAAGGAGGTAAAGAATTCGTGACCAGAGTACAGTCTTCTATTATCGACGTTCGACCGCGAGGCGAAAATAAAAAAGAAATCGGCGTAACGCCAACATTTACCATCATCGACGCGCATCCAAATCCGACACCGTATTCCGGTTATCCGCCGAGAATGCACTACGCCGATTATAATGTGATCGCAAACGTTGATAAACAGAATTACGGCAATTACCACG…
TRINITY_DN45169_c0_g1_i2	CCTTAACACCTAGCTTGAGTCGTTTAGTCACTGTACCACTATTTACACTTTGAAAAATGGAGTTTGCTGAGGAAGCAATCAAGGTATCATCCAGAGCAGTAAATTGTGATACGAAAGGAGAATATAGAGCTGCTGTGTATTACTACAAAGAGGCTTTAAAATTGTTAGAACTCGCATATAAAGAACAACCTAATCATCCAGATGCTGTAAACTGGTGTAAAAAAATGCACGAATATGCTGATCGCTCTCATTTCTTACAGTATCAAATCGATTCCGAAATTATTAAACGTAATAAAGACATCAATGAATCCAAAAATATAATCCAACTGAAACAATGCCATTTTCTGTTGAAACAAGCTTTAGACGCCGATGAATCTGGCTTAAATGAACTAGCGTTAG…
TRINITY_DN45180_c1_g1_i1	CTGCAGTAGCTGGCGCGCCTCGGCTTCGCGCCGCGCTTGCTCCAGGCTGGCCAGCGGCAGGCCGGTGCGTTGCTCGAACAGGGCGGCGGGCGCGCCTTCCGTGAGGCGCAGCACGTTCATCAGGAACTCGAAAGGCAGCTCCTCGGCATCCAGCACACGCTCGCCGGCCTGGAAAGCCTTGGCCGGGTCGAGGTAGTCCTTGGGCAGGCGGGTTTTCCAGCTGCGGACGATGCGCCCGTCCGGGGCGCTAAGCTTGGCGTGGGCGCCGGCGCCGATGCCGAGGAAGTCGCCGAAGCTCCAGTAGTTGAGGTTGTGTCGCGCCTGGCGGCCGGCCTGGGCGTAGGCGGAGACCTCGTACTGCGCATAGCCTTCGGCAGCCAGCAGGGCCTGGCCGGCTTC…
TRINITY_DN45155_c0_g1_i1	AAGTTCTGAACTTAGAACAATGTCAGAAAATGAAAGAAAGTGAAAAATGAAAAAAATGTCTCTAAACAAAACTATGAAAAAGCCAAGCAAAAAAGATGAAAAATGAAAAAGGGTTTCTGAAGAATGCAAAACTTGAAATTTCACAATGGGCAAAACAAATCCCCCCCCCCCCCCCAAAAAAAAAACGAAGTCAAATAGGAATGTCTAGAATAAAAAAATTCAAAAAAAGTAAAAGATATCCTATAATTCAAAAACGTGTCAAGAATAAAAAAAAATGAGTGAAAAAAAATGATAATGCAATAGAAGTCCATTTAAAAAATTCCAAAATTGAAACAATGTTGGAAAATCAAATGAAAATTTTTTATCGAATTCTCAATGGTCGTTGGCAATGAAATCTAA…
TRINITY_DN45103_c0_g1_i2	CCACCAGGCGCCGAAGATGGCCTATCAGGAAGCGGCCGTGAGCAACCCGGTGGATGGCCACGACGTGCCGGTGCCGCACTTCGGTGTGGTGCTCGGCTGGGCCGACTGGGAAGCGCTGGCCGAGCGCCTGCGCAGCCGCGACACGCAGTTCGTCATCGAGCCCTACGTGCGCTTCAAGGGCCAGGTCGGCGAACAGGCGACCATGTTCCTTCTCGATCCCTGCGGCAACGCCTTGGAGTTCAAGGCGTTCAAGGACATCGGCCAGCTGTTCGCCAAGTGAGCGCGGGACAAACCTTCAATCCAGCGGATTGTCGATCTGCGCGCGCAGCAGCTCGGCGAAGGCGCTTGCCTCCACCGGGCGGCTGATCAGGAAGCCCTGGATCTCGTCGCAGTTCTGGC…
TRINITY_DN45103_c1_g1_i1	CGACGACTTTGGCACCGGCTATTCCTCGCTCAGTTACCTCAAGCGCTTCCCGGTGCATTACGTGAAGATCGACCAGACCTTCATCCGCGACCTGTCACCCGGTGGCGAGGATGCCGCAATCACCCGCGCGATCATCGCCATGGCTCACAGCCTGGAGCTGAAAGTGGTGGCCGAGGGCGTGGAAACCCAGGCGCAGATGGATTTTCTCAAGAGCCAGAACTGCGACGAGATCCAGGGTTTCCTGATCAGCCGGCCGGTGGAGGCTGCGGCCTTTGCCGAGTTGTTGCGCGCGCAGCGCGACCACCCGCTG
TRINITY_DN45198_c0_g1_i1	CGAAGATATTGCAATGCAGCACAAACTTCAGATTTCCTTGAATAATTTTTATCAAGATGAGACTGATAGATCAGCAAGTATTCCTAATCCAAATGCCGTGTCTACTGGGCTGAGATTGTCTTATGATGACGATGAGCACAACTCATCTGTCACAAGTGCGAGTGGGAGCATGCCTTCACTTCCTATTATCACGTCCCTTGGTGATAATATAAGGGCTGAAATTGAACGGCAGAAAGAAGAATTTGATCATTACATTAGAATTCAGGAGGAACAATTTGCGAAAGGAGTGAAAGAACTGAAACAAAGGCACATCGCATCGTTCCTCAACGCCATCGACAGGGGGGTGAGCCGAAAACTCCGAGAAAAAGAAATTGAGATCGAGACCATGAACAGAAAAAA…
TRINITY_DN45138_c0_g1_i1	TACTACACAAGCTGGAATGACTGGTGTTTTGCCTGGCATGTATACTCATGCTGCGGCTATGTCAGGTCAACCGCAACAGCCACCTCAAATGATGTTGCAGCAACAACCACAACCAATAAATCAACAACAGTTAGGTAATCATATGAGTAACATGATGGGCAGACCTCATCAAATGGGAGAACAGCAACAGCAACAGCAACAACAACAACAACAACATCAGCAACAGACAACTGGTCCTCAGCAACAACAGCAGCAACAACCGCAACAAATGCCCCACACCCACAACCAACCTCCGCCTACGACTCAACAGCAGCAGCAACAACAACAGATGCCTCCACAGCAGCAACAACCGCAATTAGCCCATGTGATGTTACAACAACAGACCGTTATGCAGACTCA…
TRINITY_DN45171_c1_g1_i1	GCGACGATGGCCACGGCATCGCGCGTGGCCTTCTGGCGATTGGCCTCGGCCGCCTGGCGCGCCTTGCGCCAGACTTCGGGCTCGCTGATCTGCTTGGCCGCGTACAGCTCGCCGGCGGCGTAGGTGCAGCCGTCGTCGGCGTCGCGCTGGGCCCACCACAGGTCGCGCACCTGCTGGCCCAGGTTGGCAGCAGGCTGGCCCTTGATGCTGTCGATCAGCAGGGCGTAGCAGCTGACGGAGCGGTCATCGCGCATGCGAAACGCCCCGTGCACCTGATCGAACATGCCCCAGTCGCGCCGCTGCCCCAGCAGCAGCAGCCAGTCGTTGCGCAGCCGGTCTTCCTGGT
TRINITY_DN45106_c0_g1_i1	AATTTACAATCGATATACCAACAAACAGAAAACTTACTTTATAACGAAAGTTCCACCGAACCTATTGACCAGATATATCCATCTATACAACAACAAAATGTAAGCGACTGGTTTACTCAATTGTTGAAAAATTCACAAGCAGGAAGTGCAGCTCAGTATTTCAACTTCAGCAAGTTATCTCCTCAACTGAACTTCTCCAACGATTCGTTTTACAAATTACCTATTAATTTCAAGGTGTTTCCTGATTCCGAAAATATTACCGTTTTGAATACCACGTTGCCATCAGATGTTCGTAAAGTTGATGCCAAAAGTATTTTCAAAGATGCATCTGGGTTTACTCCTTATTTAAATAATAAAAACGAGATTTACTCGACTGCTCCTCTTATCGATTCGTTGGCT…
TRINITY_DN45106_c0_g2_i1	ATACCAGTAAGCCTTCCATTTCGTTCCCAAGTATACCAAATGGAGGGCAAAGTAAACCAAACAGACCGATTCCAAATACCTCTACGTTACCTGCGGATATACTGGCGAAAAAAATAGCCGAAGATGGGGGCAAGAATTCGTCGAAATACCTGGGAAATATATTGGGGCATTTAGGTTTACAAGATGTAAAAACTGTAGGAAATGGACAACCTATGGATTTGTATCGATTACACGGTAATGACGAACATCAAGAATTTAATCGTTCGTCTGTGGATCATATTCCATCCATGTTTCCTCCAACATTCCTGTCCCCTAGTCAACTTCCTCCTGCCAGGAATACATTGAGTAACCAAACAAACACATGGGTGTTTCCATTGGCCAACCAAACAACCACTGTGA…
TRINITY_DN45109_c0_g1_i1	TTTTCCAAGCTCAGAAGCAGGGCTACCAGAAGGGTGCGAGAACTGCGACATGCTTGCATCTATAGATATGATGAAGAATTTCTTTCTTGCTGCTCAAATGCTTGAGTCGCAAGTGGTAGACTTGTTGCAAGAATTGAATCCATTACCAAGTTGTTTAATTTCCGATATGTGTTTTCCTTGGACAACTAATGTTGCCAAAAATATTAACATTCCTCGGATTGTTTTTCATGGGATGTGTAGCTTTTCTTTATTGTGTTTACACAATTTAAGAGAATGGAAGGTGTTGGAAAATGTTAATTCGGATAATGAGTATTTTTCAGTGCCTGGTTTTCCGGACAAAGTTGAACTGACCAAAGCTCAACTAAAAACCATGGTTGATCCAAGCAATTCGGAATGGGA…
TRINITY_DN45120_c0_g1_i1	GGTGATCAACTTGCTATTGCCAAGGAGACTGGCCGGCGACTGGGAATGGGAACAAACATGTACCCATCTTCCTCATTGCTTGGGCAGGACAAAGATGCATCCATTGCTGCTCTTCCCGTTGATGAATTGATTGAGAAGGCTGATGGGTTTGCTGGGGTCTTCCCTGAGCACAAATACGAAATTGTTAAGAAGTTGCAAGAAAAGAAGCACATTTGTGGAATGACTGGGGATGGTGTGAATGATGCACCAGCTCTAAAGAAAGCTGATATTGGAATTGCCGTGGCTGATGCCACAGATGCAGC
TRINITY_DN45107_c0_g1_i1	AATCATTGAAGAGTCTGCCCTAAGAAGAGAAAATGAAATCCGAAATGCGACCAAAAACGTATCGAATGTGTTTGCTGCAAAAGTGAAACCTAATGAACGTGTGAATTCAATTAAAAAAACCTGCTTCAACTGCGGCCAGTGGGGCCATTTGCCAGCGACATGTCCTAATCATGGAAAGAAATTATGCTACAGTTGCAAAGAATTTGTTACTGATCATTTATCGAAGAATTGCCCAAATAAAAAATTCAATCCTCCGCATCGTACTATTCCAAAATGCGATTATCCGACTCATGAAAAAATCAATCGAACCAAACCCAAAATTATTCGACAACTCAAAAGTAAGAAAACTTATCATGCGAATTATGTAAAGTTTGATAGTGACGACGAGTTTGAATACTT…
TRINITY_DN45114_c0_g1_i1	CAAAGCTTCGCAACTTATGAAAGGGTGTCATTTACCATTATTATACATCGGTTTAGAATGCGGTTTAACTAGTAATACGGTCTTGGCAAATAGATATTTTCAAGAAGCTAGACTTTTAGCGCCAAAAGATCCGTTTGTTATGCACGAAATGGGAGTGATAGCGTATCAAAACCATAGATTTGATAAAGCTGAACATTACTTTCTGGAAACTTTAAATCGTCTTAAAGAAATCAACGAACCGTTATTAGCTGATAAATGGGAAGCATTGTTTAACAACCTAGGGCACGTATCGAGAAAAATGAAAAAATACGACAAAGCTTTGGAATATCATCAACAAGCTCTTCTATTTTCTCCACTAAATGCTTCTACGTTGACGTGTATTGGACTGGTTCATTCGTT…
TRINITY_DN45124_c0_g1_i1	GGAGCAGCTTCCCTTATGGCTGGTTCAATGAGAATGACTGTTTCTCTTTGCGTCATATTTCTTGAGCTAACAAACAATCTTCTCCTTCTGCCAATAACAATGCTGGTTCTTCTAATTGCCAAAAGTGTAGGAGACTGCTTTAACCTAAGTATTTATGAAATAATATTGGAACTGAAAGGTCTACCTTTCCTGGATGCCAACCCGGAGCCATGGATGAGAAATATCACTGCTGGTGAGCTTGCTGATGTAAAGCCACCAGTAGTTACACTCTGTGGAGTTGAGAAGGTGGGACGTATCGTAGAGGCCTTGAAGAACACCACATATAACGGATTCCCTGTCGTCGATGAAGGAGTAGTGCCACCGGTGGGTCTGCCAGTTGGGGCAACTGAATTGCACGGT…
TRINITY_DN45178_c0_g1_i1	GGAGCTTTCCCATCAGAGCACGTTGCTCAGTGGCTATCGCAGCCTGTTCGCCAGCCTGCTGCTGATCGTCGGCGGCCTCGCCGTCACCGCCCTCCTTGCCCTGCGCATGAGCCGCAGCATCAACGGCCCGCTGCGTGAAATCAAAGCGGGGGTCGCGCAACTCAAGGACGGCCATCTGCAAACCCGCCTGCCGCCGCTGGGCAGCCACGAGATGGACGAGCTGGCCGCCGGCATCAACCGTATGGCCGAAGCGTTGCAGAATGCCCAGGAAGAACTGCAACACAGCATCGAGCAGGCCACCGAAGACGTGCGGCAGAACCTGGAGACCATCGAGATCCAGAACATCGAGCTGGACTTCGCGCGCAAGGAGGCTCTGGAGGCCAG
TRINITY_DN45175_c0_g1_i1	ATGAAGACAAGCTAAACGCTACAGATTTATTCAGTATAATTTTAACGAAGTTGTCCAAAGATAATTGGAAGTATTACCCTTCGATTTGTTGTTGTTTTGCTTGGCTTCTAGATCATATCGAGTTACCATATATGAAATACTTTTTACCTACAATTTTACCAATAACTTTGAATATTTTGGAAGATTATGCTACCAGTAGTAAAGAAATAGGGTTGAAGTGTTTATATCAAATTTTATCGAATGTTTCTGCGGCGGAACTACAGTGGCACATTGAAATTAAAATCTTGCAAAATATCTTGCAACGTTTGTTATATTACAGGGAAAGTGAACTGATTATCCTAGTTGTAAAATGCGCTTTAGAGATAGCTGAGAAATCGCAGCCGAACTCAAAACATTCTG…
TRINITY_DN45151_c0_g1_i1	TTTAAAAAAAAAAAAAAAAAAAAAAAAAAAAAAAAAAAAAACATACCCGCTTAGAATTTGACAAGTAAGCAATTAAAATTCTTGTCCCTCCCCCCCCCCCTCAACCAATCCAAAAATAATACCAAATATATTCATTTCAGTAAACTTAATTTAATTTTTTTTTCTGCAAATACAATGTTTTGGAACCCACTGCGGCTCTTTCAATTTCGACTTTTCGCCTCATTTATAATTCTGAGATAAAGAGTTCCCTTTGTGACGTCAATATTTTCGAATAATTCGCCACGGCGAATTCCCTATGGGCTGTATTTCGTAAAGCAATAGCAAAAAACCATTCCAACTACCTGGACGAGTAACTAAAATAAACGATGACCATAAAACGAGTTTCGAATCATCCTACAA…
TRINITY_DN45141_c0_g1_i1	CCAGGCCGACTCCGAGCCCAGGTGGTCCACGATGACCACGCGGGCATGGCGCAGCACCTCGTCCACATACAGGTCCAGCGAGGCCGGCTGGCGCAGGTACAGCAGATTGGCCAGCCGCACCGAGGGAAAGTCCGCCGACGCCCCGGCCAGCGCGGCCACGGCCGAGGACAGCAGGGCCAGCGTGGTGTCGGCCGAGCTCAGGATGACGATGTCGGCCGGCGTCTGGTCGAGGCGGGTGACGATGCTCTCGTCCTCGACGAAGCCGCCGGGGCGCGTGGACAGCAGGTGCATGGAACAGGTTTCAGTGCGGAATCGGAAGGTCAGGCGGCCACATTCTCCAGGCCCTTGCGCAGCGCTGCTTCATCAAGGTCTTGCCCGATGAACACCAGGCGCGTGCCG…
TRINITY_DN45154_c0_g1_i1	CTCTAGTGACAATCCAAAATTTGGATACAATGCTGCAACTGGCAATTATGAAGACTTAATGGCTGCTGGTATTATTGACCCAACAAAGGTGGTGAGATGTTGTTTAGAGCACGCGTCATCAGTGGCCAAGACATTCTTGATGTCAGATTGTGTGGTGGTAGAGATCAAGGAGCCTGAACCAGCAGTTGCTGGCAACCCAATGGACAACTCAGGTTACGGTTACTAGATGATTGAATGAAGGCTACAGATTAGATGGAAGAGAAGAACTGCACCTGCGCGATGATAGTGGTAGATGAACAATGT
TRINITY_DN45129_c0_g1_i1	GATTGGAGTTCGTGGAGTTCTTATCAGTTCAATTTCAACATTTCAATTTCAACATCAACGTTTTGTCATTCTATCGTGTTCGTTTTCATATTTAACCATCATTCTATTTAACCTCTTCATTAGACGTTTGAATCAATCAAAATCACGAAGTATTATATATTATTTATCTATGATCAAAATTCTCCATTATTAATATGTCATTATAGTGAATAATTATATAAATTCAAAATGACTGATAGCGAAGATAGTGATGTATGGAAACATCTCAGTACCATCACTTCTTTCGATGAACCTGACTCAAGAAATGATTTGGGAGTTTTAAAGAAGGATTTAGGATTATTTTCACCATCTAGTATTTTGATTGAATCACTTATTGAACAGATATGCTCCTTTCTTGAA…
TRINITY_DN45177_c0_g1_i1	GGCCTCTTCCATGGTGGGCACGTCGGGCATGCTGGACGAACGCTTGGCCGTGGTCACGGCCAGGGCGCGCAGCTTGCCCGACTGGATGTGCGGGCGCGCCGAGGTGATGGAGTCGAACATGTAGTTGACCTGTCCGCCCAGCAGGTCGGACACCGCCGGGCCCGATCCCTTGTAGGGGATGTGCAGGATGTCCACGCCGGCCAGCGAGTTGAACACTTCGCCCGCTAGGTGGATGGAGGTGCCGTTGCCGGCCGAGGCATAGGTCAGCTTGCCGGGCGAGGCCTTGGCGGCGGCCACCACGTCGGCCACGCTCTTGACGTTGGGCTGGGTGGAGTTGGTGACCAGGATGTTGGGCACCACGGCCAGCACGCCCACGGGGGCGAAGTCCTTGATCGGGTC…
TRINITY_DN45195_c1_g1_i1	GCTCTTCCTTGGCGGCATCAACCTGGTGCGCTTCATTCCGCTGGCCGCCTGCGTGCTGGTGCTCGGCGCCGTCGTCATGACCAGCCAGGCCTACCGCCTGGAGCGCCTGACCAACTTCGTCGACCCCTGGGCCGACCAGTACGGTGCCGGCTACCAGCTGAGCCAGGCGCTGATCGCCTTCGGCCGCGGCGAGTGGCTCGGCGTTGGCCTGGGCAACAGCATCCAGAAGCAGTTCTACCTGCCCGAGGCGCACACCGACTTCGTCTTCGCCGTGCTGGCCGAGGAACTGGGCATGGTTGGCGCGCTGATCAC
TRINITY_DN45147_c0_g1_i1	TAATTGATCATGCACTGCTCACCTGGCTTATCATGCATTGATCATGTGACTGATCATGTGCTGATCATGTTTGGTGTCACACACTGATCATGTGCCTCTGGAGGCAATGAACATAGAGCTGAGTAGGCAGGAATCAGTCAGCAGGCTATAATCATGGAACTCACCTCTGAGAAATCATGCTGCTCAGCTGGCAATAATCAAGTAGATGAGCAGGCAGGAATTACGCAGCACAGGTGGCAATTGTCAAGGAGATGACAGGCAGGAATCGTGCAGCTCAGCTGGAAATTGTCAAGCAGATGATCACACACCTATCACGTGACTGATCATGCACTGATCATGTGACTGATCATGCACTGATGACGTGGCTATAATGCACTGATCACTTGGCTGGACATACAC…
TRINITY_DN45163_c0_g1_i1	ACCGCCGTCGCCCAGGCTGAGCTCGAGGCTCGCGACTACCCCGGTGCTTACCACCGCCTTGGCTTCCACCGTCCCAACGGTGAGGACGTCTTCATCGAAACCACCCGGCCCGAGTTGCTGGCCGCCTGCTGCGCCCTCATCGCTCACCCCGACGACGAGCGCTATCAGCACCTCTTCGGCACCACCGTCACCACTCCGCTGTACGGGGTCGAGGTGCCGGTGTTGGCTCACTCGGCTGCTGAGATGGACAAGGGCGCCGGCATCGCCATGTGCTGTACCTTCGGTGACCTCACCGACGTTGCTTGGTGGCGGGAATTGCAACTGCCCACCCGCACCATCATCGGTCGTGACGGACGGATCCT
TRINITY_DN45136_c0_g1_i1	CCGGCTCGCGGCATTCGATCTGGACTGCGCAACCGGTGTCCTGCACCGACTCGGCCCTCAGGCCAAAACGCAGCACGGCGCTGGCATGGCGTTCGGCCTGCGCCCTGAGCACGGGCTCGATGAACATCTGCTGCGCCCGATGCGGCAGCTCGGGCGTGGGCCAGGCCTGTTCTCCGTAGTCGCCATAGGCCGTGCCCGAGGCGGCCTCCTCGGCCGAGGGAATGCGAAAGCGCGCCAGCTCGGGCCCCGTGAGCCGCGTGCAATAGACGACGTCCTGGGGGTGCGAGGGCGGCAGGCCCAG
TRINITY_DN45135_c0_g1_i1	CTCAACCCTAATTTCCCCCAAACCCCATTACTAAAAATCCAAGATTCTTTACATTGATGTCCATTTTGGTGTAAAACACACACATTTTCTTGAAAAACTAGCCTATTTTCTTGAAAATATGTTCAGATTATCTATACTTATTCCTTCACTTACTCTCCTAATATCAGTCCCAATTCTCTTCTTATTAGCACCCAGAATCCTCCCTCCTCGTCAAATCTCAATCTCAGTACCCGACGAACTCGACGACCTTTCCCTTTTTCATAAAGCAATTGCCGCTGAAACCACTTTCCCTAAAAAACCTTCACACAAACTCCGGCTCGGATCTACTACCGTTCGCCCACCCAAAATTGCTTTCCTATTTTTA
TRINITY_DN45142_c0_g1_i1	AAATAATGCAAGATCAAATCTTGAATATTGATCTAACGTTGCGTTGTTGATCTTTGACGAATCAAGTCTTGAAGAAAAGTGGAAATAGGAGAATGTTTGTCACACGAAACGCTTGTATTTAATTCTATTATATTTTTTATTGTGAGAATATAAGGGACGATGATTTGTACCACCATGCAAGTTATTAGCAAGAATTGAGTACCCAATTTTCAAAATGCTGAACTCTTGATTGAATAGAAATTTTTTATAGACGTCAGCGATGGGAGGTACCAGAAAATCTTCATTTTTAGAATTCATCGGCGTAGAACTGACTAGAAATTATGTTTTGGAGTACGATGAAGAGCAGTATTCTGCTGTTCGTAAAAAAGTTTACTTATTCATGAAAATTCCTTGGGAAGT…
TRINITY_DN45148_c0_g1_i1	CTCACACGAGCATCCATCAGAGATTGACTCGAGCGCGCTCACGAGCCTTAGCAGCACCTGCAGAGTCGCCCTGACGCTCGCGAGCACGGGCAATCAGATCCCACAGGCTGGCCTGCAACGCCGGGCGGCCACTGGCGTGAGTCAGAGCACGGCGCGCCAGTTGCTCGGCCTGCGCGGCATCGCCCTGAGCCATACGGACTTCGGCCAGACGATAAAGCACCTGCGGCTCGCGCGGGGCAATACGCTGGGCGCGTTCGAGACTGGAGGCCGCACCATTGAGATCGCCACCGCCCTGCTGCTGCTGGGCAGTGGTCAGCAGAGCCAGCACCGGACCGTCCAGTTGCTCATCGGCAGCCAGGCCGCCGCCACTGGGGATACCGCTGGGCATGCTCGGTGCCG…
TRINITY_DN45115_c0_g1_i1	GAGCACCGCGTACTTGCCCTTGAACAGGCGCAGGATCTCGTCCAGCTCGTCCTGGCCGTCGTTGATGCCCTTGAGCAGGGTCCACTGGTACTGGATCGGGTAGCCGACTTCGCGGGCATAGGCCTCGCCCAGCTCCATCAGCTCGGCCGGGGTGATCTTCGGTGCCTTGGGCAGCAGGTGCTCGCGCAGTTCGGCCTTGGTGGTATGCAGCGACAGCGCCAGGGCTGGCTTGACCCGTTGCTGTGGCAGGCGCTCGAACACCCGCGGGTCACCCACGGTGGAGAACACCAGGTTCTTGTGGCCGATGCCGCCGTCGGTGCCCAGCACGTCGATGGCTTCCAGCACGTTGTCGAGGTTGTGCGCCGGCTCGCCCATGC
TRINITY_DN45115_c1_g1_i1	GTGCTGTTGCCGCGCGATGGCCTGTGCATCTCCAGCCAGGTCGGTTGCGCCGTCGGTTGCGTGTTCTGCATGACCGGCAAGAGCGGCCTGCTGCGTCAGCTCACGAGCGCCGAAATGGTCGCCCAGGTCGCGCTGGGTCGGCGCTTTCGCCCGGTGAAGAAAGTGGTGTTCATGGGCATGGGCGAGCCGGCGCACAACCTCGACAACGTACTGGAGGCCATCGACTTGCTTGGCACCGAGGGCGGCATCGGTCAGCGCAACCTGGTGTTCTCAACAGTGGGCGACCCGCGCGTGTTCGAGCGCCTGCCCAGGCAGCGTGTGCGCCCTGCCCTGGCGCTGTCGCTGCATACCACCGACGCCGCACTGCGCCAACGCCTGCTGCCCAAGGCACCGCGGATC…
TRINITY_DN45133_c0_g1_i1	GTGCTGTGCGTGAGCCATGACCCGCGCCTGGTGCGCCATGCCGACCGCGTGCTCGGCATGGAGGACGGCGCCATCCGCAGCGACTGGCGCCAGTCCTGCCCCATCAAGGAAAAAGAATGAAGCACCCACTGAGCGGCCTTTCCGCTTCCACTGCGGGCCTGGCTGCGGCGCTGGCCGCCGCCGCGCTGCTGGCGGGCTGCGGTCCTTCGCACGATGCGCCTGCCAATGCCGGCCAGGCCAGCGCCAAGGCGCAGCAAAACGGCCCGGCGTCCGTGGCCGTGGCGCGCGGCAAGATCGAGGTGGAAGGCGGCCTGCTGGACCTGTCGCCCGCCGTGGCCGGCGTGGTGCAGCAGTTGTCCGTCAAGGAAGGCCAGTCCGTGCAGCGCGGCCAGTTGCTGC…
TRINITY_DN45118_c0_g1_i1	GACAGGACCCTCGCGTGACGACAAGTCATTCTTGGGCCACCCCGGCGGTTTGCCGTGGATGCTCCAGGTAGAAATGTGGGAGCGGTTCTCGTGGTATGGCATGCGCGCCATCCTCGTTTACTTCATCACCGATACTTTGGCCCACGGCGGGCTAGGATTGCCGATCAACGCCGGCCAGGTTGTTATGGCTTCCTACGGCGCCGCAGTGTTGTTGATGACGATTCCTGGCGGTATTTTCGCTGACCGCATCCTCGGGCCGTGGATGTCCACCCTGTGCGGCGGTCTTATCATCATGACGGGTCACGTCATCCTGGCGATTCCACAGGTGGTGACGTCATGGATCGGCCTCATCTGCATCGCCATTGGCACGGGCTTTATCAA
TRINITY_DN45132_c0_g1_i1	AAATTTTGTGTAATTATTTTCAATAAATTTAGTAAATTAGTATTTTGTGAACTATCATCTTTGTAATGGAATTAACGGAAATATAATTCGAGAAGTTTGTGTTTCCCGATTTCAGCAAACAACTAGAAAATGTCTGGCAGTCGCCTTTCCAAAGAAGAAATAGCTAAGCAGTTCGTGCTGCCTGAAAGAAAATCAAAAATCGCAACATTATTGAAACAAGATGGACAAGAATATTGTATCTGTCGTTCCTCCGATTCTTCGAGCTTCATGATGTTGGTTTAATAGGTACTCGTAAGTTTTCAAAACTCTTTCCAGTAACTTATCAGTTTGTAATCCTATTTAGAGCCTGCGATGCTTGCGAAGACTGGTATCACGGTGATTGTATCGGAATTAGCCAAA…
TRINITY_DN45196_c0_g1_i1	ACTGAACTAGAATACGCGCGACTGAATGAATATTACGAAGATCATCACTCGGTGAAATAAATCAATCGCGGTTCCGATACGCTTCAACATAATAAAAAAAACGGGCGAATGAATGATGAGCAGACGTTGTCACATCCTCATACCACACCATATCACACACTTGTTCCTAGTCGTTACCTGCTTCTTACAGAACGTCATAAGTGATGCGCCGCATTTGGAAAGCGCAGCGTTACCACTGGAACACAGAGCGGTGTACGGAGCTCCATTACCAGGACCGCCAGCTCCGCAGTATGGAGCCCCTGGACCGGACGATCCGTGGCCTTTGGCCGCACCCGATATGCCGCAGATAAAGCATTTGCAGGTGCAATGCGAGAAAACGCATATGAGAGTCAATATCGA…
TRINITY_DN45104_c0_g1_i1	GCCCCAGCAGCGGTACCCTGGGCGGCGTGGCCGAGAAAACCCGCGAGGCCATGCTGGTCTGCGAGGCGGCTGGCTACGATGTGGTCATCGTCGAGACCGTGGGCGTGGGCCAGAGCGAGATCGCCGTTCAGGGCATGTGCGACATGTTCTGCCTGCTGCAACTGCCCAATGCGGGCGATGACCTGCAGGCCATCAAGAAGGGCGTGATGGAGCTGGCCGACCTGGTCGTCATCAACAAGGCCGACATCGATCCCCATGCCGCCACGCGCGCGCAGGCCCAGATCACCTCCAGCCTGCGCCTGCTGGGCATGCACGGCAATCCCGAGCACGCCCACCACGACGAGCGCCTGTGGCAGCCCAGGGTCATC
TRINITY_DN45127_c0_g1_i1	CGAGCTACAGTTCGCCGCCGGAACCCTGATCAGTCCTTGGCTCATGGAGATTAACGCCGGGCGAGCTACCCGTGGTGAGGCCAGTGCTGTCGCTGAGATGACGATGGTGTGCAAGAAAGTTGAGAAACGCACGAACGTGCTAACTGGGGTGGACTGGTACCGGATCGTGGGTGACACTTCGATTCCCATGACTCTGGCCGTGTCTGCGAACCTTCCTCGTGTGCCGCATGTGGGGTCAGTCGTCACTGGGCAGGTCGTCCCGGTGGTGTCGACGGGAACCTGGGAGGGTGACGCCCTCTGGGGGTGAGCAATGAGAGGGCCTTGTGTTGCGACGCCCCACACCTCATCGTCATGACGGGCTGGTCATGTTTGCAGTGTGGAAACGTCACACTACAACTC…
TRINITY_DN45121_c0_g1_i1	TCAGAATCCTCCGCAAGAAGTTCAAGAAGGCCCACATCATGGAGATCCAGCTGAATGGTGGTACAGTTTCTGAGAAGGTTGACTGGGCCGTTTCCCACTTTGAGAAGCAGATCCCTCTTGACTCAGTCTTTGCCCAAGATGAGATGATTGATGTTATTGGTGTCACTAAGGGCAAGGGAATGAAGGGTGTAACTTCTCGATGGGGCACAAAGAAGCTGCCCCGCAAGACCCACAAGGGTCTCCGTAAGGTTGCCTGTATTGGAGCTTGGCATCCTAGCCGTGTGCAGTTCACTGTTGCACGTGCTGGTCAGAAGGGTTACCACCATCGTACCGAGAGGAACAAGAAGATTTACCGTATCGGTAAGGGCATCCACACCAAGGATGGCAAGGTTATCAAGA…
TRINITY_DN45139_c0_g1_i1	GTCTTGAGCGGTGACTCTTGACCTCTACTCATAATTAGAGCCCAGTCTGTAGTGCATTAAATTGATGTACTAAAGTGACAGAGCTAATAACCCATATTAACCATGCTACAAGCTGCAAAATACATTGGATCAGGACTAGCTACAATCGGGCTAGCTGGAGCCGGAGTTGGTATCGGAGTTGTATTCTCAGGACTAATCACTGCTACAGCTCGAAACCCTGCTCTACGACCTCAACTATTCTCATACGCAATTCTAGGATTCGCTCTATCAGAGGCTACAGGACTATTCGCACTTATGATGTCATTCCTACTTCTATACTCATAGTTGTACACGACACTCTTAACC
TRINITY_DN45199_c0_g1_i2	TCCGGCAAGCTTGCTATTTGTCGACCTTCCCTATCGGCTAACTCATAGGCATCCAAGTCAACATACTTACTGCTGTACTTGTAGTTCCTAAAAGTAATCGTAGGAATGTTGGAAAGTTCCTTTTCTGCCGGGCTTGACAGGGTGTCTTTTAGCCCGCTGAAGGTTCCGAATCGAGACAAAGCTGCCGCGAGAGGGAGTCTTTCCATCGCGCAGAAGGGGCAGAACTCAGACCCCACATAAAAGAGCTTTACCTTGCCGTCCTTGTCAGGTTTATTCCCAATCTTGGTGACCTGGAGCTCCGAAGAACCGGGGCCAACCTTGTCATAAACGCTTTTAGGAATGGAGACAATCGCCTTGGAGATCGCACCTCGGGAAGTCTCTACAGCAGGACCCTGGTGG…
TRINITY_DN45187_c0_g1_i2	CTTACGGTATTATGGCAAAAAATTGTGTTCTTCAGTTGGTTGAAATTTTGAAACATTTTTCTACGTGTTCGAAATTATTGTAAGTTTTTCGGAAAAATTGAAATATGAATTTTCTACATGTTATGGAAAGTACCATACTGGTGTATATGATGGTTTTAAAAACATCTCTGAGTATTGAAATCAGTTCAATTCCTTCATATTGTTTAAAACCGTACATGTATATGCACAAGTATGCGCGTACTGTTGCACGTAAGTGATACTTTAACATTTTCTTATGATCTTCCTCATCAAATGTATCAAATGTTACTACAAAAAATGTTTGCAGCTTGCATCTTCGGCGAAAAAAAAGATTATGTTTGTACTCTTGACGATACACAAAAGAAACAATTATGTAAAGAA…
TRINITY_DN45153_c0_g3_i1	CGATTAAATTACCACTGAACTCTTTATCAATTCAGAATACATCTGAATTAGCACCCGAGTTATGTCTGACACCGCCATACACCGCTGATGAAATGTCATCCATTAGTCAAGTATCCAAAAAAGAGTCATCAAGTAGTCATAAAGGCGGAGATGTGAATTTATCGACGATTAAAGCAGAAGTACCAGATATCAGCAGTAGTATGGCGATACCGAGAACCTCGTCACTTGAAAATAAGGATGATCCTACGCTATCGGTTGTTCAAGTGATTCCTTCGAGATTGTCAGACGGTCAAGTGGTGTTTTTACTTCCTAGTCATTATATGCAATTGGCCGAAGAATTTCAGAAGAAAACAGCTTTTCATAGGATTATGGAAAAACACGGGGGGAGTGAAACTAACG…
TRINITY_DN45153_c0_g1_i2	ATCAAGTTTACTTTATCAAACAACTAATTTGGGCTCAAATTATTTGCCTTTTTTTCCTGAACAATTCAATTCACGTTACATTTATTGGAAAAGAAATACCTCATTCTCTTCATTAATAATACTGTTACACCTAATGAAATGTTTCGAGGTCAATTTCAAAGCGGTATTCTATCGATTCTTTACAGCATGGGTACAAAACCCTTACAGCTATGGGATAAGAAAGTACGAAATGGTCATATTAAGCGTATTTCAGACGACGATATACAATCCTTAGTGCTGGAAATTTTGGGAACTGATGTGCGAACTATTTACATTACTCTGCCAGCCGATCCACTGATTCCTCTAGGTATAAAATTGCCATTTTTAGTACTAATCATCAAAAACCTCAGAAAACACTTT…
TRINITY_DN45153_c0_g2_i2	CCGTGTTTTTCCATAATCCTATGAAAAGCTGTTTTCTTCTGAAATTCTTCGGCCAATTGCATATAATGACTAGGAAGTAAAAACACCACTTGACCGTCTGACAATCTCGAAGGAATCACCTACGTGTATATTGAATTAGAAATTTCGCCATAAAGGTACTTTTTGAAGATGGAAATTTATTTACTTGAACAACCGATAGCGTAGGATCATCCTTATTTTCAAGTGACGAGGTTCTCGGTATCGCCATACTACTGCTGATATCTGGTACTTCTGCTTTAATCGTCGATAAATTCACATCTCCGCCTTTATGACTACTTGATGACTCTTTTTTGGATACTTGACTAATGGATGACATTTCATCAGCGGTGTATGGCGGTGTCAGACATAACTCGGGTGCTA…
TRINITY_DN45176_c0_g1_i1	TTTTTTTTTTTCGCCCCTCGAACAGACGATGGGCAATTTATCTGGAAGTCTTGGGCGGACGTTCGTCGTAAATTTTATCGGCGTCGCGGTTACGTAGAGACACGTACGCGAGGTTCGCAGCTGGCGGTACAGCGGATAAATATTTGTCGAATTTAACGCTGATTAATGGCGATACGTGGAGCAGTTTTCGATCGCGGAGGATAGGCTCTCGTCAAATTACGAGACAATTTAATGGCCGCCTTGTGGACTGCGAGAAAGTTTTTCGGTTATTTCGTCGTGTCGGAGTGGAATTACGAGCGTGAAAAGTTTGCAGCGTGAGTGTTTATCGGATTATAGCGCGAAATTTTTACTTCATTGGGGAGGAAATGCGTTTATAGCGGAGTCGTCGTGATATTTTTA…
TRINITY_DN45176_c0_g2_i1	AAAAAAAAAAAAAAAAAAAAAAAAAAACTAATCGAGTTGAATGAGATGTGTTGGTATCCGAAATTTTCATTACATATTTTAGAGATCATTCGAAAGCTAATTATTTTTTCCCCGAGGAATTGTTCGCATCCGCTTCCCTCCTACCGTTTTGTTTTCATATGCATGAAAATTGGCTAAAAAGAGGTAACGACTATGGCGAGAGCGTGTCGGTCGTTAGCGCGATGGAATTTATTAATTTTACACGATTTTAGGCGAAATCAACGGCGTACTCGGGCTGTCGGCGCGGCGCGAGCCGAGTTTTATTAGGGTAATAAATCGGTAAATTCGGACGGAACCGGCGTTAGCCGGTAGTGGAGAAATTTTGAGAACGAGCCGGCGAATTTTATTATGGAAAGGCGG…
TRINITY_DN45176_c0_g3_i2	AAAAATACGAAAAACTTGTTCCCGAAATGGCTCCATGTTCTTCCCGCCACACTTTGCTTAAATTGATCAGGACTTTATATGTGATTGTATGAACCATGATTTCAGCTCTTCGTCACTCCGAAAGTAATGTATTTGACGCGTTTACCTGTGGAGCTGAAATTTCGTTAACCTAATATTACATTCGTTTGGCAACGATTTTTTTTGCATGTTGATACTACAAAGGCTCTCGAATTCTATTGCTATTAAATAAAACATTTTTCTAAAATGATGACAACACTATCATTCTCTAATTCTTTATTTTTCAAGGCACTTGTATTTACTCATTTTTTCGTTTATTAAAAATCTGAAAAAAAAATCTTAAAGCTTGCCTTGCGGAAAATACGGAGAAAAATATCTCTT…
TRINITY_DN45190_c0_g1_i2	CTCAGATTGACATGACACGCTTCAACGAACAAACGCTCGGCGAACCTTCGTGCTATTAACAAACATTACGATACAAGTTATCCAGCAGTTTTCCCTTATCTTATTTTCGATGCGTTTGGAAAAATATTCGTATTGATTTTAATTTGAAATAATTAATTTCCTTATTAACGAAGATAATTTTTTTTTTTAAATTAAATATTGTTAGAGCGTTAGTTAATTAATTTATAATGAGTTGTGATATATTTTTGTGAAGATATATTTTGAGTTCGTATATCTGTGGAAAGTAGTAGCAAAGGCTCGTATAATCGTTGGTACTTTCATTTATTACTCTTTTATATATCGGAAGATAGTTAACCATCACGATCTGTCAACATATCCGAAGGACGTTGGACGTTTATG…
TRINITY_DN45157_c0_g1_i1	AAAAGTTTCTCCCTCCCCATTATCGTGAGTATAAACCTGTAAATCGTACGTTCTGAAAATAATTTTTAAAATCTTTCCCATTGGTATACGAATTATTTACGGTATAGTTTTATGTAGATGAAGATGCATGGAGAAGTAAGGTAATTGAATAGACATTTAAGTTTGAAAATGGCATAAACTAGTTGGCTTGGATTTCTAAAAATAATAATAAGAAGAAGAAGAAGAAATAAGAAAAACAACAGAGCAGCAATGGTGATGTTGCATTTTTTTTGTTGAAAAAATATGTACGTATAGAGAATAAAATTAGAAATCGAATAAAAAAAAACGCACTCCATTTGATTTACAGAACTTGAGGAAAAAAATTCCAAAGTTTGTAGTTTACAGCGCTCGCTAAAACGT…
TRINITY_DN45113_c0_g1_i1	AAGAAGAAGAAGAAGAAGAAGAAAAGCCATGAATGCCCCCGATCGTTACGAGCGCTTCGTCGTGCCTGAAGGCACAAAAAAGGTTTCGTATGAAAGGGACACCAAGATCGTCAATGCCGCCTCCTTCACCGTCGAGCGAGAAGATCACACCATTGGAAACATCCTTCGAATGCAGTTGCATAGGGACCCAAATGTTCTTTTTGCTGGGTACAAGCTTCCACATCCCCTTCAGTACAAGATCATTGTCAGGATTCACACTACGAGCCAGTCTTCACCAACACAAGCATACAGGCAGGCTATTGAAGATCTTGACAAAGAGTTG
TRINITY_DN45161_c0_g1_i2	GGAAAAACAAAACAAAAATAAAAAAATAAACAAACGAATGATAACTTTAAAAAAAAAAAAAAAAAAAAAAAATGCACAGAGGTATGTTGACGGGCAATATCTTCACGGATGATTACTGGATCCGGTTGGTAAGACCAAATTCATATTCCATTTTTACTAGTGGTTCCGCCTTCTCCAAATTGGTGACAATTGGAATTGAGGTTGTTGTAATTCAATCCAAAGTGAAACCCATTAAAGGTGATACGAACATTCAGCACGATTAAAGGAAATAGATGAAGTATGGTGGTTCAAGATATACTTCTGGCAGATGACACGGTTAACAGATATAAATTTTAAAACAATTACGGTTTGAGTTTAACCACACTTGAGACAGTTATAAAAATTTGAATCATAAAATGC…
TRINITY_DN45189_c0_g1_i1	CCGCAAGCGAACCCGGTTAAAGGTTTTCGCGAATATTTTTTCAATCGTACTCCCAGTGAGCACGTGAATCCATATTTTGCCGAATTTTGGGAAACTCGTTTCGAATGTCGGTTACCATTCGTTCCTGATACACCGTTTAACGTGCATTTTAATAAGCCATGTGATCCCAATTTAAGTCTCGGACTTCATAATGTCGAAATAGAAAATCAATTACAGTTCGTTCATCAAGCTACTTGTGGATTTTGCCAAGCTCTTATAAATATGCACGCAGATTTTTGTGGTAAAGATTTCAAAGGAGTTTGCGATAAAATGTGGAAAAACAGAGGGCCCATGTTTTTGGAGTACATCAGACGGGTTAATTTCACTGATTTTTCGGGCGACGGATTTCAATTCGATAAT…
TRINITY_DN45112_c0_g1_i1	AAAGCATACAATTTCAACAATTGTACACAATTGAGTGTATAATTTTTAAAACAGGACATTGTAAAATAATAAATTTCAATTCATCATAATGGTTTTGGCTGAAAACGAAAAGAACTCTACTACACAAAAGGAGAGCACACCAGCTCCTAATCAACCCACACCAGCCGCTGGACGCCCCGAAGCCAAAGAGGAAAACAATGCTAAGCCAGAACAAGAAGAAGTTCGTCCCGAACATTTATTTAAACATCCATTACAGAACACCTGGACCTTGTGGTATTTGGAGAACGATCGGACAAAATCGTGGGAGGATATGCAAAATGAAATAACCAGTTTTGATACTGTTGAAGATTTCTGGAGTCTTTACAACCACATTAAACCACCATCCGATATTAAAGCTGG…
TRINITY_DN45146_c0_g1_i1	TACCGTCATACTCCTAAACGAATATATAGGGATGGATATGTATGTTCAATAGTACAAGCTTATAAATTCAAAACTTGGTATTTAGCATATTTAAATAAAAGTTTCGACATTGAAAATTCATTGTTGGAAGATAAGAATAACCATGAACACTCTACAGTTGAAGAAGGATTTGCTATCTCAGATTCTCTCTGCACACGAAAATGTTTATGCAGCTGATCAATTACCTATATTTAAGGTTCAATTACCATCGTCAATCATTATAAACTTGGATTCTAGCACTCAGCAGGGAAGTCATTGGGTGTGTATACATATCAATGCACAAGAACGAGCTGAATATTTTGATAGTTATGGTTTCCCTCCCACGAATGCTTCATTTATCAAGTATATGCAAAAAAATTC…
TRINITY_DN45160_c0_g1_i1	GGCGTGGGCCAGCTCCACGGTCTGCTCCATGTAGCGCTTGACGCCGGGGTAGCGCTGAAAGTACTTGTCGATGTAGGCCGCCGCGGCCTTGGTCTCTATCCCTAAGTTCTTGGCCAGGCCGAAGCTGCTCATGCCGTAGATCAGGCCGAAGTTGATGACCTTGGCATAGCGGCGCTGCTCGCTGCTGACCTGGTCCACGGCCACGCCGAAGACTTCAGCCGCCGTGGCGCGGTGCACGTCCAGGCCATCGCGGAAGGCGCGCAGCAGGGCCTCGTCACCGCTCAGGTGGGCCATGATGCGCAGCTCGATCTGCGAGTAGTCCGCCGCCATCAGCTTGTAGCCCTTGGGCGCGACGAAGGCCTGGCGGATACGCCGGCCTTCGGCAGTGCGGATCGGGAT…
TRINITY_DN51935_c0_g1_i3	AACAAAATAAAAAATAAAATTTACAATAAATATTTCATTTTATAAAAAAAATATTGCAACAAGTTAGATAATTCACTCCCATAATTCTGAAGCAATTTAGCCAATCAGTTGATAACAAAAAAATTGATTATTCAATTTAAGGAATTGTTCGGAGTTATGGCGCCCAAAAATAAAGATAGTGCTACGCGTAATCAGGGCCGAAATAAATCCTCACGAAGTATTGCGTCCAACGACGCGGAAAGCAGTGAAGATGACTATCGTAAAAAGAGAGATAAGAATAATCAGGCAGTCAAGAAAAGTCGAGTTAAAAGCCGACTAAGAACTCAGGAAACTATGGAGAGAGTTCAACGATTGAAAACTGAAAATGATATGTTGGAAGAAAAAATCAAAATACTTAGC…
TRINITY_DN51960_c0_g1_i3	TATAAATTTCATCTTCATTGTTTTCGATTGTAATGTATTAGGTGAATAAATGTTTTAAATATTTTCCAATCGGAAAAAGTTTAATCGAAATAAAACTTGAAGAATTAAGAAAACGAACGGTCCATCGACGCATTTACAGAGCTACTTATTCTGCTCCTTCAACCGCTAATTTTCCATCACGTTTATTATATCTATACATATGACTTGCATAATGAACTGAAACAACTAAGCATGAAAATCGGCAGAACAATATGTAACATGTTTGTCGAAGGCTGTTGTAAAGCGTCTTGAAAAAATGGAGTCTCATTTTCAAAATTCCATTCTTCAGATGCCCTTAGGATTTGCTTCTTTAAATACATATCGTTCGATGGAATTCCTAACTCAACATTTGGATAGGCA…
TRINITY_DN51984_c0_g1_i1	ATAATTTAATATTTTGAAGTGACTTTCCAAAGCTTTATTCTTTTATTGAGTAAATTGTCCTCTTTGATTTTGGTCTCTCTTTATTTATCTATTCAGTGTCTACATTTATTATCCACCTACCTTTTTTTATAGCTCGACAGATAAATTCACCATGGGAAGCACCGATACAGAAGTAATTTCGAACGGCGATAGCGTTCAACAAAATGGCAAAGTTGTTCAAAATGGCAACATCGAAAATTTTAAAAATGTAGACTTAAAAACAGTGAACGAAGCAAATTCGAAAATTAATAACATTAATGAAGATGTCGAAAATGAAATACAGGTGGAATCCAACTGGCGAAGTGGTAGTGGCCCAGATAAGCTGCGACCAACTGATAACATATTTACTTGCGAACCCGA…
TRINITY_DN51941_c0_g1_i1	CAAAAAAGCAGAGGTCTAATGGGTAAAGGAGGAAAAAGTAATGAGGGTGAAGAAAACATGGCTGCTTGGCTTCTTGGTGTTAACACCCTCAAGATTCAGCCTTTCAATCTCCCTCCTTTGGGATCCCATGATGTTAGAGTTAGGATGAAAGCTGTTGGTATTTGTGGAAGTGATGTTCACTACCTCAAGACCTTGAGATGTGCTGATTTTGTAGTTAAAGAACCAATGGTGATCGGTCACGAATGTGCTGGGATCATAGAAGAAGTTGGTAGTGAAGTCAAGACATTGGTTCGTGGTGATCGTGTGGCACTTGAGCCCGGAATTAGTTGCTGGAGATGTGATCTTTGCAAGGAAGGCCGATATAATCTCTGCCCTGAGATGAAATTCTTTGCTACTCCC…
TRINITY_DN51958_c0_g1_i1	ATTGCTTTGGCCTCTGGCGAATCCTATGACGGATTTAAAATCTACGATGTTAATGCTAAAAATATATTTGAAAAGGAAGTATTGCATCGTTTGGAATCGAAAGAAAACTATGACTTCTTTGTTTTACCCAAAATCATCGGTCAATCTGCACGCGTTATGGTAAAACCAGAAGATCAAGTGGAATTCGAAACTATTTTAAACAAATTCGCCATTGATTTTTCGGTAGTCAACGAAAATGTTGGTGAATCAGTGGAATTAGAACGCGTAGAAAACCACTTCTTGCGTACCGTGTTGGATAAATCCTCGTCACGCATTAGCTTTTCGAATTTCCAGCGTTACGCTGACATTGTTGATTATTTGAATGAATTGGCTCAAAGCTATCCCAACCGAGTGATTGTC…
TRINITY_DN51993_c0_g1_i1	ACCGGGTATACCGTTAACTTCTCTTTCAAGTTTTTCGATTCTGTGTTATTGCGCGAATGATATTTTCGTGTTTATTCTTCGTTGGTGTTTATTTACTTACTTTTTCTCATATTTTCAATTTCATCGTATAAGATTTCGAAATCTTCATCAGTGGCGTCAAGATTTTCTTCGGAAGATCTGACCACGATTGATGAATGTATGAAGCATGAAGATGCGATGAAATTGATCCTCATTTTCACTCAACTATGGATCGCAGTATCATCCACTAGCAAATCAGGAATAAACAATAAATACGAAGATGAGCATTTAACGTCACTATTGAAACACTTCATGTTGCTGGAACCATCGTCGGAATCGGATTTGGAAGCCGAACGAACCACTACGGAGATACTGAATTTA…
TRINITY_DN51985_c0_g1_i1	AAAACCTTATCCCCTCAAGAAAAATTAAAAATGGCGGCTTTTTCTCTCTTGACCCCAAACCTTATCTCCTCAAACCCTAAATACCTAAATCTGTCCTCCTTCTTCTCAAATCCCATCACCATCCCTAACAATAACTTATCCTTCTCATCATCAAAATCCTCCTCTTTTGCTAATGTTAGCTTGAGGAGAGATTTTGGATTTGTGAGGAAAGTTGCGGTTTCGTCGGAGTTCGAGGAGGTTGTTGTGAGTGAGGAGGAGGAGGTGGTGGAGGAACTTTCGCCCGAGTTGAAGCTGTTTGTGGGGAATTTGCCGTTTTCGGTCGATAGTGCGGAGCTCGCGGCATTGTTTAATAACGCCGGAAATGTTGAGGTCGTTGAGGTTATTTATGACAGAGTAACT…
TRINITY_DN51918_c0_g1_i1	GATGGTGGCTTCCCGCTCGGTCAACGTCAACGCATTGAGGAATTCAGAAGCCTCCCCAATAGACATATCTGAGACCTCGGCGATATTTCGCCCACCGACCGTTACGGCCAGGCTCGTCGGCTTGAGACGCTTGCCATGGCAATCTCGGCACGGGACCTCACGCAGATACTGGCCCCACCGGGAGCGTGCAGAGTCCGTCTCGGCCTCGTCGTAGCGTCGACGCACATAATGCAGCACTCCCTCGTAATTCTGCGAGTAGGTGCGCACCCGCCCGAATCGGTTGCGGTACGAGATCATGACCGGGTCGCCATCACCGTGCAGGACCAGCTTGCGAGCCTTTACTGGCAACTCGGACCACGGAAGAGTCGCGTCAAACCCGTGGTTCTCCGCCAGCCCAGC…
TRINITY_DN51977_c0_g1_i1	TTTGAAAAGAAAGCAAACCGACGTAGGTCAAAGCGACGACGACGGAAAATGGCGTCTTTTGTACCTACCAAACAATTTCTCGGAGCTCCGTCTTCCTCCGATGTCGGATCCTACCGCCTTGGATCTCTTCAGCTACCTTCTAAGCTCTCATCTTCCAATCTTCATATACTTTTTCGTCCGTCACACCCCAAACGGTTAGAAATACAGGCTGCTGGTAATACATATGGAAATTACTTCCGTGTTACAACTTTCGGAGAATCACATGGTGGTGGAGTTGGTTGTGTTATTGATGGATGTCCCCCTCGTCTCCCACTTTCTGAATCTGATATGCAGGTTGAACTTGACAGGAGGAGGCCAGGTCAAAGCCGAATTACCACACCTAGGAAAGAGACTGACACT…
TRINITY_DN51943_c0_g1_i1	GAAGAAATGGAACGCATGCGTGAACACGTATTCCAAGAAACTGATACTAATCGCGATGGTTTAATAAGTTTTCAAGAGTTTTTAGAACAAACCAAACGTGAAGAGTATAATAGAGATCCCGAATGGCAAACAATTGATGAACAGCCGCAGTATACCCACGAAGAGTACCTGGAATTTGAACGACGCAGGAAAGAAGAAATAGATCGAATGATTGCTCAAGGATTGCTTCCACCGCATCCAAATATGCCACAAGGATATTATGCTCACGATCCTAACGCTGCATATCAAACTGGACAACAACATCAAACAGGTTATCAACAACAACCCCAAATGCATTATCAAAACCCTCAGCAACAGCATATTCAACAACAGCAACAGTATCATCAACAACAGCAACAG…
TRINITY_DN51999_c0_g1_i3	GTCTTGAATACCGTGCGGGTCTTGTTCGCTGGCAGGTCGTAGGGGACTACATGTTCCTTGTGGTACAGGCAACCGGTGACCAGCGGCTGGTCGGGGTCGCCTTCCAGGAAGGTGACCAGCACTTCCATGCCGATGCGCGGGATGGCGATGCCGCCGTAGCGGTCGCCGGCCCAGCTGGAGCTCACCCTTAGCCAGCAGCTGGTGCTGTCGTCGGCCTGGCCCTCGCGGTCCCAGTGGAACTGCACTTTCACTCGGCCGTATTGGTCGCAGTGGATTTCTTCGCCTTTGGGGCCGGTGACCACGGCGCTCTGGCTGCCGAGGATGCGCGGCTTGGGATGGGCCAGCGGTGGGCGCCAGGGTTGGTCCCAGGGGGTGGCGCTGAAGCGGTTGCGGTAGCCC…
TRINITY_DN51988_c0_g1_i3	TCGATGCCCTTCATCTTTACCCATGGATCATAATCAACGCACATAATAGTCCGCTGGCTGCGTTAGCTTTCAACCATCAAAGTACGATACTTGCAACTGCTAGTGAAAAGGGTACCGTTATTAGAGTATTCAGGGTGCATAATGGTTCTAAATTATTCGAATTTCGACGAGGAGTGATGAGATGCGTAACCATGTGTAGCTTGGCATTCAGTATGGATGGAAGTTATCTATGTTCCTCCAGTAATACTGAAACCGTACACGTGTTCCAGTTATACCAACCTAAAGATCCAGAAAATAAGGCTTGTTTAGATGATTCGCCATCTTTAATGGGATCCCTCTCAAAAGCCATCTCAGCGACAAGCGATTATATACCTTCGATGGTAACGGACGTTATTCATT…
TRINITY_DN51927_c0_g1_i1	AAAAAAAAAAAAAAAAAAAAAAAAAAAAAAAAAAAAAAAAAAAAAAAAAAAACGCGATAATGACGCACATATAAGACCGTTTACGTAAATTTATCAAAGAAATTAAATGAAAGTAAATAAGCAAATCAAATAATATCATGTAACACCAAAAGTGAACAAAAAAAAAAAATTTTAACAAATCTTTCAGTCAGTATAGAGCCAAAACAAAACACGTCGTTTTAAAAAAAATGTTTAGCATAAACATTCAGACCTCTAATTCTTAATGTAACGCGCAAACCCATACAAATAACACATGTGCTGGGTAAATGTAGGTATCTATGCACGAGTCTAGTAGAAGATTAAATGAGTGCTCGCAATTGAGCTTTGCAGGTATCCGTGAAATTGTTGTTTGTGATAAAT…
TRINITY_DN51927_c0_g2_i1	AAATTTCTAAAGATCGCACCTTTTTTTACCTCCGTAAATCTTTGTTATTGAATACATTGCAGGAAAGAGCACTAAATCTCGTTCAACGCGGTAATTTTAAAATCTTACATTATACAAGAAAATTTGGACTATCATAGCTTGAATCAATATTACCATAACACACTTCATTTGCTCCTCTACTTCTTTATCATTTAACTTTCCGCTTCATCCAAACTCAGGGAAATTTTTTGCTACCATCGTGGAATGCTATCTCTTGTCAAAAATTATTGCCTACCATACGTGGGATACTCCGCATATTAATTCAGTACCTTGGCAAATATTACATGTGCATTGAAGACCTATATAAGCGTTTAAATTTTAAAGGAAAATACATTGCTCAAATTTGTAATTTAATATGTA…
TRINITY_DN51902_c0_g1_i1	GTACAATACCGATGATAAAATCGCAAATATTGCAACAATTTTTCAAGCAAATTAAGACAGAAGATCTCAGATTATACACATCAACGGCCAAAAACTTTTGTTTCAATTCTCGAGTGAATGCCATCAACCAAGATTACCTGATAAATCAAACGTTCATCGATAAACTCCACCATTTAACCATCGAACGAGTAAAAATAAAAAAATTCCGTCCCAATTTCATTTTCAGACAGTACGATTCCCCTAATTCCATGGGCTTCTTCCTTCTCAGCTCTGGGGTAGGTACCACAATAAGTTTTTACGACAGTAACGAAAATGCTGGCGAGATGATACCGCAAGAATACGATCTCACCTTAGGGAGTCTGCTGATAGAGGGGGAAATGCAGCCGGAACACCACAATA…
TRINITY_DN51910_c0_g1_i1	TGGCCAATGAGCTTGAGGGCGATAAAGCCCAAAATCACGGCCAGTCCCAGCGACAAGTACACCAAACGTTCCAACAGGCTTCCGATAAGGAAATACAACTGGCGCAGACCCATGAGAGCAAAGACGTTAGCGGTAAGGATGAGATACCCCTCGCTGGTGAGACCATAGGACGCCGGAATCGAGTCGAGGGCGAAAAGCAAGTCCGTGGCGCCCAGGGCGACACAAACCATGAACATCGAGGTTGCGAGAGTTTTACCGTTCTCGCGAACGAAAAACTTCGTGCCACGGTAGTCACCAGTAGCCGGAACCGTGCGCCTGAACCACGCCATGAAGCGGCCATCCTCACCAGGATCCTCATCGTCGTCATCGTCACGGTGCCGATACTCACGCACCTGGTCA…
TRINITY_DN51920_c0_g1_i1	CTACCCGAGCGCCGAAGCCCTGCGCATCGCCCGTGACCGCTGGTTCGAGAAATCCATGTTCCGCGAGCTGGGCATCCCCACGCCGGAGTTCGCCGACATCCAGTCGCAGGCCGACCTCGACGCTGCCGTGGCCGCCATCGGCCTGCCGGCCGTGCTGAAGACCCGCACCCTGGGTTACGACGGCAAGGGCCAGAAGGTGCTGCGCCAGCCGCAGGACGTGGTCGGTGCGTTCGCCGAACTGGGCAGCGTGCCGTGCATCCTCGAAGGCTTCGTGCCGTTCACCGGCGAAGTGTCGCTGGTGGCCGTGCGTGCCCGCGATGGCGAAACCCGTTTC
TRINITY_DN51920_c1_g1_i1	AAGGTGACCAGGTCAACCTCGTCGGCCAGCTGGCGCAGATGATCCTGATCGCCGTAGTCGGCCCGGATATGCTCGCCGAGCGCCTGGGCGCAGGCATCCGGCGCCGGGTCGAGGAAGGCGAACTGCATACCCAGCGGGGTACCCGCCAGGGCCATCATGCGGCCCAGCTGGCCGCCACCGATCACACCAATTTTCATATCAACGGCCCTTCAGTAGGCGGCAGATCGAGCGCGCGCATCGCGCGGCGCAGGAAACAAGTTTATACCCGCCAGCCGCGTCGCCGGGGCTGGCGAAGGGAGCTCAGATACGCGGGTCCGGACAGTCCAGTACAGTCTGG
TRINITY_DN51920_c2_g1_i1	GCCAGCCCCGGCGACGCGGCTGGCGGGTATAAACTTGTTTCCTGCGCCGCGCGATGCGCGCGCTCGATCTGCCGCCTACTGAAGGGCCGTTGATATGAAAATTGGTGTGATCGGTGGCGGCCAGCTGGGCCGCATGATGGCCCTGGCGGGTACCCCGCTGGGTATGCAGTTCGCCTTCCTCGACCCGGCGCCGGATGCCTGCGCCCAGGCGCTCGGCGAGCATATCCGGGCCGACTACGGCGATCAGGATCATCTGCGCCAGCTGGCCGACGAGGTTGACCTGGTCACCTTCGAGTTCGAGAGCGTGCCGGCGGAAACCGTCGCCTTCCTCTCGCAGTTCGTGCCGGTCTACCCGAGCGCCGACGCCCTGCGCATCGCCCGTGATCGCTGGTTCGAGAA…
TRINITY_DN51917_c0_g1_i3	TTTATGAATTTAACGTGTTTAGTGACTTTATTCTTCTTGTGGATTCCGAAATGAAAAATACGAATAACTTAGATAATAAAAATGAAAATGGAATAAATGTTGCGTTGGATAAAGACGATATGGGAGATTATTATGATATTGGAAATGATGAAAATGAATATGAGCAAGTCTCAGAACTTTCATCAGAAGAAAACGAAACATCGTCGGAAGATGAAATTTTACCTCTTCATTCGGGCACCGATTCAGAAAGTTCATGTAATGATGAAGATAATGAAATAGGAGGCGCTTTCAATAACGATAAAGTTGAAAAAGTAACAGATAGTGACATTGAAGAGAAGGAAGATGGATTTCCAAATGTCAAAGCTTGGGGTAGAAATGTGAAAAAATTTTATAATACCA…
TRINITY_DN51968_c0_g1_i1	TTGTCAGTCGTTAATTGCGGGTCTTGATTCGCGCCAGTACTCGAGATTTACTTGCAAAGAGTTAACACGTTTTTGTTTTCTCTCTCGCACTCTCTTCGTCTTTTCGAACTTACTGTAATATCGCGAATAGATTGTGCGATTTTTTTCGTAATATCGTTTTTTGTTTTTTCGACTGATAATTTTTTTTTCCCTCGCGAGAACGAACTTTTTTGCGATATTTTAATGTCACAACGTGTGCCCAGTTTTTCCTCATTTTGGAACGATTTGGAGACGGTCGACGAATTTTCCACCATGTACAACGTTGATTGCTGGAACACGTTCGAGTATAAGAACAACAAAATTTCGGCTCAAGATTATCAGTTGGATGGATTGAATTGCGGCGGTGTTCCGAGTAGGACT…
TRINITY_DN51904_c0_g1_i1	AATGAATCGGTTACTTTAATGTCCGTCTTTCACATGGTAACCAAATAGTTCGTGAAATAAACAAAATCGATATTGTGGAGTATTGTTTCGTTAATTTTTTATTTCATAGTTCATCTTTCGAAGGTTGCAGAAGTTAATTTTAGAAATGTTCTATCGAGAAAGTACTTTATATACCTAAAAGTTTGTGAATTGGACTCGTGTTCGTGATAACTGATAACACAACTCACTCGTCTGATAATTTGAATAGTAGCAATATTTTTGCAAAATTAGGAATCAAATGGAAACGAAAAGAGTTTCAAAAATCGCCTGAATACAAAAATGCTTATATAAATATCCACAGAATCCAATACCACTTCTTTTCGAGTGCAAAAATGCAGGCATTCTGAGTTCCCCTGCCTT…
TRINITY_DN51981_c0_g1_i2	CTTTCGTCCACCTAGGGTTAAGGTTTCCTTAGATCTCCTCTAATGGCGCAGTCGAACGAGCGGATCAAGGGGACGGTGAAGTGGTTCAACTCGACCAAGGGCTTCGGCTTCATCAGCCCCGATGACGGCGGCGAGGACCTCTTCGTCCACCAGTCCTCCATCAAATCCGACGGCTACCGAACCCTGGCCGAGGGCGAGGCTGTCGAGTTCTCGATCTCCGAGGGTGATGACGGTCGCACTAAGGCTGTCGACGTCACCGGACCCGATGGCACCTCCGTACAGGGCGGCGACGGCGGCGGTCGTGGCGGTGGA
TRINITY_DN51940_c0_g1_i1	GGACGCGAACGGGTACTACCACGATAACTCCGGCTTGAGGAATGGATACGACGTTGGCAAGACTTACGGCGGGGGTCGCGATTATGGTGTCACCAGCGTACAAGGAAATGCGTATGGTGATGTGAATGGTAGAAATAAAGGCCATCAAGTTGCCGGCTTCAGTACGTCGTATCAGAAAAACGAAAGCGGTAATAAGTCCACTTATTACGATGATGGTCTCGGTCATGGTGGAGTTGTGAACTACGGTCTTCGTGATCAAAGATACCGTGATGGCGCTGGAAACGCTTACGGTGGTGGTGTCCACGATTCGTCTCTCAAACAGAATGCCCTTGGTAATCAAGGTCAATACGGTGGAGCTGGAGGGTACAGAACCACAGATAACAGAGGAGCAGTTGTCGG…
TRINITY_DN51925_c0_g1_i1	CGGCGATGTCGACGAGCTGATCGCCAGTGAGGCCTACAAACCTTTCTATATGCACCGCGCCGGCCACTGGCTGGGCATGGATGTGCACGATGTTGGCGACTACAAGGTCGGCGGTGAATGGCGAGTGCTGGAGCCGGGCATGGCGATGACCGTCGAGCCTGGCATCTATATCGCTCCCGACAACGACAAGGTCGCCAAGAAATGGCGCGGCATCGGTGTGCGCATCGAGGATGACGTGGTGGTGACCAAGAAGGGCTGTGAGATTCTCACTGGCGGTGTGCCCAAGACGGTCGCCGAGATCGAGGCATTGATGGCTGCCGCGCGCACCGAGGCGGCCTGAGCCCATGTCCCGCGTGAACCTGGCGATCATCGGTGGTGGGTTGGTGGGCGCCAGCCTGG…
TRINITY_DN51925_c0_g2_i1	CTGGGCTGGTATTCGCTGCCCGGCGCGAAGGGTTCGATCAGAGCGATGCGCCAGCCACGCTGACGCGCCGTCTCCTGCAAGGCCAGCGCCAGGCTGGCACCGACCAGACCGCCGCCGATAATCGCCAGCTGTACGCGTGACATAGGCTCAGGCCGCCTCGCTACGCGCGGCAGCCATCAACGCCTCGATTTCGGCGACCGACTTGGGCACACCGTTGGTGAGAACCTCGCAGCCTTTCTTGGTCACCACCACGTCGTCTTCGATGCGCACGCCGATGCCACGCCATTTCTTGGCGACCTTGTCGTTGTCGGTGGCGATGTAGATGCCCGGCTCGACGGTCATCGCCATGCCGACTTCC
TRINITY_DN51945_c0_g1_i1	TAATTTTTTTAATTATTGATTTTAATATATCTAGAAATATTTTTAATTGTTTCATATTCGATGTATATGCTTCGTTAATTTTAAAAATCAAGTGAAGTGCTCGTGCTGCAGCAAAGGCAACCCCATACATCGGCGACAATCAAATTCAAAAGTTCCACCGACATTCCAAAACCTGCTCACCAGATACCCAGTCAACATGTCCCTCTACACCTACAATAATCTCCCAGCACCAGGATCTTGATAAGGAGGAGACCAATGCCTGCACACGGATTCGCTACCTGAGACGACACCATCATCGCTCCGGTGGCCATCGCGATGAGACGACGAAACGCGCCAATCGACGCGAGGCCACCGTCATCGCCCTTCACAATATGATCGCCTTCCAACACCAGTTGCACA…
TRINITY_DN51995_c0_g1_i1	TGAAATGGTCCAAATACAGTTCTTCCGCTGTACAAGACAATAGCGACCACAAAGACGACATTCAACTCGATCTAATTGAGATCAATCGTCGCAATCATTTATCCAGAAAGTATTGGGACTTATGGCGAAATTGTACGTTTAAAAACTCCAACATCCCCTTAAAACTTAACGCCATCAATAAAAACAACAACAATCATCCCAAGGTGATTAATCGCGGCAATTCCGAAGACAATTTAATTTATTCTATTACCAAGAAGAAAGTACCAATTCGTAAAAGAAACAGCGAAGACGACATGTGTAAGCGTAAACCCAAGTCTTTGCTAGAAATTCAACAACAAAAAATCGAAGAACAGGCTAACCTAATTGAAGAGCTGCAATTAGCTCGTATCAAATTAGAAA…
TRINITY_DN51953_c0_g1_i1	CTCATTTTCTTTTTCTTATCGAAGTTTAAGGAGGAAAAATGTCTTGCTGTGGTGGCAACTGTGGGTGTGGGTCTGGGTGCAGCTGTGGCAGTGGTTGTGGAGGATGCAAGATGTATGCTGATTTGGGTGAGGATAGGAGCACCACCACCATGACCCTGGTCCTTGGGGTTGCACCACAAAAAGGAGGAATTGAGGGATTTGAGATGGCTGAGGGGGCTGAGAATGGCTGCAAGTGTGGGTCCAACTGCACCTGTGACCCATGCACCTGCAAATGATGCGCACCATGAATAATAATTACTTGTTATGCCTTTTTTAAGTGTGGTGTGAATCTAATGTTATGAGAAAATAAGAATCCATGGTTTCACATGATTGATCCCATGGCTATTTCTATATAAATGT…
TRINITY_DN51942_c0_g1_i2	ATTTTTATATCGGTTACATACTTGATTTTCGTGTATTTATCGAAAAATTATGTAAGTCGTTTGTGTTTGTTTTTATAATATTTGTGAACTTGACATTCCAAACACGATGGCTGAGATTATATTCAAACCCGTATTTTCGCTGCTTTATGGAATTCTAGTGCTTCATCTTCTGAATATATCAGTCGATTCCGTTAGCACTAAACAGCAAAGTTTCAGAGTTGAACCGAAAAACACCCAAGCTCAAGAAGGATCCGAAATTACGTTAGAATGTGAAATTGATAATCGCGGTGGTGAGGTACAATGGACAAAAGATGGTTTTGGATTAGGTACCGGCGAAAACTTAGCGGGGTTTCCGCGTTACATGATGATCGGCGACAAAGACAACGGTGTTTTCAATTT…
TRINITY_DN51939_c0_g1_i1	GGTCAACAACATGGTAACGATACGCAGAAATCTTACATCATCACTGCTCGTCTTATCCGTACTCGTCCTTGCGTTACTTCTTCCAGCTTCGGCCGATAACCTCGTTAGAATCGGCCTAAAGAAGAAGTCGTTGGACGAGAACAGCAGGCTCGCGTCCCGTCTGTCTGCTAAAGAATTCGATACCTTGAAGAGCCGCAGGTACGGACTTCTAGGAAATGGGGCGGACTCGGCCGATATCATCTCCCTGAAGAACTACATGAACGCGCAGTACTTTGGGGAGATTGGTATCGGAACTCCCCCACAAAAGTTTACGGTTATTTTCGACACGGGCAGCTCCAACTTGTGGGTTCCATCTGGCAAGTGCTACTTCTCGATTGCTTGCCTGTTTCATTCCAAGTA…
TRINITY_DN51965_c0_g1_i1	GTCGAGGAGCTTCGATCAGTGAATCCCATTGAGGGCTCCGGGTTTCATAATTCGATGCCTTCTTTGTCTCCTCCTTCGCCCGGAGCAGCTTGGATGAACCAGGCTTCCCCGGTGAGTGGTAGGTTGAAGTCGTCTTTGAGTGGTAGAGATTTGGATATCGATTTTGAGATTTTGATGCAGCAGAAGAAGATTATTGAACAGCTCCAGAGCGCTGCTTCTTCGCCTCGGGCTAATTATAACAATATGTTGGGGTCGCAATTTGCAAATCAGGGTTTAACCCAACAATTGATTTCTGGGTACAGCAACAACCTGCAAATGCCGTC
TRINITY_DN51965_c0_g2_i1	CGTCCCCGGTGTTGAATCCGTCATCTTCGTTTGGGCTTGATAGCTCAATGGCAAAGGCGATTATGAGTGCAAGGTCCGCTGCGTTGGCAAAGAGAAGCCAGAGCTTCATTGACCGAGAGCCTCGCCTCCCTACAGCATCAATGGGTTTATCAAATTGGGGTTCGTCTGATGGGAAATTGAACTGGGGGATTCAAGGTGAAGAGCTGAACAAATTTAGGAAGTCGGCTTCGTTTGGGATCAGAAATAATCATAATGTTATCGAAGAGGAGCCCGATTTGTCTTGGGTGCAATCTTTGGTGAAGGATGGCCGGGAGGAACAAATGGTGGCCTAAAAGTCTATTATAACTAATCGATTATTTTTGGATGTTAATTTGTTCTTGATTCGGGATTGTAATTATA…
TRINITY_DN51965_c0_g3_i1	GGCGGCGGCGTCGAGGTGATGAAGAAGAAGAAAGAGTATCCGATCGATGTAACGCTGCCCGATATCAAGAACGGGATCTACGGGAGCGACGAGTTTCGTATGTACAGCTTCAAGGTGAAGCCGTGCTCAAGAGCCTACTCACACGATTGGACCGAGTGCCCCTTCGTTCATCCCGGAGAGAACGCGAGGAGGAGGGACCCGAGGAAGTACGCATACAGCTGCGTCCCGTGCCCGGAGTTTAGGAAAGGGTCGTGCCGGAACGGGGATGGCTGCGAGTACGCTCATGGGATTTTCGAGTCTTGGCTGCATCCCATGCAGTATCGGACTCGGCTGTGCAAGGATGAGGTTGGTTGTAATCGAAGGGTTTGCTTTTTCGCGCATAAGGTCGAGGAGCTTCGA…
TRINITY_DN51932_c0_g1_i3	CGACGACACCCTTGAGTGTTACTCCACTTGTACTTGTTCGAATACGTTTGGTACGGTTGGTGTGTTATAATGTGGTTATATAAACATGTTTAAATTTTTTCGTAATCGCTGAGTGTGCTCCGGAGGCAAACTGAATCGAAGGATTTTTTTAAAGACTGCAACAGAAAACTTGGTATTCCGACATGGAGGAGAAGGCAGAAATCACGCAGATCGCGGTGGTTAGCAACGGCGAGGATGCTTTTAAAGTGACTTTGAAAGGAAAATCTGTAACATATGGATCAAATAACATCGTGCAAATGGACAATACTATTTGCGACTTGACCTCGGAAGCTTTACCTCGAATGACTAATTATAAACATAACACATTCATAAAACGACCGTCGCTAGGAGAGTTACACG…
TRINITY_DN51962_c0_g1_i1	TGAAACGTATCATGAGTACCGATAATTTTAAACAAATGTGTATGGACCCGAATTCCTTTAAAGTTGCTGGATTGGCTAAACAATTGAATTTTTTAACTGCTGTATATAATGCTCAACTTCATAATAAAATTAATCGACGTGAAAATAAAACCAAAGTTAATCAAAAGATATTAATCATCGGTCCATCAGGATGCGGAAAGACAACACTGGTGAAGTATTTTGCGCTACTTAAAAATTGTGGATTAGTTACCATCGAAAGTTCCAGTATAGCTTCGGCGGAGCCCGGAAAATCTGAACAAATTTTAACATCCTTATTCAACGAAGCTGTGAGTAGATCTCAAGAGCAAGAAGATGGAATTTGTATTATTCTCTTGGACCAAGTAGAAAACCTCTGTGGAA…
TRINITY_DN51909_c0_g1_i1	CATGGAGCCGACGCACGTGACCAAGTCGCAGAGCAGTCGTAAAAACGGCGGCAGCGTTAACCACCATCATCGCAACAAATCCGTAGGCCATCAGCATAACAGCAATATGAACAACGCGTTGCATAAATCGACGCCTTCGGTAGGCAACCCTCATAGTCCGTTGAACGCATTCGCGGCTAACGCGCCCGGTAATAATTCCAGCCCGTCGGGTACTCATCGTTCGACGCCGCCGGCCGTGAATCACCATTCGTCGCAATCCAGACACCACCAGATCCCGTACTCGCATTCCCATCATCCTGTGATGACGCAGAGCGGATACCTAGGAGTGTCGCAGATGCCATCCGCCTCCTATCCGGCCAGTGTACCGGTGACGACGGTCATACAGCATCGAATGACTGC…
TRINITY_DN51909_c0_g2_i1	TTCAAGTTTTTTTTTTTTTTTTTTTTTTTGAACTGAAACGATGTTCATCGCGGACTCTTAGGGTTACGCTTACTTCCAAAAAATGGATATAGGTCACAAAAATATTTTTGCCCTAGGGGCAATTTTGGCTTTCCTTGGCACTGATATTTTATTATATTTAATGACAATTTGAGAAATTTTGAAAATAGAAATATTTGAATGTTGAAAAAATGTATTCGAAAGGGAGTTGGAAATTGATCATGTCATATTTACACTCCAACTGATTATCCATCTTCGAGTGTATTTTTTTCTTGAGAAAGAAAAAGTTGAATATAAATTACTAGAATCGTTTTTTACTGCATTAATTTCTCGATTGAAGGCTTCCTTATGGAGCTAGAAGTCAAAAACCACTTTTTGGTG…
TRINITY_DN51913_c0_g1_i1	CTTCGGTTACGCTGCTTATAATCTTTTACGCCCGTTTCGAAAAACTTTCAATCGTGATTAACGGATTATTATTATTATTTTTTAACAGATAATTTTTCCGTTCTTTGAAATAATATGTCAGCGAAGGCGATCAGCGAAGCTACAGGAAAAGACATAATAAATAGGAATTTAGCGCCGAATACAGCGGCCGCTAAATGCCGATATGCTGCCGTCAACGAAGAAACCAAATGGGCTGATTTAGTAGCCGAAAATCCGTGGCTCAAAACCGAATTTTTAGTCGCCAAACCAGATCAGTTAATCAAGAGACGTGGAAAATTAGGACTGATCAAAGTAAAAACCGATTTAAACGGCGCTTCGTCGTGGATTCAAGAAAGATTAGGAAAAGATCAGAAAATCGGC…
TRINITY_DN51914_c0_g1_i1	GGTCGGTAATGATAAATGTATTTTTACGTAAGAATTTTGAAAGTTTTGTACCGAAAAAAAAAATAGAAATATTGTTATTATTTCAATTTTGAATGTATTTCTCAACCAAATTTTTCAAATGGCCTTCCAAGATTGTAAACTTATCAATCTATTGCTCGGTGAATTATTTGGACCTGTTATAGCTGCAGTTGCTGATGAATTGAAATGGGGTCCGAAACCTTTGAAACTCTTATCGTCTGCGGCAAAATTACCTCTTTCAACGGTCAAACAAGCTCTAAGCATCCTTATTCAGTTCAATTTCGTTCAATATAAATTATCAGCAAGAAACAGCATTTGCGAATATTCTTTGATTCCCGAAAATATTTTATTAATTACGCGATATTCGAAATTCATTTTGCT…
TRINITY_DN51914_c0_g2_i1	CCCTAACCAATCTCATCCTCAAAGTTACTTACACTTTGGCTCAAGGAAATAGTGAAATGGCATTTAGTCTGAGCAGTATCAAAAACAGCGTGTGCGAGTTGATTGATAATGGTTTCGTCATTCCCGTTGAAAGGGTTACTCAAGATGTTGTCCCCACTGCCATTAAATTAACAGAGAATGAAAAAATACCAAATATCAACGTTAAAAAATTATCAGCTCTGTATCAAGGTACCGATACAGAAATGTCATCTAATGAATTATTTTGGAGAGTAAATTTTGAAAGATTTCTCGTCGAATTTAGGAATGAAATATTAATCAGTGCTATGAGTCGAAGATTCGATATACATGCTGGTGTAGTTGTACAACACTTATTAAAATTATCTCATCAGAAAATGAATT…
TRINITY_DN51931_c0_g1_i1	TAGTGAATATGCTTGATGCATAAATTAAAAGAAAAAAATATATCGTAAGTGTTTCAAGTTATAATTCGTCAACATCAATTTATTAATTTAGTTTTCATTTAATTACCCAAAATGACGACATGAGTGCGAACACCGCGAAAGGTATCACAATGAAAGTAATCATTGGTCGGTTGCGAAACGTTTAACGTTGTGTAAATGCTATCGCGCTCATTTATCATCACCATCCATTCGCCATGCGTTTCAAACCATTTAAACTTTGCAATGGGAATTTAACGTGGCTACGATACATCACCGTGGAACCAGCGCTAATATTCTACGCCACCAGTCACGTCCTATCGGATTTCCTCAACACAAATCTCTACCTGCAAAAATCCTGTCGCCACGATACCACTAGAGAGC…
TRINITY_DN51931_c0_g2_i1	GTGTAATCCGAATTCATTGTAGTGTAGTCTAAGGTTGCTTAAGCCTTTAGGTATCGGTGGTAAGCAAAAGTGTAAATCTACTATTAAGTTTTTATTTTTCATTAATCAAGTTTTGTTTTTTGTTTTATTTTTTTACGATTAGTAATAATTTTGAATTTTGAGCTGTAGTTTACGAATACCTATTTATGAGTTTTTTTTTTAGGCATATATAGCAAAGATGTATACGATGAAGATGGGGATTTTGGTTGATGAACTGAATGATTCGAGAGTTCATTGATTTAGATATCTGAGCCAATTAAATTTATAGTTGGTCGAAATCTCGATTCTAAGATTTCATTCATTATTGCATCGACGTAGTGGTATAGCCAGGAATTTTTCTTGGAGGAGGTTTTATGGGGG…
TRINITY_DN51970_c0_g1_i1	ATCGCAATCCCTTTACATACTCCAGTTTAGTCTGTAACAAGCATTCAAAGCATCCACTTGAAATTCGTTCAACATGAAATTCGTTATCGTATTAAGCATTATTGCATTTGCCTCCATGGCCTTAGCTCGTCCAGATGTTTCCATTGGCAGATTTCTCAATCCTGAATATCCCAATAAATGCGTGGTCGACGAAATGATTTTAGATGCCGGCACTGTGGCCAAACATCCCTCCAAATGTGCCAAAATCACTTGCCATGCCAACAGTAAAGCTTCCATAGTTACATGCCCCGCCATGATACCACCCACTGACTGTGAGATTAAAGAACCTATGGATCCTGAAGCCAATTATCCACAATGCTGTCGCAGGAAAATTGTTTGCAAGGATGGCAAAGTTTTCAA…
TRINITY_DN51946_c0_g1_i1	ACAAGTATCAAGGCCGGCATCCTGTGGTGTGTTTCGATTTCAAGGGAGTGAAAGCGAAAGATTTCGCCGATTTTCGAAAACAGATAGCCGAACGATTTCGTCGCGGGTTTGAAATGTACGATTTTGACTACATGTCAAAACACACGATCAACACTACGTTCGAACCAACGTTATTGGATCGTTTGGCTTTGGATAAGTTGGTGGAAAAAGTTAGCGATGAGGATTACGATGTCGAATACGTGGCGGAGGTATCACTCATGTTGAAGGAGTATTTCAAAGCATATCCTGTTATTTTAGTGGACAACTACGACGAACCATTACTCAATCTTATCACCTCACCGGTACCTCATAAGGCGACTATGATGTTCAACGCGACGTTGTTTTATTTCCATATATTTC…
TRINITY_DN51955_c0_g1_i1	CGTCGCCCATGGCCGTCAGTCCGGCGAGCTGTTCGCCGAGCGCTTCTCCAATCTGCCGGGCAGCCATCAGTCCAGCCTTGGCCTGTTTCGCGGTGCCGAGAGCTACACGGGGCGGCACGGTCATTCGTTGCGTCTTGATGGCCTGGAGCCCGGCTTCAACGACGAGGCACGAGCGCGGGCGCTGGTGATTCATGGCGCCGATTACGTGGCGCCAGGGTGGGCCGAACAGCATGGGCGCATGGGGCGCAGCCTGGGCTGTCCGGCGGTGCAGCAGGAAGTGATCCGGGTGCTGGTGGATCAACTCAAGGATGGCCAGTATCTGTTCGCCTGGCATCCGCAGATGCAGCAGGAGCGCTATTGCGATTGCGCGAGCTTCAGCGCTGCTCGCTCTGCGGAGTG…
TRINITY_DN51948_c0_g1_i1	ATAGTATAAAAAAATTATTAGAAATGTTACAAAATAAAGGAATTGGCAAAGAGGAAGAAAGAATGATGTTTCAACAAATGCAAGCAATGGCTCAGAAACAGCTGGAAGATTTCCGTTTGGAGGTGCAAAGACGAGACCAAGAAATAGTGGCTATGAGTGCGAAAATAAAAACTTTAGAAGAGCAACACGCCGACTACCAAAGGCATATAGCCGTTCTAAAGGAAGCCATTGTTGCCAAAGAAGAACACTGTAATCTTTTACAAGCCGATGCCGAAGAACTGAGAGCCCGTTTGGAGGAACGTAATAAAGTAATAGAAAAGAAAACACAAGCCGCTTTGCAAGCGAACCAAGAACGTAATCGTATTACCAGCGAATTAAACGAGCTCAGGGATCACATGG…
TRINITY_DN51937_c0_g1_i1	CATTCGTAAAAGCTAAAACAACTCCAATCAACAACAACAAAAATGTTCAAATTCTTGTTTGTACTCATTGCTGCCTTGTTCGCTGTCAGCATGGCTTCACCCGCACCATTGCCTGTACCTGGCCCAGCTCCTAGACCAGTAGCCAGACCTGAACCAGCTCCTCAATTCTATACACCTTATGCTTACAGTGGTGGCTATTATGCCTCTCCCTATGCCTACTACGGTTAAACGGAACACCACAAATCGTAATTAAGCAAGTAGGGATGATGTGCATGCCACATTTAGAGACACATCCCCAACACCACTATATTCAAGTCTCTTACCCCGCAACGATAACAACTGATGATTATGAAAATGACAATGGAATTAATTGCACGCTGGCACTTGCAACTCG
TRINITY_DN51951_c0_g1_i2	TTTTTAATCGTTAAATTTTATATCGTATATTTGTTTCATGTATTGTGTATTTATTTGTAAATATTTGTTGATATTTATTAAGTTGACATTATTACACAATTGAAACTCTCACAAAATGATGGAATATGACTACCTTATCAAATTTCTAACATTAGGAGACTCGGGCGTTGGTAAAACAAGTTTCCTCTACCAATATACAGATGGAAAATTCACTACAAAATTCATATCAACGGTTGGAATCGATTTCAAAGAAAAACGATTGGTACCTACTTCAAATTGAGGATTACTATTTTTTTGATAATTTGCTATTAGTAATAATCTTCCTTTTCGTGTAGATTTATAAGAGCCAGGGTCGAAGTCATCGAATACACTTACAAATCTGGGATACAGCGGGACAAG…
TRINITY_DN51905_c0_g1_i1	CTCTGTCGTATAAAGTTCCAATTCAATCATCTTATCATTTGACACTTTCAATTTAAATCTTCTGTAAAATGTGACACTTCTTAACGGCTCGCCTTCCACTTTAAACGATTCTTCCATCCAACCTATAATTCCGTTTAGTCGCGACGAACATGTTTTTCCACTCAAACGTTGAAAATCGAATCGCAATAAAATTTGAAAACGTTTTAAAACTATTTTCGCAACACATGGGAAGTACGAAACGGCCTCTTTCGACGGTTTGATTATAGGCTTAGAACTAACGATGTAATTAGCGCAGCAGGATTTAATTTTCCTCTCCAACGTTTCGCAGCCATTTCCAAAATTGTTAACACTTGCGCCGCAGGTTTTTCACAACGAAAGTTGAAAACTTCCGTCGACGTG…
TRINITY_DN51952_c0_g1_i1	GGCGATATCGTCGAATTCATCGTATGATATTTCGTATGCTATTTTTGTGCTCGAACTGATTCGATTATTTTCGTCTGAAACTGAAATTCCTTTGCGAACGCGAAGTTCAAATATTTCTGGAATTGTTTCAAAACAAACGTTCCAATTCTCGAACGAGTCGAGCTAGCCGACGAAAAGCCATCCAGAGCGCAGCTTTCGTGTGTTGTTTATTAGTCATACGGTATTTCGTAACCTTTCACCATGTATGTGACCAGATTTAATGGTATTTCGAGGCCAACGTAATTTGGCCTTTTCCAGTACGTCGACTGAAATATTTCGTCGGCTATTTTAAAACAGTGGGCCCTTTTGAACGACTTTTTCTCCTAATTTTATCACATCACGTATTGTGGACCTTTTTAA…
TRINITY_DN51952_c0_g2_i2	GTGGTTTTGGTGCGGCGTTTACGTAATATCGTACGTTGGTGCAAGTTAAAATTTGAAAAAAAAATTTCTACAGCGATTACGTTCCTTCTGTGTTGATATTTTAACGGTGAAAATGGTGCAAATTCGCGACTGCTCGGTTGAACTATGCGGCACGCGATTCTACGACGATTTCCGAGATTCCGAAGGTGAATGAAATTTTGGCGCGAAAATTGCAATTCGAATTGAAAGCTCGAATACTCTGGAAGGTCAGTCGTATATGTGACCGAATATGGAGCAGAGCGTTAACGATTCGTACAAGGCGGCTAGCAATGGTAAATATTATTACGAGAACCAGAATCATGGGCCGGATTACGATAATTCGAAAAAGAAGGCTAAAAAGTGGTCGCTAAGCGGTTTATT…
TRINITY_DN51952_c0_g3_i1	ATTGAAAACAACCGTAGGATTGGCTCTATTCGTATCGAAGGTTTACTTTTGTCATTGCCGATATACGCGACTTTCAAGTCGACGAAGAGAGTCGATTCTAGTCGCCGAAAATAGGACACAGTACGCACCTGATTTTGGTATAGGCCTTCTATCATCAGCTTGAGTTCCGTATGCAATATCCGTATACGCGTAGGAGTAGTTGGCTTTTAGTTGTTAATAAGCTGGTAGTTTTATTGTTATAATCTAACATTAGCGGTATTATGGTTTCTTTTTTCCAATATCTATCTCTATCGCACTAACTGGCCGAAGTAGTGGCTTATTTATGGTATAGCAGCAGTGGAAATAATATTTTAGAAGTCATTATACCTACGACGTTCTAATACTGTCATTATTGTTGTT…
TRINITY_DN51991_c0_g1_i1	AAACCATACAAACTATATTATCCACATTCGGAGATTAGTACTTGCTCCTAATTTATTCATTTCCAGTAGTTTTCTGCACATAATCAAAAGAAAAAAGAGTTAATTTTGCAATCCAATGGCTTCGTTGAACTTGTTTAATTTTACTCCAATAGCAACCGCCGAGAGAAGCAGAGTATACACCGCCTCCTTAGCAACCACCGAGCGAAGAAGAGTATACGCCGCCGCTACGGCGGCAAAGAGCTCAGGCGGAAGCAGTACGGAGAAGTCGCTGTTGGATTTTATCCTGGGGAGTTTACAGAAGGAAGATCAGCTATTGGAAGTTGATCCAGTTTTGAAAAAAGTAGAGGAAAAGAGTGTTGGCACCACTAGCCGCGGTAAGAACTCTGTTGCCGTTCCTTC…
TRINITY_DN51961_c0_g1_i1	AGCCGCGACTATCGACGCTAACCCCGGAGTCCGGTGTGTGATACACACCTGAGTGACGGATGCCCTTGAGAGGGGCTAGGGGCAGAACCTCAGTCGCCTAGACCGGTTCCGACCTGACGGGCCGCCTTAACCCATGGGTGGTCGGCAGGTACGTATTTAACCTTGCCAGCGACATCTTTCAACGGAACGGTCGTGGCGTCTCCGCCCTGAGCGGCGACCATGATGCCGAACTCGCCGTCGTCAACGAGCTTGGCACCCACGGTTCCCAGCCGGGTCGCGAGCAGACGGTCGTGGGCGCACGGGATACCACCGCGCTGCACATAGCCGAGGATCGAGACTCGCGATTCCAGCCCGGTGGCCTCCTCAAGCTGAGTAGCCAATTTGAGGGTGTTGTCACGC…
TRINITY_DN51994_c0_g1_i1	AAACTTGGCTATTTTCAAAAATAAGCAATGAATAGGTAATTTGTTGGTTGCTCCTTCGGTTACAAGAGGCAAAATAAGTTCGATTTTTGTTTTTCAGAATTTCCCAAAGTGCTGGTTTTTTAATGGCAAGGCATCTAAACGATGCTTAGAGGAACCATGAGAAATAAAATCGAACATGTTTCGCCTCTTGAATCCTAAAGAAGCTAAATCAAACATGAACTGTGTAAGCAATCAATAAATTACCAATTCAACATTCACTTTTGAAAATAGCTAAAACTCGGCGGTTTTCAAAAAAAATGAAAAAGGGTTAGAAGTCCAAAATTAAAAAAAATTAGAAATTAAAATTTCTTTTTAGTCTATAGACGACAAAATATGATGGTTTTCGAGCCCAAAAATGTT…
TRINITY_DN51994_c1_g1_i1	ATTAATGTCGAATAGATATCAATAGACATGAATATCTTTTTATAATCAATGAAAAATTTTGATATCTACTTGACATTAATTGAAGCTCAACTTGAAAGTATGTCGATAAGATATTCATAAGACATGTATAAGTCCAAAACGGTGTTTTCTGTATACCTATTTGCCACAGAAATGTGCACATAGGGTAATACCAACGAAAAACAGAAGCCCGTGACATGACAGACGTACTATATGCGACTTTCAACTTTCGAACGTTAATCCCGAAAGGTTACTCTGTGTTTTTATTCATTGTGAAATTATATCCGCGTCTATTGTCATAACTAGGGCTAGGATTTATATGCAAATGCTTATCTGAATGCGCTGTAGCAGATACCGCATATCAATGTTTCTTTTGCGATT…
TRINITY_DN51994_c1_g2_i1	CTACGATCCAAATATGCGCTATAATTTTTTGACCTACATGATATTGGAATTGGGAAGAAATGATATTCCTAAATCAGTGGCTATACAATTAAATCTTATTAATTGTTTTAAAAATGCCAAACGAGTTGCGGAAATACTTTTTGAATATTTTCAATATACAAAATATAAAGAATTTATGAGTTATGGTGGTTCCATTCAGGAAATTGAAAATTTACATAAGAAGTGTGTTCCCAGATCTGAATCCATAGAATTGAAAGACTTCCGTTATTTCCACATATTTGTATTACAGTTTATGAAAATAAAGTTTCATTATGATGGTGGTCTGAACGTGACATATGATAGATGCGGCGAAGCGAAACCCTACATTGTTTTTCGAAGGCATGATCACAGAGCCATAGT…
TRINITY_DN51947_c0_g1_i1	ACAAGAAAAGGTAAATAGAGAAGGCAAAAGAGAAATTAAGCAACAAATAATACTGAATCATATCCATATGGCCTCTCTAACCACCATGGCTATTGCACAGCCAGTTACAGTCAAGGGCCTCGGTGGCAGCTCTCTCCACGGCACCAAGCTCTCCATCCGGCCATTTCGTCAGATTTTGACACGCTCTAACATAAGGTCTCCCGGAGCTGTGGTGGCTAAGTATGGGGAGAAGAGCGTGTATTTTGATCTGGAAGATCTCGGCAACACAACCGGACAGTGGGATTTGTATGGTTCAGATGCCCCTTCTCCTTACAACTCACTTCAGAGCAAGTTCTTTGAGACATTTGCAGCTCCATTCACAAAAAGAGGTTTGTTGCTCAAGTTCTTGATACTTG
TRINITY_DN51947_c1_g1_i2	AAGAAATCAAACAAGGGGACAGAGTCATCAATGGCCTCTCTAACCACCATGGCGGTTGCACAACCGTTGACCGTTAAGGGACTCGGCGGCAGCTCTCTGCACGGAACCAAGCTCTCTGTCCGTTCACGCCGAGTATCCACTCAGTCTAACAGCAGGTCTGTTGGTGGTGCTGTGGTGGCCAAGTATGGCGAAAAGAGTGTGTACTTTGATCTGGAGGATCTGGGCAACACAACTGGTCAGTGGGATTTGTATGGTTCTGATGCGCCTTCTCCTTACAACTCACTTCAGAGCAAATTCTTTGAGACGTTCGCAGGTCCATTTACCAAGAGAGGTTTGTTGCTCAAGTTCTTGATACTTGGGGGCGGCTCCACGCTCGCCTACCTAAGCTCCACTGCTTCA…
TRINITY_DN51974_c0_g1_i1	TGAAAGCTGCCCGCAGCCTCAGACTTCTGAACATCTTGCTGCTGTTGAAATTATGCGTCTCGAACACATTATCATTCTGCAAAATAAGATCGATCTCATTCAGGAAAGTGTAGCAATTAATCAGCATGAAGCTATTCAGAGGTTCATTCAGGGCACAATTGCAGATGGGGCACCTGTAGTTCCAATTTCCGCTCAACTGAAATATAATATCGATGTTGTTTGTGAGTATCTTGTCAACAAAATCCCGATCCCTAAGAGGGACTTCAAGTCACCACCGAACATGATTGTGATTCGTTCATTTGATGTAAACAAGCCTGGCTCTGAGGTTGATGAGATTAAAGGTGGTGTTGCTGGTGGAAGTATCCTTAGGGGAGTCTTGAAGGTGAACCAATTTATTGA…
TRINITY_DN51974_c0_g2_i2	GAAAGTGGCAGCATCAGATGCACCCCTATCTATTCAAGGATCGTTTCACTGTATGCTGAGCAAAATGAACTCCAGTTTGCAGTGCCTGGAGGGCTCATTGGAGTTGGTACAACAATGGACCCCACATTGACACGTGCTGATAGGCTGGTGGGTCAAGTTCTTGGGGAAGTCGGTTCTTTGCCTGATGTTTTTGTCGAGCTTGAGGTTAACTTCTTTCTGCTGCGGAGGTTGTTGGGGGTTAGGACAAAGGGAACCGAAAAACAAGGAAAAGTGTCGAAACTTGCGAAAGGTGAGATCCTGATGCTTAACATAGGGTCCATGTCAACAGGAGCACGGGTGATTGCGGTGAAGAATGATCTGGCCAAGCTGCAGCTAACTGCGCCCGTGTGCACAAGCAAA…
TRINITY_DN51912_c0_g1_i1	CCAGCACGCTGGATGACAGCGTGCTGCTGCGCGACTTCCTGGCCGCCTGCTCACGCGCCCGCGTGAGCCCGGCCGTGAGCCACAGCCCCTTCCAGATCCGCAACCGCGCCGCGCGCCTGCTGCGCCGCGCCTTGCTTCGCAGGCATTGACGGCCCGGCGCCGCCAAGCGCCTGCGCCACCACTTGCTGCAACTGCCCGCGCAGCCACGCATGGGCGGGATCGGCCTGGTGGCGCGCGTGCCAGAACCCCGATCCGTCAGGCGGCCACTGGACCTCGCCCCCGCTGTCGGACCGCTCCTGGTATCCCATCTACGAAAAGATGGTGGAGTACGACATCCCAGCGATGGTCCACGTCTCCACCAGCTGCAACGCG
TRINITY_DN51959_c0_g1_i2	GCCTGATCTTCATCGCCTTCCACGGCGAGCAGAAGACCGAGGCGCACGCCGGTCATGGCATCGCCCACAACCTGCCGCTGCTGGTGCTGATCGTGCTGTCCACCTTCATCGGCGCCTGGATCACCCCGCCGCTGGCCGGCGTGCTGCCGCAAAGCGTCGGCCATGCCGGTGGCGAGGCCAAGCACAGCCTGGAACTGCTGTCGGGGCTGATCGCGGTGAGCGGTATCGTCATCGCCGCCCTACTCTTCCTCGGCCAGCGTCGCGTCGCATCTGCCGTGGCGCAGAGCACGCCGGGGCGCCTGCTGAGCGCCCTGTGGTTCGCTGCCTGGGGCTTCGACTGGCTCTACGACAAGCTGTTCGTACGCCCTTATCTGGCGCTCTGCCACCTGCTGCGCCGCG…
TRINITY_DN51959_c0_g2_i1	CACGAACAGCTTGTCGTAGAGCCAGTCGAAGCCCCAGGCAGCGAACCACAGGGCGCTCAGCAGGCGCCCCGGCGTGCTCTGCGCCACGGCAGATGCGACGCGACGCTGGCCGAGGAAGAGTAGGGCGGCGATGACGATACCGCTCACCGCGATCAGCCCCGACAGCAGTTCCAGGCTGTGCTTGGCCTCGCCACCGGCATGGCCGACGCTTTGCGGCAGCACGCCGGCCAGCGGCGGGGTGATCCAGGCGCCGATGAAGGTGGACAGCACGATCAGCACCAGCAGCGGCAGGTTGTGGGCGATGCCA
TRINITY_DN51959_c0_g3_i1	CACGAACAGCTTGTCGTAGAGCCAGTCGAAGCCCCAGGCGGCGAACCACCAGGCCGACAGGAAGCGGCCCGGGGCACTCTGTGCAACGGTCGTGGCGAAGGTGCGCTTGCCGAGGAACAGCAGCGCGGCCAGGAGGATACCGGCCAGGGCAATGGCGCCCGAGGCGATCTCCAGGCCGTGCTTGGCCTCGCCGCCGGCGTGACCGATGCTCTGCGGCAGCACACCGGCCAGCGGCGGGGTGATCAGCGCGCCGACGAAGGTCGACAGTACGATCAGGGTGGCCAGCGGCAGGTTGTGGGCC
TRINITY_DN51975_c0_g1_i1	GTAAAATTGAAGTAATTTATGAGTAATAACTTTGATTTATTTGATTGAAATATATTTATTATTTGAATGGTAATGCTCGAATAAAGATGGATGGTGCATTGTATGAAAGTATTGTGAGTGACCTCAACAGTTGTAAACTTCCGCACGTGAATGATAACATCATAACATTTTTGCAATCGAAGTATAAAGGACTTTCAACAGAGACACTAAGAAGTATTATTGGTCTATGGTATACTAGGAGAATAGCAGCGTTATCTAGCAGAGTGAAAGATGTCAACATATACAAAATGTACAAGGAACTTGTAAATTCAGGGAACACGACAGCGTGCTTTAGCATCGCAGGCAAAACAGGATACCCGCCAGCCCTGATCGCTAAAATCGTATTAACGAGTTACTTAT…
TRINITY_DN51957_c1_g1_i3	TGAAGATTCTCTTCCATCGTGAAACCCTGGAAGTGCTGGGCGTGCACTGCTTCGGCTATCAGGCTTCGGAGATCGTCCACATCGGTCAGGCGATCATGAACCAGAAGGGTGAAGCCAACAGCATCAAGTACTTCATCAACACCACCTTCAACTACCCGACCATGGCCGAGGCCTATCGGGTTGCCGCGTTCGACGGTCTCAACCGGCTTTTTTGAGCGGCTCCGGCCGGCGGCCTGAGCCGGTCGGGGAGACAGGCTGGGTAGTGGCTTCCGAGTGGCGCTGGCCGAATCGGGAGAGCTTCTAGCGTCTCAGGCGGCAGCAAAGAACAAAACCGGCCATTGGCCGGTTTTGTCGTTGTTGGGTGCTGTGTTCGTAGCCCAATGAGATGGACTCCTCCCT…
TRINITY_DN51964_c0_g1_i1	AGCAACGAAAGCAAAAACGATAAATTAACCCAAAGCACGAACGCGCCAGTCAGCGTGGCGGTTAAACCAGTCCCTGAGATCATCCAGTCGGAGCACGCGGCTGTGTTGAGAAGGCCCAAAAGTATCATATCGAGTTCGCATACCAATCGACGTTCGTGGAACGTGGACAAAACTGCCGACATTAATCAAAACATTAATCGCCATAAACGCAGCTACAGCGTTTCCTCACACAAAGAAGTCGACTCGACTCCGCAAACGCGACCCAATAGCCAGTTCATCGAGAAAGTATTCCCAACCGTCGGTAATGCCGATTCGAC
TRINITY_DN51964_c0_g2_i2	TAAATGGCGAATCGGAGATAAGTAATTCGTGTAGCGAAAACGATAAAGAGAACAAAACGCCTTGTAATTCTAATTCAAACGAATCCAGCCGCAAGTGCTCCGATAAGAGCTCGAAAACCGATGAAAACGAGAATATAGAGAAGAGTAAAGACAGTTTCGTCAAGTTATCGGATTTAGATAAGGAACCGAAAATACCGATTTGTACGGAGAAATGGAATTTGTTGAGGATGACGAAGAGTGCCACTGGAACGGAGAATTGGTTTGAGACTAAGTTACTGAGCGGTACGGCCAATAGCCGGTCGCTGAGTCGAATTTTTCCTGATATTAGTGCCAGTATATTAAGTAAACCTAATTCCGATGTCGATGATACCACTGTGTCGAGCATCAGTAGTGTGCAGA…
TRINITY_DN51906_c0_g1_i2	TTCAAATAAGGAATTATGCCATTTTAATTATATAATGTTGAATTTCATATCCACTGTTTTGTCGAATAGTGCGTTTATAAATCGGGTAACATTTTTGGGAAAAACAGAACTGAATTCATTGGAGGATTACTTCAAGGGAATAATCGAACAGACATTGCTTTATGTAAAATCGGTCACTGAATATAGTTCAAATGTTAAAAATGCATCCGCTAAATACTGGAAAGTTATTATTTCTCAATCTCTAGAAATTTTAAACAAGACCAACGCATTACTAACGAACGAAACCTTCTTATCCGTGACTAGAGAACTTCTCAATCATGATTGTTTGACAGTACAGCGTAAAACAATGGAAACGCTGAATTGGCGTTTGCAGCAGAGTAAAGAAGATGCTACGAAGGA…
TRINITY_DN51903_c0_g1_i1	TATATAGACGATTGTAATGCTATGAACCTGCATGGTCATCATTTATACCTGTACTAGGACCTTAATTGAGAAGAGCAAATAGACAAAGGTAAACAGCATCATCTTGATAGAAATTTTTATAGCTGGAAAAACCTCGTCTTACCCTCCCCATACTTTTTCTTCACAAACCAGGTAGGCTGTAATAGCTCTATAACACAATCTCTCCACCCAGATTAGTCTGAGAGTGTATGCCAACAGAGAAAAAAATAAAAATAATAAAATGAAATTAAAACTATAATAGCAATTTGTTTTTATTAAAACTCGCCTAAAAATGAG
TRINITY_DN51903_c0_g2_i1	AATACATTTACTAAAATTATGTAAATTGATTAAACTAAATTAAACTTTGATTAATAAATTACGAGTGTCGTTTAGTAAGATCTGTTGTGTCTTATTTCCGTTGAACAAAATCACACTTTTCAATCATGAGTCGTAGAAGACCATTTGAAGAGGAGGATGGCTACGAACGACTATGCAAGAAGAGACGTAAAGTATCCGAAAATCAGGACATCGAGGATAGACTGGGTAAACTCATCATGGAAGTTGGAGAAAAAAATACCAATTTGGAAAGTAACTTGCAAGGTTTAGCGAGTGTTTTGGAAGGTGACTTGGGTACATTTCGAGCCAAAGTTCTCAGAATTCTAACCGATTGCGCTATCAAATGCCCAGAAAAATGCACCATCTATTCTACATTAGTTG…
TRINITY_DN51907_c0_g1_i1	CAAACATGGCCATCTCTTTCTCATACTTGCTCTTCTTCCTTATCTCCTCAGTTACTGCTTGTGATAGGTGTTTGTATCACTCCAAGGCTGCTTACTTCTCGTCTTCCTCCTCTCTTTCAGCTGGAGCTTGTGGATATGGGTCCCTGGCTTTGAGCTTCAACAAAGGCTTTGTTGCTGCTGCTAGCTCTTCCATCTATAGAAATGGGATTGGTTGTGGTGGGTGCTTTCAGATACGGTGCAAGGACACGAGATTGTGCAGCAACAAAGGGGTAACAGTGATCGTTACGGATGAAAATACAAGTAATAGCACAGATTTCGTGCTGGCTCCCCCAGCTTTTACGGCCATGGCACGAGCTGGGTCAGCCCAGGATTTGAAGGAAGCTGGACTCGTTGATGTTG…
TRINITY_DN51983_c0_g1_i6	TCAAAACATAAAATAGTTTCATCGCAATAGATTCATCTTCGCAACTTCATTTTTTTATACTTGAAATAGCTTAAAAATTGAAGTCATAGATGGAAAACAATGTATTTATTAGTTTTGTTTGCCAGCGTTGTTTACAGCCATTATGTTTAGACCATAGTTTCCAGGATATTGGAGAACACAAAATCGCAGAATTATCACTACCTTTATATTCTTCTCCAGAAATTGAGTTGGACTTGGAATTACAGAATGTTGATTATGATAACTTCATTCCTCCATTTAGTCTGGCCAGTTCTAGTCATGGTTCGAATGGTTTTACGTTACTAGGCGATGATGATGGTTCAAGTTTAAGTCACCATATGAAACTAGCTGCTGGATTGTTCGACATTATATCAGGAAACA…
TRINITY_DN51924_c0_g1_i1	GTAGATTCAGCTTTTGCATTAGGAGAACTGGCTCAGCTTACCGTAAATAACGACGTGGAAAATAGTTACGATATGGCTAGCTCAAAAGAATCATATAGGAAGACGTGGAACGCCAAGTACACATTGAGGAGTCATTTCGACGGAGTAAGAGCCCTAGCATTTCATCCCACTGAACCTGTATTAATTACGGCCAGCGAAGATAGATCGTTGAAGTTATGGAATTTGCAGAAAATAGTCACGTCTAAAAAGTCAGCGTCGTTGGATGTAGAGCCATTGTATACATTTAGAAAGCACCTTTCTCCTGTGCTATGTGTAGCCATCAATTCGACCGGAGAGGAGTGCTATAGTGGGTGTCAAGATGGTCGTATATATTGCTGGAATGTACCGTCGGCTAATATC…
TRINITY_DN51971_c0_g2_i1	CGAATAAGAAAACTGCATCAAACAAGAGTAATAAAAAATAAAGGGCACGAACCTTCCAAAGTGAAACGTTTCCGTTTATTTTTTGAATCAACTTTCACATAATTTAATCAGGGAACCAGTACTCATTCGTTGTAAGTGGTGGTATTCGCCATTGGATGGGTATATGTGACAGGATTTACGATGTGCATGAGTACGCTCGTATGTATGTACTATGTAGTTACTAGTTAGGGTATACCATGTGTCTGATGCAGTCCAACAGTCGGTCATTGTAAACATTGAACTTGAGCCCTATAACCTGTAACCTATAACGCGAATGTCGCAAACCTACTACAACAATAAAAAATACTTTCAATTTCACGTCGCGGCGTAAATTAAACTGGTAAAAAAGAG
TRINITY_DN51971_c0_g1_i3	GTAGCGAGCGTGCGCCACGTTGCGTTGTAATTACGACCCGAATACATAGTAAATAATGTCAAGTGCATGTGGCCGAACGCGCAATAATATCCGCATTTGGTCCACAGGGTTACGTCCGCCGACAGCCGGATGGCGAAACTGCACAATCGCGTACTGCGGTAGAACGATCGACACCAACCGCTCGAGCTTACGTAAGAAGATCTTCGAGCATAAAAACTCCAAAGCTCATATCCACGCCGTTCTGCTCGAACAAAACATGGATCGCGTGCAAATGGACGAACGTTTGGCCGAGTTCAAGAAACAAATCGACTTCGATACTCTGTGCCAAATGTTCGCCTTAGTTTACGACATCGCCAAACAGAAACGAACGTACGACGAATTCGTGGAACTGTGTTCGTC…
TRINITY_DN51950_c0_g1_i1	CGGGCTGCTGATGAGGCCGAGGCCCATCGCGAGCTCCAGAATGACGACAACATGGTTTATCTTCACCAGAAGGATGGCCAATGGCATCTCGACGGGTACGACAAGACGCCCTCGGCTGACGGGTCGTCCACCGGGGCCATGGAGAGAGCCGTGGCTGTTGCAGCGGTGGCTGACAATGCCAAGGTTGCTGGGGTCGATGCGTCGACTATGACCAAGGGGATGTCTCTTCAGACAGGACAGGTGAGGCCCTCAGACGGCACATCGGAGGCCGTCGGATACATGCTGGCCATCGTCTTCAGTGTCCTGTTCATGATGTCGGCGATCTATTACGGCGTGATGATCGCCAACTCAGTAGTCGAGGAAAAGCAGTCCAGGATCGTGGAGATCCTGTTGACGGGG…
TRINITY_DN51978_c0_g1_i3	ATACGTAGTAGTGTGCCGGCGGGCTCTTTAAATGCTCTTGCGCACAAGCACGTGCTTTTTGGTTTGATTTTCGCGATCGAAATATCCGAAACCGGTGCATCGTCCAGTCGCGAAATTATGTGATCGTTAATTCCTCAAGGCTGACCATTGCTGTAACCATTTCGTGCCTACCTTTGAACGCTATAGTCAACGATTTTATGCATAGAACACATTGATGAAGGTATCAAGCACTTTCTACGCTTTATGTTCATTAGGTAGAGATTGGTGAAGAAAGAATATACTGCATACGGGATGATGCGGTTTCACGGTGCTGTTCAGTTCGTTCTAAGCTCACACATGAGGCTCGAAGGGTTTTGGCAGATTTTCGTGGTGGCGGTGATCGCGTGGTGTTGCGATGGA…
TRINITY_DN51928_c0_g1_i2	GAATTAATATGTTTTTGTCAACATCTGCGTTCGGAAATTAGAAATTGGTTTGTCAAGTGATTATTAATCGATTTACTACCGATTGGAAGAATTAAAAATAATTCAACGTTCCAAACCTCAAAATGCATGTAGCATTTACTTCGGTTTCTCGTTACCTGGGTTAGATTTCTTCTCGAATATAGGCTCACTTGGATATATCGACATTATTTTTTCCATTCTTGAAAGGGACGCCTCCATCTGGAAAATGGCGGAAGACACGACCAGCGTAGAATGGCTTCATGAGCTCTTACAGGATGTACAACTGGAACAGTTTTCTTCGCGAATACGAAATGATTTGCAAGTTACCAGATTATCGCATTTCGATTTCGTACAAACGTCAGATTTGGAAAAAATCGGAAT…
TRINITY_DN51916_c0_g1_i1	TTTCATATGAGTATAATCTTGTTTTAAGTTCGTAACGCTTGTTTATACTCCGAGTGAAATTATTCTCAGGATATCATGTCCAGTAATTAACCACAGATGGGGTGAACAGGATATTGGCCTGCTCATGGTTTATACACTATGTTATTGGTTATTTTCTTAACAGGAGCGATATTGTGGAATTTACCCTGGAGCAAATATGAAAACGTATTTTTGGTTTCCGCAGTGGAACCCGGATATTTAGATTTTGATAATTTACCCGACACGAATTTTTCATGCGAAGGAAAGGTGATAGGAGGATATTACGCTGATGTCGAAACGGGCTGTCAAATGTTTCACGTGTGCACAATCGGACAGAAATCCGAAATCACCGATATCAAATTTCTTTGTCTAAATGGAACC…
TRINITY_DN51921_c0_g2_i1	TGAAGCTGTAGGCATAAGCGAAGCAAATCTCATTTTCTTATAACGTTTTACCGAGTGTCCAGCATTTCGTGATAATGGATAATAATTCGAATGAGAAGGAAATAAGCAACGAAGAGCTGTCGAATAAAATGACAGAGTTAAAAAAATGGATAAGCGAGCAAGATTTAGTTCCAGAATTGTCAGACAAATACGTAGAACTATTTCTTCACAGCTGCATGTACGACGTTGAAGATGCGAAAACAACACTTATTTCGTATTATAAATTAAGAATTCGATCTCCCGAATATTTCTCCAACAGGAATCCCAACGACGAAAATCTAATTGCAGCTTCAAAAATAGGTTATTCGTTACTCTTGCCCGGGGTCACGGATGAAGGATACAGAGTAATTTTAGTCGGGT…
TRINITY_DN51921_c0_g3_i1	TTTCAATTACATGGAAGAGAAAAATAACAAAAGTAAATAGATCATCAGCTAATTATAAAAGAATTTTTTAAATTAAAGGAATGCAAAAATAAAACCTAATAAGAGTTAAAATCCTACTCACCAGCTTCACGTTACCTGTTTGTAAATTGACGAAAAAATTTTCTATTTGAACTCGACTTCCAGTTCACTTATTCGTAAAAGAAACCATTCAAGAGCACCTCATGAATAGTGAAAAGTAAACGACTTGGCGGTGCTGCTTACATTTATACCCTGTATAATGGGATTCCGTTTTAAGCTCCTGTCATTAATTACCTCATTTCAATGAATTCTCTGTGAGTGAAAAAATTGATTTTTTATTTGAATATTTTTCGTAGAATCTTTTTT
TRINITY_DN51921_c0_g1_i5	CTTGAATGTATTTCTAATCACAATTTTCGGAAAACATACCGGTACCTGCTGGTATTGAGGTGAGCTTTGTGTAATAAAGATAATTTTTTTTTCAGATTCTATGTATTTATTCCCATTTACATAAAATCACTTAAGGCGAAGGGTATAAATTCAAACATCTTTTTAGTTTTAGCTTGTGTGAAATGGAGTCAAGAAGTAAAGAAACTGAATCGGACAATGAAGCAAGCGCTGAAAATTTTGAACCCGATGTAAAGTTCGAACCAGTTATTTCTTTGCCGCTTGTTAATCATGTTACTCTTGAAGAGGATGAATCAACGTTAATAAAATTACGAGCGAGATTATACAGATACGATAACGAAGAATCTCCGCCAATGTGGAAAGAACGAGGGACAGGAGATA…
TRINITY_DN51997_c0_g1_i1	CCGGCCTGGAGCCGCTGGAAATTGGTAAGGCGGTGGTACGCCGACAGGGCAAGGGCGTCGCCCTGCTGGCCTTCGGCGTGCAACTGGCCGAAGCCCTGCGCGTGGGTGAAACGCTGGATGCCACAGTGGTCGACATGCGCTTCGTCAAACCGCTGGACGAAGCCCTGCTGCGCGAACTGGCAGGTAGCCACACGCTGCTGGTGACCATCGAAGAAAACAGCATCATGGGCGGCGCCGGTAGCGCGGTCAGCGAATTCTTCGCCGCCGAGAACATCCAGATGTCGATGCTGCACCTGGGCCTGCCCGACTACTACGTCGAGCACGCCAAGCCCAGCCAGATGCTCGCCGAGTGCGGTCTCGACGAAGCAGGCATCGAAC
TRINITY_DN51997_c0_g2_i1	GCTTGCAGCAGGCTGAGACGCTCACGTACCGCACGTTCGATGCCGGCTTCGTCGAGGCCGCACTCGGCAAGCATCTGGCTCGGCTTGGCGTGCTCGACGTAGTAGTCCGGCAGGCCAAGGTGCAGCATCGGTACCTGGCGGTTCTCGGCGGCGAGGAACTCGCTGACCGCGCTGCCGGCCCCGCCCATCACCGCGTTCTCTTCGATCGTCACCAGCAGCGCGTGGCTGTCTGCCAGTTCACGCAGCAGGGCTTCGTCCAGCGGTTTGACGAAGCGCATGTCGACCACCGTGGCGTCCAGTGTCTCCCCCACGCGCAAGGCTTCGGCCAGTTGCACGCCGAAGGCCAGCAGGGCGACGCCCTTGCCCTGTCGGCG
TRINITY_DN51990_c0_g1_i2	GCAGCGGTGGCCGAACTGCAGGAGACCTTGCGCGCCTGCACGCCGAGCATCGACAAGCGCCTGGCCGAGGCGGCGCTGTTGCAGCTACAGAATGGCTGGCGCTCCTGGTGCCAGCTCAGAGGAGAGACTAATGGGCTTGCATGAGTGGTCGCTGGGCGGTGTGTTGCTAAGCCCGATGGCGGCCTACGCGGTATTGGCGCTGCTGCTGACCGGCGTGTTGCGCCTGGGGTTGCAGCGCGTCGGGCTGTCGCGCTGGATCTGGCACGAAGCCCTGTTCGATTGTGCCCTGTATGTCTGCGTGCTGGCGGCCGTGATGGCCGTCCTGACGCATTGAAGCTTGCCAGCACCTGCTGCGCGTCGGCCCTGCGGCGTTAAAAACAGGGTCGGCAAGCCGCTTGC…
TRINITY_DN51938_c0_g1_i2	CGCGGATCATCCGCCTGGTCGAAGACGCCCAGGCTGCCAAGGCGCCGATCCAGAAGCTGGTGGACAAGGTCAGCCAGGTATTCGTCCCGGCGGTACTGCTGATCGCCCTGGCCACTCTGCTGGGCTGGCTGGCGCTCGGCGCATCACTGGAAAACGCCCTGCTCAACGCCGTCGCCGTACTGGTGATCGCCTGTCCCTGCGCGCTGGGTCTGGCCACGCCGACCGCGATCATGGCCGGCACCGGCGTCGCCGCGCGCCACGGCATCCTGATCAAGGATGCCGAAGCACTGGAAGTGGCGCATGCCGTGCAGCACATCGCCTTCGACAAGACCGGCACCCTTACCGAAGGCAAACCGCGCATCGTCCATATCGGCCTGGGCGAGGCCAGCGAGGACGAAT…
TRINITY_DN51938_c1_g1_i1	TCTCGATGCGTGGCTTGCCTTCGGTGAGGGTGCCGGTCTTGTCGAAGGCGATGTGCTGCACGGCATGCGCCACCTCCAGCGCTTCGGCGTCCTTGATCAGGATGCCGTGGCGCGCGGCGACGCCGGTGCCGGCCATGATCGCGGTCGGCGTGGCCAGACCCAGCGCGCAGGGACAGGCGATCACCAGTACGGCGACGGCGTTGAGCAGGGCGTTTTCCAGTGATGCGCCGAGCGCCAGCCAGCCCAGCAGAGTGGCCAGGGCGATCAGCAGTACCGCCGGGACGAATACCTGGCTGACCTTGTCTACCAGCTTCTGGATCGGCGCCTTGGCAGCCTGGGCGTCTTCGACCAGGCGGATGATCCGTGACAGCACGGTTTCGGCGCCAAGGGCCGTGGTTT…
TRINITY_DN51972_c0_g1_i1	CAAAAGAAATAAAATATTTAAGAATTTATTGTTTTTTTTTGGGAATTTCTAAGTAAATAAAAACAAATTCAACAACATGACCGGTTTCGATATTAAAGGCACCTGTCTCATCAGCCAAACTAAAGCGGCTACCAATGGCTCGGGAACGAATGGTGCTTCCTATACGGCCAGAGAAAATGCCTCTGAACATCAAATGACAACGACAAACTCATCACACCATAATGAATTAACACCCACACAACAAGTAGAAATGGTGATAAATGAAGAAAACTATTCGTATGAAGTTATTAAAGATATTGCCGACTATCTGTTGCAACGTACCAGCGTTCGACCTGTAATTGGTATTATTTGCGGTTCTGGTTTGAGTTCGTTGGCCGATAATATTACCGACACACAAAG…
TRINITY_DN51973_c0_g1_i1	GTTTGAAGTGAAGAGCATGGCATCTTTGGCAACTCTTGCTGCAGTACAGCCCACAACTGCCGTCAATGGGCTAGCTGGAAGCTCCATTATTGGAACTAAGCTACATGTTAAATCATCTCGCCTTAATTTGAAGTCTACTAAATCCAGGGCTGGTTCTGTGGTAGCAAAGTATGGTGACAAGAGTGTATACTTTGATTTAGAGGACTTGGGCAACACCACTGGCCAGTGGGACTTGTATGGTTCAGATGCACCTTCACCATACAACCCCCTTCAGAGCAAGTTTTTCGAGACTTTTGCTGCTCCTTTCACTAAGAGAGGTCTGTTGCTCAAATTCCTGATATTGGGAGGTGGCTCAACTCTTGCATACTTCAGTTCAACAGCATCAGGGGATATACTACC…
TRINITY_DN51901_c0_g1_i1	GATGCCCGGAGTTACTGTAAAAGACGTTAACCAGCAGGAGTTCGTCAGAGCTCTGGCAGCCTTCCTCAAAAAGTCCGGGAAGCTGAAAGTCCCCGAATGGGTGGACACAGTCAAGCTGGCCAAACATAAAGAGCTTGCCCCATATGATGAGAACTGGTTCTACACACGAGCTGCTTCCACAGCACGGCACCTGTACCTCCGAGGTGGTGCTGGGGTTGGTTCCATGACCAAGATCTATGGAGGACGGCAGAGAAACGGTGTCAGACCCAGCCATTTCAGCAGAGGCTCTAAGAGTGTGGCCCGCCGGGTCCTCCAAGCCCTGGAGGGGCTGAAAATGGTGGAAAAGGACCAAGATGGGGGCCGCAAGCTGACGCCTCAGGGACAGAGAGACCTGGACAG…
TRINITY_DN51996_c0_g1_i4	CCACTTTGGGTTGTTTTTATTTTTGAAACCAAATTTTATCATAAAATAATGGACTATATAGGTGCACTTAGAGTAATACGTACATACGTAATAAATAATGTAACCTGCTCGTTCTACTCTTTACGTAGGTGCTGACTGAACAATTGACTGTTTTAGCTGTGTTCCACGTAGCTTGCGAAGCAATTTCATAAATGTAATTTCAGTTCATACTTGCTACAGTATAATACCGATGGAGACATTATACACGCATTCTGACTACGAGGAAACCGCCACTCCTCTACTTGATACCAAAGCATATCATAAAAGTCTTAAATGTGAGAATGATGCCTCTGAAACAATTGCAAATACCAATTGTGATGGTGTAACCTATACTCGTTTAGAAATATTTATTGCAGAATT…
TRINITY_DN51982_c0_g1_i1	TTCATTCATCGTGGGGACACTTACCAACAGTAGCCCAATTTTAAGATGTGCTGCTGCCGAATCGTTAGGACGTTTGGCTCAAGTAGTTGCCGATCCAAGATTCACCGCTGAACTAGCCCAAACTAGTTTTGACCGACTTAAATCTGCCCGCGACGTGGCTAGTCGAACAGGGCATTCGTTAGCTCTAGGATTTATTCATAGATATGTCGGTGGCATGGGTTCTAGTCAGCATTTAAATATGAGTGTCAGTATTCTATTAGCTTTAGCTCAGGATTCTACTTCTCCTGTAGTACAGGTTTGGTCATTATACGCATTATCTCTAATTGCGGAATCCGGTGGACCAATGTTTAGGGGATACGTTGAGCCATCTTTATCTCTAGCTTTAAAATTACTATTAAC…
TRINITY_DN51926_c0_g1_i1	TCAAGATTAGAATTGAAGTGCACCCCACTAAGAACTTTCCGATAAAACCAAAATTAAAAAAATGGAAGTTTTTTCTAATGCAGTTATATTGTATGATCTCAGTTGATTTCCTTTAAATTCACGTATCTCGTTATTTACGAATGCTGGTTCTTACCCAGGAGTTGCTATCTAACGCGGAATCTTTATCCCTAAAATCAGATGTAATGCCAAAGAAAAGTTCAGAAAACGAACATTCAATTAGAATTAATAATGTCAAAAAATTCGCCAAACAGTTTGTTCAAAGCATAATAGACGAAGCTATTAAACAATCATCTCAAACAACATGGTTAATACACTGCTCGGAAAACTGTCACCGAATGAGTGGCATCCAGTTGAAACAACAAAAAGGGTTTTTATGCT…
TRINITY_DN51956_c0_g1_i1	AAATAGCTAATAAAACGAAAGCAAATCCTTATTGCCACGGTAGAAAAGCCGAAGCACAAAGTGAATAGACTGTAAAATAATTGTAAAAGAACAAGAAGAAGAAATATAATATTGCATTTCCTGGCTATATTCCCATACAGAGAGCAACAAACAAAGCACAACAATAAGTTTACAATCATCAAACATAACGTTGCACAATCACTTCTTTTTAAAGGTCTTAATAAAAAAAAAACCGCAACTACAACAACTACAATACATTAACTAAAGGGAAAAACTAATACGCACAAGCTAAAAAGAAAAATTACACGATGAGTAAAGCACCAGGACCTTCACCACCTCAATACACGTATGTCCCACCACCATCGGCTCCACC
TRINITY_DN51986_c0_g1_i1	ATTCTTCGCTGGATAATGTACGTTTCTATGATGAAGAGACACGTAATGCTGCTTTGAAGGATATTGAATTGTATAAGAAATTCGGTGGCGGTTCAATAGTGGAGAACAGTTCTCATGGCTTGAAAAGAAATTTGGATTTTATGGTTGAGGCCGCCAAGAAGACTGGTGTACACATTATAGCCGGTACGGGACATTATGTGCATAACTTGCAACAGGAGGATCATTTGAAAATGTCGGTGGAACAATTAACAGATTTGTATTCGAAGGAAATTATAACCGGTGTTGAGGTAGAGGGCGTAGGCATGGTAAAGTGTGGTTTTATAGGTGAAGTTGGCAG
TRINITY_DN51934_c0_g1_i1	CAGCAGGGTGAACACGCCGGTCAGCAGGGCGATGCCCGCCGCCCACCAGGCCGCGGCATCCAGGCTGGCCTTGACCAGCAGGAACTTGGCCCAGAAACCGGACAGTGGCGGAATGCCCGCCAGCGACAGCGCCGGAATGGCGAACAGCAGCGCCAGCCACGGCATGCGCTTGTACAGCCCACCCATGTCAGCCAAGCGCTCGGAGCCGCAGATGCGCGCCGCCAGGCCGCCGATGAAGAACAGGTTGGCCTTCACCACGATATGGTGGATCAGGTAGAACACTGCACCGGCCAGCGCCAGCGGGGTGGCCAGGGC
TRINITY_DN51934_c0_g2_i1	CAGGAACTTGGCCCAGAAACCGGATAGCGGAGGGATGCCTGCCAGCGACAGCGCCGGAATGGCGAACAGCAGTGCCAGCCAGGGCATGCGCTTGTACAGCCCGCCCATGTCGGCCAGCCGCTCGGAGCCACAAATGCGCGCCGCCAGGCCGCCGATGAAGAACAGGTTGGCCTTCACCACGATATGGTGGATCAGGTAGAACACCGCGCCGGCCAGCGCCAGCGGTGTGGCCAGGGCCAGGCCGAGGATCATGTAGCCGACCTGACTGACGATATGGAACGACAGGATACGGCGCACCTCGGTCTGCGCCGCCGCGCCGAGCACCCCCACCAGCATGGTGGCGCAGG
TRINITY_DN51979_c0_g1_i1	TCACAACTTTATCAAGATTCTTCGCCCGGCTTCAGTGATGACTACAGAAAACGAGATGACAGATTGCCAGCATCTTACGAAACTTCAAGACGAAGCAGTGAAAGAAATCCATCTCCAAACCACCAAATGCTAATGAATTCCGAAGACTGGCGCAGATCTACCGATTTGTATGCAAACTCAAGTTCAAACAAAACAGGATCTTTTCAAGATTCCCCGCCCCGCCATAGAAGCCCGTTCAGGAACAGAGATGACAGATTGCCAGGATCTTACGAAAGCCGAAGCAGTGAAAGAAATTGGTCTCAAAACTGGCGAAGATCTCCCGAATTTAATGCAAACTCAGGCCCA
TRINITY_DN51919_c0_g1_i1	GTTGGAACAAAGCGCGATAAATCAAGTGTAGATGATACTACCAACAAAATTAACAGCTTACTGTTCAAGGTGAGGTCCCTTAGAATGAGTGGATCCTGTGCTTTAAACCTTTGTGGTGTTGCATGTGGTAGGATCGATCTCTTTTATGAGCTTGGATTTGGGGGCCCTTGGGATGTGGCAGGTGGAGCTGTTATTGTTCAAGAAGCTGGAGGTCTCGTGTTTGATCCGAGTGGAGGCGATTTTGACTTAATGTCTCAGAGAATTGCAGCATCCAATACCCATCTGAAGGAGTTGTTTATAAATGCATTAAAGGAAGCAGCGATCAATCAGAAATCTTGAATTTTGATGGTCTCATCTTTACTGAGTTTGCTCATTAAACAGTTCG
TRINITY_DN51919_c0_g2_i1	GGGAGAGAAGCTGAAAATGGCTGACAACGATTCTCTATCGGAGTTCCTGAATGTAGCCGTGGATGCCGCAAAAAGCGCGGGAGAGATTATTCGTAAAGGGTTTCATCAGAAGAAGAATGTAGAGCACAAAGGGCAGGTTGATTTAGTCACAGAGACAGATAAAGCATGTGAAGATCTCATATTCAATCACCTTAACAAACACTATCCCGAGCACAAGTTTATAGGTGAAGAAACATCCGCAGCATGTGGCACTGACCAACTGACTGATAATCCTACATGGATAGTTGATCCCCTTGATGGAACAACTAATTTTGTTCATGGGTACCCTTTTGTATGTGTATCTATTGGTCTTACAATTGGAAAGGTTCCTACAGTTGGTGTTGTATATAACCCAATACT…
TRINITY_DN51963_c0_g1_i1	TCTTCATAGAAATTCCATTTCATTTAATTAATATTATTTTGTTACAAAAGAAGAAATCTTGAGAATTATATTAAACGTTTATTTTCATGTCTCAAATGTCTGGTAGCCAAAAAAATACATAACTTATTGAATTACTGCACCAAACGTTACAATGACGCGAAACAGAGGCTATTTCAAAAAACGATCTCGCAGTCGATCGGTCAGTCGTGATCGCGACTCCAGACGCAAAGAAAAACGTCGCCGTAGCCGTTCGCCGGATACTAGCAAACCCAGAGATCGTAGCAGGTCTCCAGATCGGAACCACAGTCGGCGATCGCGAAGTCGAGAATTAGATCGTGATAGGGATCGTAGTTACAGGAAAGATCGTAAACACGAATCATCGAGGTCGAAAAGACGTTC…
TRINITY_DN51966_c0_g1_i2	GGAAACACGTGTGATGTCTGGTGCTGTGCGAGAACAAGTTTTTCTTTGTAATCCGTTATTCGTTGTTTACAAAATTTAATTCTTATAATTTTGACTCGATATTTATTATTTCGAATCTGAAACGCGTATAGTTACGGTTAATTCGTTTAAATCATGTTAAAAACCGTGTGAAATATTGTATATTCATAGTTCTCGTGTACGTGAGAATCGCTTTAGTGTTTGATTTTGAAAGATTATGGACGATCAAAGTCGCATGATGCATCCGAGTGGTCAAGTCGGCGTTATGCCTCAACCTTATGGAATGCAACCTGTAGATCCAAATCATGGAGCTCCTACAACTCCGGATCAAGAAACAAGAAGACAGGATATCGGCGAAATATTACAACAAATTATGAATAT…
TRINITY_DN51967_c0_g1_i5	GACGTGTTAAAAAATGATTATTAATAATTGTTGAAGATAGGGAAGATAGAGGTTTATTGCATTAAGAATTTGAAATGTCCAATCCAAGTCTTCCTCCTACTTTTGTAGAAGGTTTTAGCGATATAAACAAAGTAAGAATCATGCCGTACACACTTGTAGGGAAAACCGATTTAAAGTTTTCCAAAATGAGCTTAGGAGCTGGAGCCTTTGGAGGATCACATACGTACGGTGATTATGATGAAAAAAACGCACTTGAAACTGTTGAACGCGCTATAAAAAGTGGTGTAAACTTTATCGATGCTGGTGTTCATTATGGCAAAGGATTAGCAGAAACCTTTTTAGGACAAGCATGTAGAGAACATGATTATAATGCCATTTTTAGTTACCATTCATAACTTA…
TRINITY_DN51980_c0_g1_i1	AAAAATGACCAAAAGTTGAACAGTCAAGAATTGTTCAAGAACAATAAAAAAACAAATACGCTTGAAGAATTTTCAAAAATTGAAATGTGCAATACTTAATGAAAAATGTATGAAACAAACGATTTTACCTAAAAATAAAACACGATAAAAAATAAAAAATCATTCAAATTTAAAAAAAAAAAAGAGGAAAGTGAATACATATCTCAAAAGTTGAAAAAAATTTGAAAATCAAAAAAAAAATGAAAAATGTGTACATTGAAAAGAGATTTATTCTAAAGGTGAGAAATTATTACAAAATTATTGCAAATGAAATGTGTGGTGAAGATATGTACAAAAACTAGAACTTACAATAAAAGGAAATGGGAATAAGTATAGAAGTTGAGCAATGCCTACAAATTT…
TRINITY_DN51989_c0_g1_i1	CCAAGGTGGCTCCGAAGGAAGCATTCAAACCGGCGGTGGATACCAAAACGTCATCGGCGGTAATCGAAAAAATAACAATAACGTTCACGAGTCCGAAACTTCGTACGTAAAAAGTAGTAACTGGGATGGAAACAATCCGAACACCTACGTCGAATCTAAATGGAGAACTAACGATAACGGTATCGTACGAAATGGCAGTTTTTCAACGGTTCATCCTGGTTTCGGATACGATACAAATAGCCTGAACTTGGATAAAACCAATTTCTTCAGTAATCAAAACGAAGGCAAGTATTTCAGTCACGGAGCAAGCTCCAGCGGAGGAGTCGATATAAACGCAGCAAGCGGAGGATCTGTAAATAGGGTATACAACCCTAACACTGACACTTGGATTACGAATAT…
TRINITY_DN51900_c0_g1_i2	AGCTGTAGCCGGTACGGCCGTCGGCCAGGCGCACCACGCAGCGGGTCACGGTCATCTCGCCGAGGTTGAAGGCGCTGCCGGTACCGCCCATGCGCCCGCGCACCAGGGTCATGCCCACCTCGGGGGAGCGGATCAGTTGGTAGGCGCTGTCTTTCAGCGCCGCTTCATGGGCATCGAGGGCGTCGCCGGCGCGAGCCAGCACACCCATCCAGCGCTGCCGCGCGGCGATGTTCGGATCAAGGTCGTTCATGCGGGTCTCCATCAGGTCGCTACCTGGTACTGGAAGCGGTCGGCGCGGCTGCTGGACTGCGCCAGCTCCACCGCCCGGCCAGCGGGATCGCGGGACAGGGTGAGTACGCTGAGCAGCGGCGCATGGCGCGGCATCAGCAGGTGCGCGGC…
TRINITY_DN51900_c0_g2_i1	GAGCTGATCGAGCTGACCACCCTGCGCCTGCTCGAGGGCCAGCCGCTGAGCCTGATCCGTCACCGCTTCTGCGCCAGCCTGGCGCCGCTACTGGCCGACTACCAGGGTGGTTCGCTGCGCCAGTACCTGGCCGAGCGCGACCTGCCGCTGGCGCGCACTTTCAGCCTGATTGGTGCGCGTCTGCCCAGCCGCGAAGAAGCCGCGCACCTGCTGATGCCGCGCCATGCGCCGCTGCTCAGCGTACTCACCCTGTCCCGCGATCCCGCTGGTCGGGCGGTGGAGCTGGCGCAGTCCAGCAGCCGCGCCGACCGCTTCCAGTACCAGGTAGCGACCTGATGGAGACCCGCATGAACGAAACCGACCCGAACATCGCCGCTCGGCAGCGCTGGATGGGCGTGC…
TRINITY_DN51992_c0_g1_i1	ATTTGAAACGAAAAATACATTGGAAAGCTAAAGGAAATCGCAAAGATGAATCTGTTGAGATGCGTAAGCTGCTTTTAGGTGCTGTAGCTGAAGGGCAATCTCATACATGGAGTGCAGTCTTGAAGATCCCACCTACCCAATTTCCGTATTTAGTAAACTGTGCCATAATAAAAATTGAGCATGAACTACATATTGAAGCAGACGCTTCGGGAATGCATTGCGACTTGGATATGCACATACCAATCACTATTGGCGATACACCTTTCAACGATGATCCAAATGCGCCTGTTATTGATCAGAATACTCAAGAATTTCCCAATAATGTTCCTTTCAGCCCAGGAATGCAGCCAGGAATGGTTCCTACCAATCCAAATGCTGGGCAGTATGTAATTCCGGGAG…
TRINITY_DN51992_c0_g2_i2	GTTCTTACTGGCTGAAGGCTGAACCCGCCTGCCGCCTACTTTAATTTATTTTAAGATACAGTGTACGTGCATTAATATAGTGCGTATTCGGCATTCTTATCACCGTTCCGCGATAAAAAATAACGCATAATAACGCGTTCGAGGCTTCAACGTTTGCGCTTCATTTACAAATAAATATCCATCATGGGTGTTGTCAAATTGGCCATCATTTTCAACCAACCAGATAAAATTTATTATCCAGGACAAATGGTGACTGGACGGGTTGAACTAGTGTTGAACTCTGTAATGAAAATTAGAGGTATACAACTGAAGATCAAAGGTAGAGCTAAATGTAAATGGACAGAAGATGAAAGTTACACTGATTCTGAGGGTAAATCATGTACAAGAACTATTACTAGA…
TRINITY_DN51954_c0_g2_i1	AATCTATTGTTAAGGCATTTAAATCACCTATGAAAAGAAAATGAAATTTCACCGACTTCATTTCAAATTGTTTTGACATTTTTCTATTTCCTAGCTGCCTGGGCTGCATCGACATTTTTCACCATAAATTTATATTTTAATGAAAATCTTAATATTTTTATCATCAGTTATGTACTGGGATAAAAAAATTCAACGATTCATATGCGGCGATATAAAAGTGGACGCAGATAAAGTGGAAGATATTAAATCGAAAAATGATCACATTCTCGGTAAGCTTTTTGATTCAGTTGAATAAAATTATAATTACAAAAAAATCCATTTTAATGAAATAAAAAACATAAAGAATTAAAATTCTTCATTTTGTAATTTTATTTTATTTTTTTTATTTTTTGAAATAAA…
TRINITY_DN51954_c0_g1_i3	CTGTAGTTGCGCGTTCCTCTCCTGTTCGCGTTCTAATGGTGTGTACTTGATGGTAAAGAATGAGTGATTTTTCCATCCCGAGTATCGCTTTTGGAACCATCGATATGATCATTTCGTCCACTTAGTTCTCGTGTGCGACCGTTAGCGCGGTATTTTTATTCGTGTTATTCCTTATCGATTGGTACTATTCCTGGATGGACATTGGTTAAGACATGAGTCTGAGTCGTCTAGGTTATACCGCCAATGGAAAGCGTAACTGTACTCTACCAGCCGTCGATGATTTTCCTAGCGATATATTCACACCCGAGCAAAAGCTCAAAGGAGCGATAGTCTTCCACGTAGCTGCTTCGCTCTACCTATTCGTAGCCTTAGCTGTAGTTTGTGACAAATACTTTGTTC…
TRINITY_DN51922_c0_g1_i1	TACATGGTAAAACTGTCGAGCCATTTTGGGTATGGGTTGAAGATCCCGAAACTAATTTCATTTATCATTCCGAGTATTTCGCCATGTCCCGAAAACAAGTGATTAAACAAGAAGTTCAAGAATTAGCATTTACCATTCCCGTTCACGAGCCTTTACCATCTCAATACGTAATACGAGTACCTAGCGATAGATGGCTTGGTTCCGTTTCACAGACATCTATTTCTTTACAGAACATTGTCTTACCAGAATTACATCCTATTCAAACTGAATTGCTGCCTCTTCAACCGTTACCAGTTACAGCGTTGCAAGATCCGGAATACGAAAGTTTATACAAGTTCACTCATTTTAATCCGATTCAAACTCAAATTTTCCATTGTTTGTATCACACCGATAATAATG…
TRINITY_DN51911_c0_g1_i1	TTTCAATTTTGAGTTATTCTTTTCTCTAATTGGATGGTATTTCCTAGAGAAAACAATTTAAAGTAATTTGCCCTTAAACAGCATTCGTAAGAAGACGATCAAGTTCGATTTCAATTGATTAATTGATTATCGCTTACAAGTTGTCCTATCTCATGGAAGTGGGATTAAAAGAGCAAGAAAAAAATGAATTTTATTTGGTAAATATGCGATTATTCTCTCCGCTTTAATAGTTGTACGCTTTTTATTACATCACCCTTGATCAACGAATACACCCTTTGTAGAATACCTTTTCTGTTCGGTGTGTTTCACGTATTTTTCGGTGATTTCAGTTTACCACATCTTTATCGTTATCGCTTTATCTGTTGATAACACCAGCGAAAGGTGAAAAGAAATTATATC…
TRINITY_DN51929_c0_g1_i1	TAAAAAAAAAAAAAAAAAAAAAAAAAACTAACCAAGAAAAAAAAAATCAATTACACAGAAAAAAATTGAATATTTCATTTTCTTTTACGCGCTATCGACAGTCATCGAATTTTGCTCAAAAATACAGCACTTGTATTCTGTAGTCAAATTTTTCTTCTTCTACTTTTTTCCTGTATGAGTTATAAAAGTGCAATATTTCGATTATTTTAATTCTTTTATTAAATATGATTATTTTTTCCCCTTCGTCTAGTATTATGTAACTTGTATATTTTTGTTTTTGAGTACGAACATACGATATTATTTTTCTTATTTTTTTTTCATTCGTTAACGTTTATAAAAAAAAAATTATTATTTTTTTTAAGTTATGTTAATCTTTTGGAGTATTTCGAAAGCTAGTAT…
TRINITY_DN51929_c0_g2_i1	ATTTTTCAAGTTTCTGTTTATACGTTATAATAATGAAAATGAAAAAAAAATCGACGAAATAGTTTCGAGTACAAATATAAAATACTCAATTCAAATTCTTGCGTTGAAGAAAAAAAAAAAATTTATTAGAACTCGCACTTTCAGCTAACCCAGCCGATGACCGTTGGTGGACGAAACGAGGAGCCGAATTTCGAGCGGATATAACCTAGGTTTTTCATCTAGTCTCATTGTTTGTTGTTTTGTTGAATTATGTCGTATTGTTGTTTGTGTATTTTTTAAATACTCGCCATTGGTGTGCGTATTTTAACGATGTGTGTTTTAAAATACGAAAATTGACCGGAGTAATTTATACGCTGGTGGTACCGATCGGGGTGTTGGAATAACGTCGAGCTAAATTTA…
TRINITY_DN67667_c0_g1_i1	CGATCACCCTGCCCCACTCGCGGCTGGTCTCGCCCGGCCACTTGTGGGTGGCGTCCAGGCCCATCTTCGAGCCCAAGCCGGACACCGGCGAGGCGAAGTCGAGGTAGTCGATCGGCGTGTTGTCGATCATCACCGTGTCGCGCTTGGGGTCCATGCGCGTGGTGATGGCCCAGATCACATCGTTCCAGTCGCGCGCGTTCACATCGTCGTCGGTGACGATGACGAACTTGGTGTACATGAACTGGCGCAGGAAGCTCCACACGCCAAGCATCACGCGCTTGGCGTGGCCGGGGTACTGCTTCTTCATGGTCACCACCGCCATGCGGTAGGAGCAGCCTTCCGGCGGCAGGTAGAAGTCGGTGATCTCCGGGAACTGCTTCTGCAGGATCGGCACGAACA…
TRINITY_DN67607_c0_g1_i1	CTCACGTTTATTCTGTTTTTTCTATTTTAATTAAGTTAAGTTTTGCATAAAATAATGTTTTAAATCCCATTTAATGAATTGAAAACTGCAATGAATTTTTTAATTGGTAGCGTCGTTCGTTCTCTACTAAATAATGCAGTTAAACGGATATCGCATAGTAATTTTTTACCATACTCGACCGCAATAAACAATACACCAGAATCGCCGGAATGCCAAGAACCAGATAAACTTTACAAAGAGATTCAAATTGAGATGAGGGCTCATACACCGGCAACCCTAAAAAGTTATTCGCAATTCTTAAAAATGGCAGCCGATTATCTTAAAATTCCTGTCAAAAAATGCTTTTTTCACAGAAAACCGCGTATTGATCGCGAAGGTTTAACAGTGTTGAGATCGCGT…
TRINITY_DN67625_c0_g1_i1	CCTGGTACAGCTGCGGCGCGATGCCGGCGCCGATGATCACGGTCAGCAGGGCGATCTCGCGGCGCGGCGCACGCACCGGCCGGCACAGGTAAACCAGCGCCGGCAGCAGCAGGGCCACGCTGGGGAAGCTGCGGTAGCGCGAGTCGAATACCAGGCCCAGCATCAGCACCGCGCCGGCGAAACCGGCCGCTACCAGCCACCAGCCGCCACGGGCTTCCAGCCAGGCGAAGGCTCGTTTGCGCCAGCCCTGGCGCGACGACAGGGCCAGGACGGCGTGCGCCAGCACCAGCAGGTTGAGGCCGAGCAGGGTCGCGGCCCACAGCCACTCGCCCCAGTAGCGGCTGGTGACCAGCGCCAGTTCGCTCCAGCCCAGGCTGCAGGCCGCGCCGAGGGCGGCGA…
TRINITY_DN67669_c0_g1_i1	GTTATCAACGTGCAGATATGTACATGGTGTTCATTGCTACGCTGTGTTACGATTGGGATGGATAAATAATTTGTTCAAATAAAAAAATATTGTTTCATTGCATCGGCAAAATGATCGATATCGAAAGTATCAACGTTTATATGGATGGAATTTGTGGTTCTTCGTTTTGGGACACAAATTTAACATGGCATAATGAAAATCCAGAGTTAACCACTTGCTTTAAAAAAAGTGTATTGATATGGATACCGTGCTTATTTCTATGGATATTATTACCATTCGAAATTCGTAATATGAAGAAAAGCCAAGAACGAGACATACCACTGAATCTCTTCAATATCAACAAGCTGACGGCA
TRINITY_DN67651_c0_g1_i1	GCCAGCGCCAGGAATATGCGCTGTTGTCACTGTCGATCGGCGTGGTGCATGTGAACGCTGAAGATTGCGCGCAGCTCGATGCCTCACGCCTGGCCGAAATGGCTTCCGAAGCCAAGCGTCAGGCCAAAGCCGTGCCCGGTTACAGCCTGCATATCCTCGCAGGCTCAGCGGCCTGAATCGGCCATGCCGGCATAGCGTTCGGCAGCCTGCGCATCAGCCTCCAGGCCGGGCGCGCCCTCACGATATAGCTGGCTGAGGCGACGAGCGGCCAACGGATGACCAGCCGCCAGCGCCATCTCCCACCAACGCACGGCCTGCATGGCATCCGCCGCCTGACGCGTATCAGCCTGCAGCGCCTGCACGCCCAACTGATAGGCAGCCTTGCCGTCGCCGCCATTG…
TRINITY_DN67677_c0_g1_i1	CCCCCAAGACCATTGCCGACGGCGCCCAGACCCAGCACCTGGGCGGCATCACCTTCCCCATCATCCAGCGCGACGTGACCGACATCCTCACCGCCAGCGATGCCGAGCTGGTCGATGCCATGGGCTTCCTGGCCACGCGCATGAAGCTCGTGGTCGAGCCCACCGGCTGCCTGGGCCTGGCCGCCGCGCGCCAGAAAAGCGAAGAGCTGTGCGGCCGGCGCGTGGGCATCATCCTCAGCGGCGGCAATGTGGACATGCAGCGCTTTTGCAGCCTGCTGGGCGCCTGATCCTGGTCCTGATCGAAGGCCGCCCTCAC
TRINITY_DN67659_c0_g1_i1	GAAGAAATGATTGGCCGTGTGAACGCTCTAAAATTGTTGCTACGACAAGGTGGTCACTTTTTACCTAAAGTCATCCAAATCTGCGGTCAGCTGATACACTCGGATTATATCGAAGAAAGTATGCGAGTAGTTAATGATGACGTTCGTAGGTACCGGATTAGCGACATTATTAATCAGTACCAGGTTTTACAAATGCTCGAAGTAAACATAGCCACGTTGAGTTACGAAAAATACTCGGATCCATTTGTTTGCTGTAATTTTCTTACTACTGATTTAGACGATAAATTGCACCGTACTATTTATCCTTATTATATTCGACGCGGGTCCTTCAATTCCATATTATATTGGTATAATGTTACCTTCTTCGATGACCATTGTTATTCAACGTTACAAGAATTT…
TRINITY_DN67664_c0_g1_i1	TACGATAATTTTTTCCCCGATGCCGGTTTTATTTCGCCGGATTAGATATCGCCGGCGCGCCGTCCTTTTTTCCAACGGTCTTCGTGTAGCGGTGAGTCGTTCCGATGCCAGTATTTTATACCCTGTTTCGTCGTCCGCATTAACCTCGCTTACTTGTGAATATCGGTCACGTATAAACGGAATCTCGAATTACTCCGGTTATGAGCGACCAAAAAATCTCTCCTTATGGCGCTCCGCTGGAAAAAAAAATTCAACGATATCTATAAAAGATTCGACTTGACGGATACGAGCAATATCTTTATCCAGATCTAAGAAACGATAGGAGTCAAATCTCTTCATTTAGCATTAACCTCG
TRINITY_DN67628_c0_g1_i1	ATGAGATCGACCTGTGGGGCCGCGTGCGCAACCTCAGCGAGGCGGCGCTGCAGCAGTTCCTGCAAAGCGAGCAGAACCGGCGCAATGTGCAGATCGGCCTGGTGGCCGATGTGGCCAACGGCTGGCTCACGCTGGCGGCCGACCAGGCCCGCCTGCAACTGGCGCGCGACACCCTGGCCAGCCGCGAGAAGGCCTACGAGCTGACGCGGCGCATGCACGAGATTGGCTCCACATCGGGCCTGGTGCTGGCACAGAACCAGACCACGGTGGACACGGCGCGCGGCGACGTGGCCAGCTTCACCTCCCAGGTGGAGCGTGACCGCAACGCCCTGCAACTGCTGGTGGGCGGCCCGCTGCCCGAGGCCCTGCTGCCCGGCGCCGCCACGCTGCGCCCCGATG…
TRINITY_DN67608_c0_g1_i1	CGCGGCATGCGCGGCCTTGCCGTGGAAGATGAATTTCGCCTGGATGTTGGCCAGCGTGCTCTGGCTGAACACGCCGGTGAAGCTGGCCGGGTGCCAGGTCAGCGCCGCGTCCACATCGTCGAACACCCCGGCGCGCGCCATGAAGGTCTTGCCCGATCCGCCTTCCTCGGCCGGGCAGCCGTAGTAGCGCACGCGTGCCTTGGCACCGCTGCGGCGCAGGTGCTCCTGCAGCGCAACGGCCGCGAAATGCGCCGAGGTGCCCAGCAGATGGTGGCCGCAGCCGTGGCCCGCCAGGCCCGGGCTGTCGGTGGAAGGCGTGCAGACCAGGGCGCCGCTTTGCTGGTTCAGGCCCGACAGCGCGTCGTAC
TRINITY_DN67645_c0_g1_i1	ACCGCGATTGCCGAATTGAAGGCGGTTTGACGTTGCCCGCGTGTTGGTGCATCGGGAATAGCCTGGCGCCTGATGCTGTTTGACGACATACGGGCCGAGGCGCCACGGCGTTGCGGTCGACCGAACCCAAGCAATTACCGGGAGGTACAACGTGGCTACCGTCGCATTGACTAAAGACAACTTCTCCTCGACCATCGATTCCAATGATGTCGTTCTCATTGACTTCTGGGCCTCCTGGTGTGGACCATGCCAGCGGTTTTCACCAATCTATGAGGACGCCAGTGGACGTCACTCTGACGTGACCTTCGCCAAGGTCGACA
TRINITY_DN67699_c0_g1_i1	GCCACCGTGGCGCCCAGCTGCCGGCCCTGCCACTTGAAGCCGATTTCCTTCTGGCGCGACTTGTAGGGCGCGAACACCTGGCCGCCGTTGGACACGGGCAGGTCGTTGGCCGTCTGCGGCGCCACGGCGCCCTTGGTCAGGCCTTCGATGTAGTTGGCGTAGACCGAGGTGTTCTCGCTGGTCTTGAACACCAGGCCCAGCATGGGCGTGGTGGCGGACTTCTTGTAGTTGTCGGTCTGCGCGCCCGTGTTGTAGTCGTAGCTGCTTTGCTCGATGCTCTGGCGGCGCACGCCCACGGTCAGGCGCAGGCGCTCGTCCAGCATCGTC
TRINITY_DN67643_c0_g1_i1	TGTTCATTATATTTTTTTCCAAAGTTTTTATTCCTTTAGGGAAAAGATGTAACCCATCTTTTGATAACATGTTTTGATCAGGAAAATCTATGCCCCCAGCAACCATAAAATGTTCCCAGTTACGGATATACTCAATGTTTTGAAATCTGTTTATAAATAAAAAAAAACAACATAGGTGTATATAAGGTATGTGCATAGATAACACCCACATTTATAAATTATAATCATTTACCTATTAAAAGAAAATTAAACGAAAAATAGTCAGTATGTTTACCTTTGCGTATGTATTTCTTTGAATATATTGTTGTTGGTAAGTTTAGCTTTTTCATTATATTTTATCCAAGGGCTATTATGTGTAATGTTATGTTGGAAGCGATTAATATAACGAGGTATGATCTCT
TRINITY_DN67691_c0_g1_i1	TGTTGGAGCACGGTTCCGTACCGGCTCGTCTAGTCAATGATACGAATATCGAAAACGAATTTAAAAATAGGATTTTAAATATTAGTCAAGCCAAACTGGAACCGCTAGTGAAATTTTTACCGTTAGTGTTAGATAAATTATTACTGCTGTTGGTGAAACCGCCTATTTTGAATGGTTGCGTTTTCAATATCGGACAGGCTGTTTTTGAGACGATAGCCGTTGTAGTGAAGCTCATCAATACGGGGTTACCAGAGGCCGAACAAGAGACGGCTGGTTGGCACAGTTTGTTGACTGCATACACTGCCTATCAGTGTTGTATACCTCATTTGGTATCTAGCTCGTGTTCATTAGATAGCCCTTTGAGGCATGGCAATCCAAACTCGATTTACGGATTATCAG…
TRINITY_DN67603_c0_g1_i1	ATGTCTTCGATCTATTCGTTAGAAATTGCAAGCAAGCAGATACACAAAGTGATCGAATAACAGTAGATGAGATGCTTGAAAAATTTCGTGGGCGGTATAAATTTGGAAGATACATCTAAAGTAAGCTGGGAAAATATAGAATTCTAATATATGCAGCAGATGATATCAAGACATCATATACCATATCGATGGAAATATATTGTGGTCTGTAGCCAGAGGGGCCGAGAAGAGAGAGTATTGCGCCAGCTGATATTACACTGCGGTTGGTATCTCATTTATAGGGATCAGGGTGAAACATTACTACAG
TRINITY_DN67687_c0_g1_i1	CGGCTGCACAGCAGCGAGCTGCACCTGAAGAAGGCCCGCTTCCTGCTGGCCATGGGCGCCGACCACGCAGCCGTGCAGGACAGCCTGGCCCAGGCGGCAGGGACTGCGCGCACCGCCGGCAAGTACCGCACCGAAACCGAGGCGCTGGCCCTGTCGCAGGCCCTGGCACCCGCCAGGCCGGACGTGGCCGCGCGCCTGAGTGAGCTGGCCGCGCTGCGGCCTGAACTGTCCGTGCACCTGTCCGGGCCCCTGCCCGGCCAGGCGCATTTTTCTTGAACCGAGGATGAAGTCACATGACCACCCAGCTGCAGAATACTGAAC
TRINITY_DN67612_c0_g1_i1	CTGGTTGACTCCGCTGATCAGCAGATAGCCGCCCGGGCGTACGCTGCGCGCCGCCTCGCGCAGCAGGCCGTGGGGCGACAGGCAGAAATCCAGGCCGTGCTGCAGCACCACCACGTCGGCGGCATGCTCGCCCAGCGGCCAGGCCTGCTCCTCGCAGGCGATGTGTACACCGGCCAGCGGCGCCCCCAGGCGCACGTTGCAGCGGATCTGCGGCGCCTTCGGTGGTTCGGCCTGGGCCGGCCCGTAGTGCACCAGATAGCCACCGAAGTAGCGTGCCAGCTCCTCATCCAGTGCCTGGCGCTCGGCCGTCAGCAGCAGCTCGCCGAGCGGCGAAGCCAGCCACTCGCGGGC
TRINITY_DN67675_c0_g1_i1	CGATGGACCCGCCGACGTCGTTGCCGGGGTATTCACAACAAACCGCGTGTGCGCTGCGCCGGTCCAGTGGTCGCGTCATGCCACTGCCGACCACAAGGCTCGTGCTGTCATTGTCAACGCGGCTGTCGCTAACGCCTGTACCGGGATCGATGGCTTCGCCGACTGTGACATCACCTTCAGTCGGGTTGACTCCGATGCCTGCATGTCGACCAATGACACAGTTGTCGCTATGGCCTCGGGGGCTTCCGGTATCAGCCTGACGGGTGATGAACTTACCGACGCACTCACCGAGCTGTGCGCCATCTTGGCTCGCCAGCTTGTCGCAGATGCTGAGGGATCCCACCACGATGTCAAAGTGACCGTTACAGGTGCCATCAGTACCGAAGCTGCTGTGGCGGT…
TRINITY_DN67650_c0_g1_i1	CCCCACACCACCGGCACTCCTAGCTCGATCGCAGCATCTCGCATCGCCTCAGCCAGCCGGTAGTAGTGCTCCCAGTCCCATGACACCTGGCCGCCGACATAGGCGCCGAGGTCAACGGCGTGGCCGGTGAGGTGCCGACCATCCAAGGTCTTCGACTTGCCTTGGGCGACCAGCTGCTTCTGCCGCTGCAGAGAGCGGAGTCCTTCGAGAACGCCGAAGTCCACGGACGTTTTACGAATGGCAAGGCGAACGACTCGTTCAAGGTCAGGATGAAGACCGGCCAGACGCTCTTCACTTCGTCGACTGAGGTTGAACATCAGGGGGTAGTCCCTTGAGGGGCGGCCCACGCGCGCCA
TRINITY_DN67688_c0_g1_i1	TTCCGGATCACGCAGCCGATGATCTGGCGAACAGTCGACGCTCCATTTGCGCAGTACGTAACCCGCCGTGGCCCCGCGCAACCTCAGGCGCAGCACGCCGTCTTGCATGGCGTAATCCATAGCGGTGATGTCCGGATGCGGCTGGTCGGGGTGCGGCACCAGTTCGACCTCCAATATCCGGCTCCACTGGACATCCTGCTCCGGTCGCTCGTGCTCGGCGACGGGAGACTCCATCAGCAGCTTCGGCCGCCTGATGCGCGTGACCACGAAGTCCCGAAACGCACCGCGCTTACGGTCATAGCCGCGCACGTGCCAGCGCAAGCCCGTATC
TRINITY_DN67605_c0_g1_i1	GATTCTCACGAATTTATATTTTTTTTTTCATCAAATTGATCCGCCTCATGTGGCCTAAGCGCTGCTGCTGGAATAAATCTCATCAACGGTAACAATGGGCCGAAATGTGCCGAATATTTCTGTTTCACACAACTAGAGCGCGCTGTAAACAGAAACGCGTTTATACTTATATACCTAACGTATTTCCGGTTCAAAAACATAAAAGAAACAACAGTTCCAAAAATGCGCAATTTACGTATATTTCACGATTTATAAATTCATATTAAATTTGTGTCTTCATCTGTGTACCCTTGTACATACCCGGTGACTACTTGA
TRINITY_DN67680_c0_g1_i1	CTCATATTGACATGGGTGCCTAAAAGTGAAATATTTCAGTCGATTGGGCTCACTTTATCATCCTACATCATAATGAAAAATTTCCGACTTCGTTCACTCCTTACTCAGTTTGAGGACAATAACTCCTTCTCCCATCCAAAATCGCGTGTGATGCTGAAAGCGGCATATAACGTACTTTTCATTACTAGTAACGACACGATTTCACATTTACGAATTCTGAGCTACTTGAGGCTCCTCAAGCCTTCTTCAAATTTTGGCCATCCCCCATTTTGGATGGGTCGTATTCTGGTCTCCAACTAATGGCACATATCAAGTTTGACCTCGTCAAGTCGATTTGGTGAGGAGATATGGGAAATATAAGAA
TRINITY_DN67653_c0_g1_i1	CTAAACCACAAGATGGCAAAGAGACAAAAGCAGCCGATCCACCAGCTGAGAATTCGTCCGCTCCCGAGGCTGAGCAGGGCGGGGCTGAGTAAATGCCGGCTTACCATCTCTACCATCATCCGGTTTGGTCATCCAACAAGAAGAAATGAATATGAAATTCCAGCAATAAGAAATGAACAAAGATTGGAGCTGAAGACCTTAAGTGCTTGCTTTTTGCCCTCTGACCAGATAACATTAGAACTATCTGCATTATCTATGCAGCATGGGGTTTTTATTATTTTTACCTAAAGATGTCTCTTTTTGGTAATGACAAACGTGTTTTTTAAGAAAAAAAAAAAAAAG
TRINITY_DN67673_c0_g1_i1	CAGGCTCGCGAAGCTCTGCTCCAGTCCGAGCTCATCCCGGGCGATTTGGCCCGTCTCTACCCGGTCTGCACCCCGTCTGGTTCGGACTCCGCCTCCTTTGACGAAGTTCTAGAGCTACTTCACCTGGGTGGACGCTCCTTGCCCCACGCCGTTCTTATGATGATCCCGGAGGCATGGCAAGAGAACACCGAGATGTCTCAGGAACTGCGCGACTTCTACGAGTTCCACTCTTTCCTCATGGAACCATGGGATGGTCCGGCTTGTGTCATTTTTACTGACGGTAACCAGATTGGTGCGGTGCTGGACCGCAACGGTCTGCGCCCGGCGCGCTACTGGGTGACCGACGACGGCCTTGTTGTCTTTGCCTCCGAGTCGGGGGTGCTTGACTTGCCGGACGCC…
TRINITY_DN67656_c0_g1_i1	AATGAATAGAATATTATAGTAATAATAATTTTTTTCTTTCAATTCGGTTCAGTATATTTTGTGATAACAAAGATCTCATTCTGGTCACCATATTGACCCCCAGCGGCACAAGGAATTATCATTATTGGAGCATAATCAGAAATAATAAACAAAAATCAAAAACAAAGCAAATAAATAAATAAATAAACAAACAAACAAGTAAATAAATAATCAAATAATCAGATATAAACAAATAAATAGGTAATCGAATACACTGATCGCAAATCAATTAATAAAAATTATAAGCCAATGAATGCATGCAGCAGAAGGGG
TRINITY_DN67633_c0_g1_i1	CGATCTCGCGAGGACCTGTTCTACCGCCTGTCGCACTTCCCCATCGAACTGCCGCCGCTGCGCGCCCGCGCCGAGGACATCCTGCAACTGGCCCGGCACTTCGCCACCGAGGCCGCCTGTTTCCTGCAGCGCGATGACTATCGCTGGTCCGAGGCGGCGCTGGACCACCTGGCCGGCTACGCCTTCCCCGGCAACGTGCGCGAGCTGAAAGGCCTGATCGCCCGCGCCGTGCTGCTGTGCGAGGGCGGCGAGCTGCTGCCCGAGCATTTCAACCTGCAGCCGACCAGCCAGGTCGAGGACAGCGGCATGAACCTGCGCGAGCGCCTGGAACAGGTCGAACGCAACCTGCTGCTCGACTGCCTGCGCAAGAACCGCGGCAACCAGAGCC
TRINITY_DN67613_c0_g1_i1	TACCGAGGAGCGGTTTGGTGCCATGAAGACGTCGTTATATGTCAGGTCGTAGTTTGGCTGCTCGTTGAGAAAACGCACGTGGCTATTGTCCCACGTCACTATTGTCGGGTCATGCCGTGATACGGCAAACTGCAGCCATGACCTCGACGGTGGACGACGTCCTTGCGGCGGTAGAAGCCTTGCCCGCCGGTGCCGTGGTGTCCTACTCCGATGTTGCCGAGCTAGTGGGCACGTCGCCGCGTCGGGTCGGCACGATCATGGCGCGTGAAGGCCAGGAAGTGGACTGGTGGCGGGTGACGACTGTCCGAGGGACTCTCCCCGAACACCTCATGGCTGACGCTCGTCAGCATTGGG
TRINITY_DN67695_c0_g1_i1	AGCAGTGCAAGGAAGCGGCGCCCCCGGTCTAAGGCCGTCAAGGTTCCAGACGGCATCGTCGTCATCGGCGTTGGCCACGGTGGAGGATTGGCTGCCTCTGTCGTGGCGTGCCGGGTAGGGATAGCCCATCTGAGCACCTCGTCCAGGGTGCCTGCCCAGTGGTCAGCCACATGACGGGCAAAGTTGAGCTGATCTGGTGTAGCAACTACCTGGTCGGACACCAGTTTTTCAACCGGGGCCAACGTGACCCCAGGCTGTTGCTCATGATCGACGGCCACCACGACGCCGTCACACAGCCGACCGGCGAGTTTGACCCGCACTCGTACCCCAACCTGGACTCGATCGACGAGGTCGTCAGGAATCAAAT
TRINITY_DN67615_c0_g1_i1	AGACCCACCACGCGGCCCCAAGCAGGTCCAAGGCTCCCGACAGGATCCTGCCTGTGAGCCACACCGCGACAACCGAGGAGATCACCCCGCATATCAGGGCGGCCAGCATTGTGGTAGCCACCTCCACAAGGATGACCTGGTCCACCCAACGCCTGCCCAATCCGATGCGTTTGAGGCTGGTCACCAGATCACTGTTGGCGGCTCTCTCCTCCTTCGCCAACAGGCCCGCCATGATGGCCGACAACACGATGAAGGTGACGGTCGCGACGATGGTGATCGTTGGCAGCGGGACATCACCGAGGATTCGGGGGGCCATGACATAAAATTCCCCCAACCCGTGCGCCTGCGCCCACTCGTTGGTCAGTCGATCC
TRINITY_DN67655_c0_g1_i1	TGCGACGTCGTACTGGCCGATGGAGCTCTGCGCCAACTGCGCATCGGTGAGGTTCTGCGGGAATCTTGATGCGGCTGAGGACACATCGGAGTTGACAACCTTGCCAAACCCGAATCGCTCAGCCTGATCTCGGATCTTGTCTTGGCCCAGGCTCACGCCAACTTTACCGAAGGCGGTATTGCACGAGATGTCAAGGGCGTGGGTCAAGGTGATCCTGCTGCCCCCACAGTTGGTCTCGTTCGTCAGCGGGGTGCGAGTGCCCGGCAGGATCCAATTTTCCGGTGAGTCGACCATGGAATTCGGGTG
TRINITY_DN67624_c0_g1_i1	GAGGCTGCTCCGCGTGGAGTTACTGTACAGTGTGTCCTTCCGGGCCCGGTCGCCACAAAAATGTCTAAAATCAAAAAAGCAACATGGATGGCACCGACACCGGAAAAATTTGTTGATTCCTGTCTTAAAACGCTGGGAATTGAATCAAGGACCACGGGCTATCCGCCGCATTGTCTCATCATCGGAATTGTTAATGGACTTCGGTGTGTCTGTGAAAGGGGTGCAGTATGGCTCGTAGCCAGGACTATGTTAAATATACGTGGTCGAGCTCTTCGAAAAAAAGCTGATCAAAGCGATGAGTCGGTGACAACGGATTTGCCAGCGAGAACGGCG
TRINITY_DN67602_c0_g1_i1	CAGACCTGGCGCGTGCTCGGCCGCACTTCGGCGCCCTTGGGGTTGATCAGGCACTCGCCAGTGGCGTCCTTGAGGCGCACCAGGGCCTCGCTGACGCCGCTCTCGATCACTCGCCAGCGTTTGCGCTTGCCATCGTCGTCGTACTCTTCGATCTTGAAGCGCCACCACAGGCACGGCGTGCCGGTCAGCGGCGCCCGCAGCTGGCCGTCGGGCAGCTCGTCCAGCACGCCATACAGCTCGACGTAACCCTGCGCCGCCGAGCGGATCTTCGACGTGGGCGTGTTGAGCAGGAAACGCGCCTCGGACAGG
TRINITY_DN67611_c0_g1_i1	CAGATATCCAGAGCGTTCAAAAGGTACAAATATTTATACGTTCATTTACACAAGTCGATGAAAAACAACCACAACGATACGAAGAGGCAAAAAGATGCCGAAATGGATTACGAAATATTCAAAGCATTCGTCGATAACGAGCAACAGGATTTGGAGATCATTCAGTGCGGCGTAAGATTCCTGTGTAAGGTTCTGTGCCAGTACCACAATCGAAAAGTATACGTACTCTTTGACGAGTACGATTCGCCCATTACGTATTTCTATCACATGATCGAATTGAATAGAGTCGAATCGGAACAAGTAGTGGACTTTTTCAAAGGTT
TRINITY_DN67610_c0_g1_i1	GTATTTGATACTAGAAGTGTATTTGCAAAAGTGTAAAATTGTTTTAAATCATGCTTTATTTATGGATATTAGTGTTAGTGCCATTGGTATTTTGTAAAAACAAAACGACAAAATCGACCACAGAAGATCCGTACTTCAAATTAGGAGTTGATTACCGTCCATACAGATTTGCACCATTCGTACAATCGGACTTTCGTATCTTTAATAACAACCCAGCAGAAATTTTAATCAATAATTTCACCCATGAAATTGTTTTAAAATACCCGAAAACATTTCAGCATGTTAACTGCTACGAGGATATTTTCATTCCTCCTTTCTCATACAGCGACTCTTACGATTATGATTACCAAATTGGCAAACGTAAAGGTAAAGATAAGTGGCAATTGTCAGTTGAATACA…
TRINITY_DN67627_c0_g1_i1	CCCATCCGCGTCCTGGTCGTTGAGGACGAACCGAGCCTCACTGGGTTGCTCTCCATGGCCATGCGTTACGAGGGATGGGACGTCACCACCGCTAATTCCGGTGCTCATGCCGTCCACGAAGCACAGGCCACCCGCCCTGACGTCATCGTCCTCGACATGAGGCTGTCTGATTTCGACGGTCTCGAAGTCATGAGGCAGATCCGAATAAACCAGCCCACTGTTCGGGCGGTTTTCCTTACTGCCAAAGACGCCGCTAGTGGCCGTATCGCTGGCCTCACCGCCGGCGGGGATGACTACGTCACCAAACCTTTCTCCCTCGAAGAGGTCATCGCCCGGTTACGCGCCCTCCTGCGCCGTTCGGGGGCCACCGAACCCAAGCCCGACTCCATGTTGACGGTT…
TRINITY_DN67609_c0_g1_i1	TTTAGCAACTATTGTGGCCAAGCCCTTCCTCTTTTTACAAATAAAAATGAAATTCTGCCCACCTTAGTATACAAATTATGATACATGAGTGACGCATGAGTAGCCATGTATGTGGAATGAAAGAGTTCATATTGAGATGAAATACCCTGCATATTTTTCAGCATGTAAATTTGATACCCTTTCCTTTCTATATCATAACTCAAAAGTAACCTGAATAGGTAACGCTAAGTGAACTCAACGTTTTTTTCGTGTTTGTTGCCGCGTAATGCGCATGCGCGAAATGACTTTCCTCCCAGTATCCTTTTTATAACTTGTACTTAATTTTGTTACGTGGCTTATTAACCGTCCGTATATGTATGGTCGAAAGAACAAAAATACTTTTAGCATGTCTCTGCATTT…
TRINITY_DN67658_c0_g1_i1	GACCAATAATAATAACGTTGCCAACGTTGTCACCGCCAATTCATCGGTAGTAGCTGCCGTTGCACTTAATTTGGAGAACACTTTTCACCATCAGGCTCAGCATCAACAGCAGAACACCAGTACCCTTAACACCGCCAATTCACACCCACTACATCAAACACTCAGTACCGGTAGCACACCGTCTACACGAGCCCAAAAAGCCGCCCGACGCCGTAGTAACGAATCCCCAGAGGCCCGCCAACGAAGACTGGAACGTAACGCTGCAAGAATGCGCGAAAAACGCGCTAAAGAATCGGAGGCCGAATATCGTTTGCGTTTGGCGAAAAACGCCGAAGCAAATCGAATACGACGCCAGAATGAAAACG
TRINITY_DN67637_c0_g1_i1	CAATAATCCTGCTTGATTTATTTGACACGGATTTTTCTTTCATTAACGAAAACATTAATGTCAATAAAATTTACTATGGGAAGACGTCGTTACGTGGCACCGAATCAACCGTTTGGATTACCTACGCTCGAACCGTCGCCGATGAAAATTAAAGGGTGGCTGACCTTTAACCGTAAATCATCGGGTACGAAATGACGAAAATATCGCCCCAATGTGATCGCGCTGTAATACCGTATCAATCATTTAAAGACGTTCGGTCGCGTGTCTCGCAGCTGCTACCGAGATTATTGGGGGAAATTTCGCGAACTGAACAACCG
TRINITY_DN67657_c0_g1_i1	ATGGCCTGCGGGCGCAGGAGCGCCTGCTCGGCGATCAGCTTGGGCAGCAGGCGCACGGCATCGAAGGTCTGACGCGGGGTATTCCACTCGGCCAGCAGGCGGCGCTCACCACTGCTGACCAATTCCAGCTCGCCCAGCGCGGCCTGCGGCGAGGTGGCGAAGCCGTCGAGCACCTCAAGGAAGCCGCCGATCAGACGCTCGATGCTGCTTTCGGCGAACAGGTCGGCGGCGTAGGCGAAGTTGATCGACAACTGGTCGCCTTTGTCGCGCACCGCGTCCAGGACCAGGTCAAAGGGAATCTGGCTGGACGGCACCTCGTCCAGCGCGGTCTCGATGCCCGGCAGCCAGTTGGCCGCCAGCGGGTGCTGGCGCCGGTAGTTGAAGGCCACCTGGAACAGC…
TRINITY_DN67696_c0_g1_i1	ATTGGGATTCACCCAGCCCGGCGTCGGACAGGGTGTTGAGGCGCAGGCGAATGTGCGAGCGGCTGACCGAACCACTGTTGGATTCGGCACCAAGAAATTCGAAGCTCTCGCTGCCTTCAGCCGGATTGCGCGAAGGCTTGATGCCCAGGCGCACCTTGAGCACCAGCCCCTGGGAAGCGACCTGCTCGCGCAGCTTCTGGTTCTCGATGCTGAGGATGTACAGCGGCGCTGCCGACCAGCGTTCGTTGGCCAGTTGGCGGAAGCCCAGGCGCATGGTGCCGCGCATATCGAAGGTCAACTCGGGCAGCTCGTACTCGGGGTCGTCGAG
TRINITY_DN67654_c0_g1_i1	GGGGGGAGGGTTTTTTGGCTGTGTGGACTGATGGTGTAATTCTTCAGGCTCATAATTTTGCCATGCAGCTGATGATTGAGTGGGGGGGGGCTGGATTATTGATGATTACTGTGCCTCTTGTTGTTTTGCTTGCTCGGTCGTTATATAGATGTGCACGGGCTCCATGGGGGGGGCAGATGTTGGCTGGGTTGGGCGGGGTGATGGTGCTTTCTCTAGTGACTTTGTCGATGGTTGATGGTGTTTTCTATCATGGGCTGCCATCGGCTTTCCTTGCGCTGGGGTATGCGTTGCTTCTTGCAAACTGCCAGTCTCGCGCAGGTTTGTTGGTTGTTCCTCGGGTGTTGGGG
TRINITY_DN67692_c0_g1_i1	TTTCAATCAGCGGGACGGTGGCTGCAACTGTGGCTTTTCTTATTGCTAGATATTTTGCTCGTGAACGAATTCTTAAAATGGTTGAGGGAAACAAAAAGTTTCTTGCAATTGATAAAGCGATTGGAGAGAATGGCTTCAGGGTTGTTACTCTTTTACGCTTGAGCCCTTTGCTTCCATTTTCTCTTGGGAACTACCTATATGGTTTGACGTCAGTGAAGTTAGTGCCTTATGTGTTGGGCAGTTGGCTAGGGATGCTTCCAGGGACATGGGCATATGTGAGCGCTGGTGCATTTGGACGAGCTATCATCCAAGAAGAATCGGATGTCGGTTTACCAGGAG
TRINITY_DN67618_c0_g1_i1	CACCGTGGATCCGCAGCCCCTCCGTGTGTTTCCAGCCAGCCTCTTCGGAGACGTCGATACCCAGCCGGATGAGCTGCTTGACGGCGCGCGGAGTCAGGCCATCACCGCAAACCTTGTCGCGGGGGAACGTCACCTTCTCCAGCAGGGTGACATGCAGCCCCCTGCGGGCAAGGTGCGCAGCGGTCGCTGAGCCACCAGGCCCAGCACCGACGACGACGACGTCGGACTCCATCTGGCTCGTCACGTGGACCCTCCTCATTAACGCACACCGACGATCTGCACGGGCGAGTCTAGGGGTTATCGGCTACATGCGCGTCGCCG
TRINITY_DN67660_c0_g1_i1	CACCGGTTGCTGATTGAGGCTGGCAAAAGCCGTCACCCGGATGAGGGCTCCCTCGAGCTCACGGATATTGGTTTGGATACGGCTAGCGATGAACTCCAGCACGTCCGGCTCGACGGTGATCTTCTCGGCCGCAACCTTGCGCCGCAGGATGGCGATGCGAGTCTCTAGATCTGGAGGCTGGATGTCAGTAAGCAGACCCCATTCAAACCGGCTGCGCAGACGCGGCTCAAGGGCCTCCAACAGCTTAGGCGGCCGGTCAGAGGTCATGACGATCTGCTTCTGGGCGTTGTGAAGAGTATTGAAGGTGTGGAAGAACTCTTCCTGGGTTTGGATCTTCGACTGCAAAAACTGGATGTCGTCAACTAGCAGGAC
TRINITY_DN67619_c0_g1_i1	TTTTGATTAATTTATTTTTATTTATTAACAGAAGAGTCTACTTTTTTTTTTTTAAATAGGATATTATGTAGATGTTTTCATGTTGCTAAATTACCTCGTAGTTGAAGTTAGCAAATGTTGCTATATTCGATTGTAGAAGCTTATAGTTTTTTGTTTGAAGTTTTGGGTGAATTTATTGTGTTGTTAAGTTTTTAGCAATTGATGGTTAAATTATTCAGCCAACAAGTTTAATATGGATAACACAGCTGGTTTTTTAAATACGCTTTTATAATAATGTGTAAAATCAAAATACTTACATGTTTACTTTATTATATATATATATATATGATTAAATTAATGAAATTTTTCTTTACATTGATGTAATAGCCAACAGATACCATGATAGATGGTATAATATTG…
TRINITY_DN67693_c0_g1_i1	AGGATGTCCATGGCGCGGAAGAACTGGTTTTCGCAGGTTTCCGGCCGGTGCAGGCCCGAGCGGTCGTTCAGGCTGCGGTCGGGGCTGCCGCCGCGGCCGAATTCGCTGACCAGCAGCGGGCAGTCCAGCTGGACCGCGATCTCGATGGCGCGTTTCCAGTTCGCGATCGCCACCTCCCATTCGTCGGGATAGGGGCTGGCCCAGCGATACATCGGCTGGATCGAGGCCAGGCCCACGCCATGGTCGCGCAGCGCCTTCCGGAAGCCCGCGATCCGCTCGGGATACATCTTGGGCCGGGTCCACCAGGACAGAAAGTCGGGGCGGGG
TRINITY_DN67649_c0_g1_i1	GTAATTTCTTCAAATCTTTAAAATTATTGAGAAGTGAAGGTATTTGGTATCGAAACTAAAAATGTTGACTAAACAAACACATTGCAACTCTCATGGCTGCTCTTTGTCGAGGCTACTACGTATTCCAATCCATTTTTGAGATAATACATCGGAGTTCATCTCATTACACCAAACAATTAAAATCCACCATAGGTGACATAAGGGATCTGGATCATTATACCATAGAGTTGTAATAAACCTGCGCACCAAACGAAGGCATCAGATGCAAGATTCTTGCAATCCATGTAGGCCCACAGTGCAAAAAAATTGCGTTCCTCCAAATTTTTCCAACTACCAGGCAGTACTTGAAAAGTAAAACAAAACTCATATAACGTTTTTGCCTACCTGCAAGTCTCAAGG…
TRINITY_DN67638_c0_g1_i1	CTCTCGATGATGCACTTGGATATCAGCCACTTGGACAGCAAGTACAGCTTGATGTTAATGCAATTTGCCCAGTTCGTCGATCACGATATTACATTTACGCCCGTTCATAGAGGATTTTTCGCTTCAATACCCGATTGCCGACCTTGCGATAGTCCGATCACCGTGCATCCGGAATGTATGCCTATAGAAGTGGCCGCAGGAGATCCCTATTATCCACAGATTAACTTCACTTCAGGCCAAAGATTTTGTTTGCCATTCATGAGATCTTTACCTGGTCAACAACGATTGGGATCTAGGGAACAAATAAATCAAAATTCCGCTTTTCTCGACGCATCTCAAGTTTATGGCGAGCATGCTTGCCAAGCGCGACAACTAAGATCCTATCAAGGTCGTCTTAAC…
TRINITY_DN67672_c0_g1_i1	CAAGGCGGTTTGTGAGAGGGTCGCTGGTCAGGTGCGCCAGGTCTTCGGGAATATGCCGCAGTGGGACTTGGCCTATTGCTCGAGGTCGGGGCGACCCAGCGACCCGTGGCTTGAACCGGACATTATCGATCACCTCCGCAGTCTTCCCGAACAGGGCGTGCAATCTGTTGTCGTCGCTCCAATTGGCTTCGTTGCTGACCACATGGAGGTCGTTAATGACCTTGATTACGAGGCCGCCGAGGCAGCTAAGGAGTCCGGGCTCGCCTTCACGCGGGCGGCGACCGCTGGTACCCATTCCGCCTTTATCGCTGATCTCGCCGGGC
TRINITY_DN67606_c0_g1_i1	AGAACACCAGAATACCTTGATCATTCATACGAACGCCGGCGATCACGATAGGCAGATTATTAATTCGACTAATTCGCCGGATCCGTTAGACGGTACGGTTATCATACCGTCCGGCGACGATAGCACCACCTCTTTGATCATACAACGACAGCTACAAGAGCAGCAGCAGCAGCAGCAACAACAACAACAAGTCGAAGAAATGGAACACGATCAGTCCAATCAGCAAACTCAGACGCAGTGCGCGCTCAAGCAAGAGCCATGAGATATGCTTTCGGATTGCATTGATGAGTATATCCTGGGAATGTAGTGAAAATCAGGGTGTTCTCGTCCGTGATCTAGCAGTCGTTCGTCGTTTCCTACTCGAAGTACGGAAACGAACGTTAATAACGC
TRINITY_DN67665_c0_g1_i1	GTTTTTTAAAATTTAGTATGTGGTGGAAGATTTTCGGGGGTTTGTCTTTTTTAATATCGTAGTGCATGTTCGCGATCGGTTTTATTATTGTAAGATTTTCCTTCTAAAATGTAATTCGTTCGTAGTTTTTGGTATCTCATTCGATGAGAAAAATTGTGGTGTTTAGGCTTGTGAAGGATCCCCTTTATTTTGTAGAAATTTTCGTTTTTCTCCGGAAACTGCGGTTTTATTATGTATTTCTGTGGATTGGAAATGATAGGGGTGGCCCTGTATTTCCGCAGATATTTCGTTGCGTTTTTAAATTGCAATTGAACATTGGCATTGTAATCATCAATATAAATTTCTGTGCTGGACTTGGCAAAATGTTGGATATGTACTTCAGTAATTTCTTGAATCGGC…
TRINITY_DN67647_c0_g1_i1	GGAGTCGCTATTCCCGACGACCGCCGGGGTCATCTGCCGCGAGGTGCCGCGACTGGCTAGCAACTGGCGCAATCGGCGTAGCCTTGGCGAATTTCTCACCACCCACGGCATCCCTGGTCTGGCTGGGATTGATACTCGTGCTTTGGTGCGTCGGTTGCGCACCGCGGGAGTCATGAAGGGTGTGTTGCTGGCCCCTGACGCTGATCTCGACGCTGAGCTGGGGAAGTTGCGAAACATCCACTTGCCTACCGACCAGATCGCCCAGGTGTCCACCCGCACCGCCTACCCGTCACCCTTGGGCGGGCGCAGTGTGGTGCTCTTCGACTTCGGTCTTAAGCACTCCATCTTGCGGGAGCTGAGCAGGCG
TRINITY_DN67646_c0_g1_i1	GAGAGGTAGTTCGATAATCGATCTATTTTCTGGAAGCAAGGATTGCTCATTTTTGAAAGTTAAGAAAATCTTTAATCTTATCCTTCCCTTGTTCCCTTCGAGGTCTGATTACATGTTTTTTATGATTAAAAGCTACACAAACACCGAAGTCAAATCATGTAATCCACAAATAAAACAAATTAAAAAAAAAAACAAATTTGAAATACAAACAAATCAGAAAATCCAGACGGAAAAAAAAGAAAGAAAGAAAGAAAGTATTATTGAAGAAAAGTGAAAAGATAAAAGAAGATGAAAATAAATCAAGAAAACAACAGGGCACTAAGGTTCAGAC
TRINITY_DN67678_c0_g1_i1	AGCCGCCTCCTGCTCGGTGCGGCGTTCGGCTACAACCTGCTGCTCAACGGCAACCTGCGCTACAGCCGGGCCAACGAACAGGGCCTGCTGGGCTTCGGTGGCGACCGCCGCGACGAGCATTCGCTGCTCAAGGAAGGCTCCATCGCCGTGCTGCTCAACCCGCGCTGGGCGGTGGGGGTGGAGTACCGCGAGAAGCCGGACAACCTGAGCTTCGCCGGCGAGAACGACTGGTCCGACCTGTTCGTCGGCTACTTCCCCAACAAGCACCTGGCCGTAGTGCTGGCCTATGCCCGGCTCGGCGAGATCGCCGGCCTTGATCATCAGGACGGGGTCTACCTGTCCCTGCAGGGGAGCTTCTGATCATGCGCGGATTGTCGATCATCCTGGCTCTGCTGCTCG…
TRINITY_DN67682_c0_g1_i1	ATCTTCAGCCATCTTTTTTTGTAATCAATATGTAATCTTTCGATTTCTGAACGATCTGGTACATTTTTGACAAAATCGGATTTAAAAAAGCTATTAAATAACTGCATTGTTGTAAGCAAATGCTCTCAAAAACTTTCAACTTTAAGCACTCGTTATTTTTGAAAGCAGTAATTTTATTATGCCTCACCGATGCTGGTCTCTAACTTTTAGTTCGCCTAAGGACCACGATTCCTTGATGGTCTTTGGAAATATATTCGTACTTACTTCTTGAATTATTATTTCATTTATTAATTACTGGTATTTCAATTTTTATAGCGTG
TRINITY_DN67621_c0_g1_i1	CAATGAGAGAGAAGGGTTTCCTATAACGGCAATACGCGAAATAAAAATTCTGAAGAAGCTACAACATGAAAATGTTATTCAGCTGAAAGAGATAGTAACTTCTCCAGGTCCTGAAAGGGATGAGCAAGGAAGGCCAGATGGCAACAAGTACAAAGGGAGTATCTATATGGTATTTGAATACATGGATCATGATCTGACTGGCCTTTCAGATCGACCTGGCATGCGATTTACAGTACCTCAAATAAAGTGTTACATGAGGCAACTGCTAACTGGATTGCATTATTGTCATGTGAACCAAGTACTCCATCGCGACATAAAAGGA
TRINITY_DN67629_c0_g1_i1	GTGCAGCATGGTGGTGTCGGCCCAGCCGGTGGCGCCTTCGGCCGGGACGGTGGAGGCGATCTCCTGCTTCTCCAGTTGCAGCGCGTTGACCTGGTACGGCCAGGCGCTGGAGGCGACCACGCCTTCGTTCTTGAAGTCGTTCATCTGCACGGTGACGTCGTGCCAGTAGCGGTGGATCAGCGGTTGCTGCTGGCGCAGCAGTTCCAGCGCGGCGGCGTACTGCTCCTCGTTGAGCAGGTAGGGATCGCTGATGCCCAGTTCCGGCTTGTGCGCTTTCAGGTACAGCGCGGCGTCGGCGATGTAGATCGGGCCGTCGTAGGCCTGCACGCGGCCCTTGTTGCTCTTGCCGTCGGCCAGGGTCTGTTCCTCGAACACCACTTTCCAGCTGCTCGGCGCTTC…
TRINITY_DN67676_c0_g1_i1	GAGGTCAGGGTCTTCACCAGGTCGTCCCAGGGGTGCAGCGAGAGCAGGATGGTCAGCGCGCCTATGTAGAAGATCAGGATGCGCCAGACCACCTGGTTGATCGCCTTGGGGATCACCGTCTTCGGCTGGTCGGCCTCGGCGGCGGTGATGCCCACCAGCTCCAGGCCGCCGAAGCTGAACATGATGATGGCCATCATCATCACCAGGCCGGACACCCCGTTGGGGAAGAAGCCGCCATGGCTCCACAGGTTGCTGATGCTGGCCTGTTCGCCGCCGGCGCCGCTGAACAGCAGGTAGCCGCCGAGCAGGATCA
TRINITY_DN67648_c0_g1_i1	GGCTCTGTGACGCCAAGTAATGTACCCTCACCCGATATGCGTTTAAATGATATGCAAAAAACTGTTAATCAACAGCAGCAACAGCATCAACAGCAGCGACAACAGCAACAACAGCAATTAAATGATTACGATGGTCCCAATCAGGCTCATAAACGACCTAGAATATCAGAAGGTTGGGCAACATAGCCAAATGAATATAAAGAACAAACAAATAATCGGCATCATCAACAACAGCATCAGCATCAGCATCATCATCACAATCAACATCATCATAATAATAATAATGAAAGTAGCAAAACTTTAGTAGACAATTATCATCAAACACATCAAACGTCACAATATCACAATAACAGCA
TRINITY_DN67670_c0_g1_i1	CAGCCCCAGCACGATCACCATGGCGCAGAAGCTGCACACCGCCACCGTCATGCCCCAGTGGTCGGCCAGCCAGCCCATGCCCAGCATGGGCAGCATGCTGCCGATGTAGCCGATCACCAGATAGGTCGACAGCAGGCCGGAGCGGTTGGACGGGGTGGCAATGCGGTTGACCATGCTCATGCCCGACAGCATGCTCATGCCATGGCCCATGGCCGTGCACGCCACGCCCAGCACGAACAGCCAGGCCGAGCCCACCCACAGGTTCACCATCAGCAGCGCATTGCTGAGGGCCAGGCTCAGCAGGCCGCCCAGGCCACACCACTGGGTGGGCAGGTTGCCCACCAGCACCTGTACGCAGGCCGAGGCCAGCAGGATCACGGCGATGGCCGTGCCACTGAC…
TRINITY_DN67652_c0_g1_i1	GGATGAAGATGACCTGGCCGTACGCGTCGGCGGCACGGCAGTGCGCGAGCTTTTCGAACTCGGTGCCCGCGAACAGCGTGCCGCCGCGCAGGGCAGCGAATCGGCGGCTAGCCTGCTGGACAATGGCCACGTGCACTACGAAGCCAACCTGCAGGACGGCCCGCTGAAAGACTGGCTGCAGCACGACCCGCTGGCGCACAAGCTGGTCAGCGCACCGGTACTGGCCTGCACCGTCGACCACCTGATCCCGGCCTGCGAAAGCACCCGAGGCGGTCGGCAGATCGCGCCGATGCTGCGCCTGCTCACGTCAGACCTGGTGTTGGACGAACCGGATGATTTCGACCTGGCCGACCTGCCGGCCCTGACTCGC
TRINITY_DN67663_c0_g1_i1	TTCAGCCAGAGCACCCGCTGGGACACCCTGGACGACGACCGCGAACACGGCTGCATCCGCTCGGTCGAGCATGCCTACTCGCAGGAGGGCGGCCTGGCCGTGCTCTACGGCAACATCGCACTGGACGGCTGCGTGGTGAAGACCGCCGGCGTGGATGAATCCATCCACGTGTTCGAAGGCAACGCGAAGATCTTCGAGAGCCAGGACAGCGCGGTGAAGGGCATCCTCGCCGACGAAGTGAAGCCGGGCGATATCGTCATCATCCGCTACGAAGGCCCGAAAGGCGGCCCGGGCATGCAGGAAATGCTCTACCCGAC
TRINITY_DN67684_c0_g1_i1	CGATCTTCTACACGCTGGCCCGCCTGGGCCTGGGTCCCCGGCCTGGAGAGGATGGGCCGCGCTTCGAGCTGCTGGCCGACCTGCCGGGGCAGGCGCCCGTGATGACCGGCCATGCCAACGGCACCATCACGCTGAACGTGGTGGAGGCCGATGATGCCGAGCGTGCCCGGCGCAGCCAGGCCCTGCACGAGCCCTACCGGACGCTGGTGGGCCATCTGCGCCATGAATCCGGCCACTTCTTCTGGGACAGGCTGGTGGTGGGCGCGGGCCGCATCGAGGAATTCCGCCGCCTGTTCGGCGACGAGCGCCAGGACTATGGCCAGGCC
TRINITY_DN67697_c0_g1_i1	GCGCCAGCCATTGCAGATGGTCGTGCCAGTCCCCCAGCGCACTTTGTGCCCGCTTGAGCCTCTGCTGCGCAGCCTTGCTCAAACGACTCTGTGCCGGGTAGGTTTCGGCGGCGTAACGCACGCGCTTGATCAACAGACGCAGGCGATGGCGGTCATGTGCCGGATCGCGCAATGCCCGCGCCAGTTGCCTTTGCTGACGGCGCAAACGACGGCGGATGCGTTTTTCCACCTCGCTCAATTGGCCCTGCCTGGCGGCGTCACGCCAATTGCTCGGCCAGCCGTCGAGCAGCAGCATCAGATCCGCAAGCTCGCCGC
TRINITY_DN67661_c0_g1_i1	CTGGCGGCCCTGGCCAGCAAGGCCAGTGTCGATGCGCTGCAGAAAGAGGTCGCCGCCCTGCAGCTGCAGATCGCGCCGCTGCAACAGCAGATCAAGGACCAGCAGCGGCTCATCGGCATGCTCTCGCAGCAGCCCCAGAAACCGGCCCAGCAGCCGGCCGCCGAAGGCGCTGGCGACAGTACGGCACTGGCCGAACTGCAGGAGCGCAACAAGGAGAACGTGCGCATGCTGGCGCTGACCCTGATCGGCCAGGAGCGCAACTACCAGCAGAGCCTCGAAGCGCTGAAGGCCGGCATGCGCGAACTGGCCGGCATGACGGCCGGCTCGCGCAGCTGGCTGGAATTCTACGAGGACTCGCTGGCCAAGCCGATGGCCGACAGCCAGGCGCGGGTCAAGGCG…
TRINITY_DN67671_c0_g1_i1	AAGAATTTAAATAAAGAGGTGACGCATATTGTTGTGCAGCATTCTCAAAATAATGTTTGTGAACCAACATTCCAAGTACTTAAGAGTATACTCACAGGATGTGCTATAGTTAACGTCAGGTGGCTAAAAATATGCCTGAAGAAAAATATATTAGTCAACTTCAGCGATTATGAAATAAATGGTACCAAGAAATTTCCATGCCATAATGGTCCTAGGATCGCGAGAAATAATTTTCTAGAAATGAAACCACCGTTATTTGCTGGTTGTAGCATATTTTTGAGGAAAATGAACCATATTCAGAATATTAAAGAATTAGTTATCAGTAGCGGGGCCAAACTTCTTAACCG
TRINITY_DN67601_c0_g1_i1	TTCATAGGCGGCGATGACCTTGCCGATCAGCTGCGGCTGCTCCTTGAGGAAGCTGTCGCTGACGTTGAGCACGCCGTAGCTGTTGAACTCGACGTTGCGATAGAGCAGGCGCGAGCCGGCCTGCAGCTGGCTGGCGGCCAGGTGCGGATCGAGGCCGGACCAGGCGTCCACGTCGCCGCGCTGCAGGGCAACGCGGCCGTCCGGGTGCTGCAGGTGGACGATCTCCACGTCGCCCTTGTCCAGGCCGGCCGTGTGCAGGCTGCGCAGGAGGAACAGGTAGGGATCGGTGCCCTTGGTGGCGGCGATCTTCTTGCCCTTGAGGTCGGCCAGGCTCTTGATCGGCGAGTCCTTGGGCACGGCCAGG
TRINITY_DN67617_c0_g1_i1	TGACGCCGCCGTGCTGATGACACGCTGGATGTTCCCCTACATCGGCTTCATGTCGCTGGTGGCGCTGTCGGCCGGCGTGCTCAATACCTGGCGGCGCTTTGCCGTCTCGGCCGCCACGCCGGTGCTGCTGAACCTGGCCATGATCGCCGCCGCCTTCTGGGGCGCGCCCTGGCTGCAGGCGCGCGGCATCGAGCCCATCTACGCCATGGCCGGTGGCGTGATGCTGGGCGGCGTGCTGCAGCTGGCGGTGCAACTGCCTGCGCTGGCGCGCCTGGGCCTGCTGCCGCGCATCGGTTTTTCGCCGGCTGCGCTGCGCCAAGCCTGGGCCGAGGCCGGCGTGCGCCGCATCCTCAAGCTGATGGCGCCGGCCCTGTTGGGCGTGGGCGTGGCCCAGGTCTC…
TRINITY_DN67604_c0_g1_i1	GCACGCCCTCGAAGGATGCTGGCAGTGACTACGCTGCCGGCGCCAGGCCGGAAAAAAAGCCCGCTGAATGCTCAGAGGGCTTTCTTTCGGAAGGCACAGATTCCTTCGCATCGGAACCCCACCGCACCGCACGGCATCCTGCGCGCCGCCTTGTGCAGCGCTTTCAGTTGCGAGCTGCCGCTGCCGCCATTTCGGCGAGAAACGGGCCTTGGGCCGCTTCGGGTTTGCTTTCGATGAGGAAGTCGTCGCGATCCTGGTCCTTGATCCAGTTCGGAGGCTTGCCTCGACCTGTCCACGTCGCTCCCGTGGCCGGATCGCGAT
TRINITY_DN67641_c0_g1_i1	GTTGGTATGGCGCACCAGGGTGGCGCTGAGATTGGCCCAGAGGGTGCTGCCGTCGCGGCGCAGGTAGCGCTTCTCCATGACCAGGCGGCTGAGCTCGCCGTCCAGCAGCTGACGGGTCATGATCAGGTCTTCGCCGAGGTCGTCGGGGTGGGTGACTTCCTGGAAGGTCAGGCGCACCAGTTCCTCGCGGCTGTAGCCGAGCATCTGGCACAGACGCTGGTTGACCCGCAGCCACTGGCCGTCCGGCGCCAGGTGGGCGATGCCGACGGCGGCCTGCTCGAAGGTGGCGCGAAAGCGCAGCTCGCTCTGCAGGCGTTCGGCATCGCGCTGCTGCTGGCGCACGGCGAGACCGGCCAGGCGGGTGAACTCGGTGACCAGGCCGATATCCGCGGCGAGCGG…
TRINITY_DN67644_c0_g1_i1	GAAAAAAATCCACGTCGCTGAAATCATTTGAAAAATTTTTGCACTAATTAATACAAAATGTATTTCGTTATTTCTCAGATTTGCGTGATCGCTGTTTCTCTACCGGTAGTTTTGTCCTTTAGCAAAGTTCCATCTATTGATGATCAAGTTGCACCTCTTGGATCCGATGTATTTTGTTTATTCACTTATGGAAGCTGGGTTATGAAATCGGAAATGGTAAATGACGTACCAAGTGCGGTTTATTTTGCAAATGCTCGATTACCCTATCACAGACTGGATTTTAATTACTATTCCGAGGAATTGAATGGGAACTTACCGACAATAGTTCCTGATAACGGATACGAGGTGTGGGGTGCCCTTTATTTCGTACCAGTTCAAGATCTAGATACCGTTTTAGAG…
TRINITY_DN67690_c0_g1_i1	GTTAAATACTTTGTTTTTCTGAAGTCTTCATTTTGTTCAAATATCAGTAAACATTGCCACCATTTAATATGTACCTATCTTAGACTACATGGCAGATCGCCTTTGAAATTTTGCGAAACAGAGGTTATGCTTATTTTTATTTGAAAAAGATATACACCTTGTTTTCTTTCTTTTTTATACTAGTAACTTTGTGAGTGAATGATGAGTGATTCTCTCTCTCTCACGCCGCAAATAGATCCCAAGTACTTTTAACGGTTTTTCGCCGTTATTACAATTAGCCCTCAGTTCAGCCTTTTTGAAGGTTGAAAACTAATACCCCCTACTACGTACTCATATGTATTTTAACTTTTATTTACCTACTTATTTTTAAGCATGTTTGATGACTGATTTATTTCATGG…
TRINITY_DN67666_c0_g1_i1	CCGGGTCGGTGCTGGCCATGCGGATCAGCGCCAGCACGGCCAGTTCACGCCGGGTGTTGCCGCGCACCTTGCTGGTGCCGGCCAGGTACTTGGCCGGCGAGGCAAACACCTCGGTCAGGTGCGGCAGCGCATCCGGCGCCACGATGGTGACGGCACGGCGCGTGCCGGTCTGGCGGTTTTGTTCGGCGGACAGGCGCGCGCGCTTCCACACGGCCAGATCGTCGAGCTGCTTGATGGCGTACAGCTCGCTGGCGGCATAGGTGCAGCCATCGTCGGCATCGCGCTGGGCGTGCCACAGGCGCACCACCTCCTGGGCGGCATGCTCGGGCTGGCGGCG
TRINITY_DN67614_c0_g1_i1	TCCTGCCCTCGCTGGACTCGGTGGCCATCAGCCTGCGCCAGCTGGCCGAGGGCGACCTGTCGGCGCGCGCCAGCACGGATGACAGCGCGCTGCACGAGGCCGCGCAGCTGGTGCATGACTTCAACAGCCTGGCGCGGCGCCTGGAAGGCATGGCGCAGGAGCGCGCCTTCTGGAGCGCGGCCATCGCCCATGAGCTGCGCACGCCCGTGACCATTCTCAGCGGGCGGCTGCAGGGCCTGTCCGACGGCGTCTTCCTGCCCAGCAAGGACATGCTGGCCAGCCTGATGACCCAGGTCGAGGGGCTGACCCGCCTGATCGACGACCTGCGCCTGCTGGGCCTGCAGGAAAACGGC
TRINITY_DN67639_c0_g1_i1	AAATTATATAGAGATGTACCTTATCGAAAAACGAACGTGTGTATAGTAATTTTGGACTTATGTGTATAATATTTTCGTTGTTAATATTTTTATCGTTATAATATGTTTAATGTTTTCATTTCTATGGTTTGTGTTTAATTTTTTTTTTCTCTTTTGACTTTTTATTAATTTATTGGACGATGATTTTCGTGACGTTTTGTTTCAAGTAGAAAAAGGAATTGAAAATTATGAATGGGAGGGACGATGAACATATCTTGGTAAATGGACGAATTTTCACCCATTTTTTTTTGTTTGTTTTTTTTTTCTCGGAATTACCGATCCGTATATTCTCCTTTAGAGTTCCTTTAATACATGCTACTATGGAAGGTGGGTAAGGGAACTGCGCAACGTGTATGTAGG…
TRINITY_DN67662_c0_g1_i1	ATTGTCAACAGAAAGTTTTAATCTCTGATAAGAATATTATATAAAAATAATAATGCTTACATTTTCAAACATATCTCTAAGTTGTTTCACAACATCGTCATATGTTTCTATTATTAACCTTGGGTAGACAACATATGCGTGGTATATTAAATAATAAGACAACATATGCCATTTTTGGCATAATAGCGAAATTGACAACATATGCCATTTTTAGCATAGTAGTAAAATATTGACATTGACAACTTAAGCTAAAATTGGCATAAATATATCATTTTGATTTTTATCTGATACATTAGCTGTAGTTTCGTAGTGCTCTTTTTATTGAAACTAGTAGAAACGTATGAGTTTGCTCATGTGTGACCCGGTGCTAATTTTAAAGCTAAACCAAGTGTAATCAAT…
TRINITY_DN67632_c0_g1_i1	GCTGGCGCTTCATCGGCGGATTCGGTGCGATCCACTGGCTGCAGGACGTCGAGTTGGCCAATCCGCACGCTGGCGACGCCGAGCGCGGCATGCTCGAGCACATGAACGCCGATCACGCCGCCGCCATCGCCCATTACGTGCAACTGGCCGGGTTGCCCACGCATAGTCCGGCCCAACTGGTCGGCATCGACAGCGAAGGTTTCCACCTGCGCATCGGCAAGGGGCTGCACTGGCTGGCCTTTCCAACATCCTGTAACAACCCTGGCGCGGTGCGCCAGGCCCTGGTTTTGCTGGCTCGGGCCGAGGTCTGGCCGACCGCCGGGCAGGTCTCAGCTTGAATTAAGCCGCCGGCCCCAT
TRINITY_DN67674_c0_g1_i1	GACATCCTGATGCTTATACGCAGCTGTGGCGCTTATCCCTCAGTTCCCCTGAGGTTCAGCGTTCCTTCTTCTCCTTTTTCTCTGTGGCTGGCTTTCTGCCTCTATCGCCCATTTCTCCGGCAGTGCAGTTTCTTCTCAGGGAGGCTAATGCTACTGTGCATGCTGCGCAGATCGTGGGTGGTAAGGCCGCTAGCCCTTGTGCATCCCCCACAGCTCGGATGCTGTGGTTGATGCACCGGCGTCTTCATGCCTGCATACAGCAGTGTCGCCTCCTCTACATCCCATCATCCAGGGTTCAGGATCAGGGCGGCCACTTCTTCTTCTCCT
TRINITY_DN67631_c0_g1_i1	GAATAAATGCTCCTCTCTCTCATATTTTAGGCTATTACTGCCGGAGCTCCGACCGGCCACCGTTCCAACGGCCTTCTCATATGATTCACCATCACCCCCTTCGTTATACACACACAGTCGTTCCCCCTCAAAATAACCTATCTTCATCTCTCAACCATGAGAGACAAGGGAGCCTCTCTCCTTCATCTAACTGCCACCGGAGTTAATTGCCGGCGGGCCAATGGATACTACCACCTCTCACCACTGTTTCACTCATATTTCTCATCTCTCTCTCAGCTAGCATCACCGCCGCTGCCATCTCAGGCAAGTTGACCGGCGACCACTATTCACCGTTGTGTTCCACTGCTATAGCCTCCATCCCTCTCTCTCTCTCTCACGCCATTCTACTATTCCTCCC
TRINITY_DN67635_c0_g1_i1	GGGCGCTGCGAGCGATTGGCGCGGGCGAACTCGTCGCTCAGCGCCCGAATGAAGCGGCGGCGGTTGGCCAGGCGCGTCAGCTCGTCTTCCAACGCCTGTTGCTCCAGACGCTGATTGAAGGCACGCAGGGCGTCGCGGGTGGCGATCAGCTCCACCTCGGTGTGCTGGGCCTGCTTGATCAGGCGCAGCAGATGGAAGCCGAACAGCCCCAGCAGGGCCATCAGCAGGGCGACGATCAGCACCTGACGCAGGGCGTCATCGCGCCAGTCGGCGAGGATGTCGTCCTTGGCCAGCGCGGCGATGATCACCAGCGGGAACCCCTGGACCTGCCGGTAGCTGTAGAGCCTCACCACGCCGTCAT
TRINITY_DN67640_c0_g1_i1	CTGGCACTCAACGCGGCCGTGGAGGCCGCGCGGGCCGGCGAGCAGGGCCGGGGCTTCGCCGTGGTCGCCAGCGAGGTGCGCGCGCTGGCCCAGCGCTCGGGCACGGCGGCCAAGGAGATCAAGGAGCTGATCGGTGCCAACCTGCAAAAGGTCGAGCAGGGCACCGAGGTGGCCACACGGGCCGGCGAGCAGATGGGCCGCATCGTGGAGCAGGTGCGCAGCGTGGACACCATGATCAGCGAGATCTCCAGCGCATCGGTCGAGCAGGCGGTGGGCATCCGTCAGGTCGGCGAGGCGGTGAGCCAGCTCGACCAGATGACGCAGCAGAATGCGGCGCTGGTCGAGCAAAGCTCGGCCGCTGCAGGCAGCCTGGAGCAGCAGGCCGCCGCC
TRINITY_DN67698_c0_g1_i1	GAGTATTGTTACAACTTCATCCGTAATTCTCTGGCGCGAGACACCATCGGCCACGGATTTGAACCGTGGTTGCCATATCTGGTTGCCCTCTTCAGCTTTATCCTCATCAACAACTGGTTCGGTGAACTATTCGTCTTCATGTTCCCAACTTTTTCCCATGTCGGATACGTTTACGGCTTAGCTATAGTGTCCTGGTTCGTCTACGTCATCGCTGGGTTTAAGACCAAGGGAATTCGCTACCTTAAGGACTCGGTACTGCCGCCCGGCGTGCCCTGGTACCTACGGTGCCTCATCATCCCGCTGGAGTTCTTGTCAAACTTCGTCACCCGTCCACTAAC
TRINITY_DN67681_c0_g1_i1	GGAGACAGGAAAACATTGGAAAACTTATACAAGGCTTTGACATTATCTAAGCTAGATTATGGATCCGTCATATACAATAGCGCAAAGACTAACCAACTCGAAAAATTAAATCCTGTACAAAATACCGCCCTGCGCCTCATCACAGGTGCATTTTACACTAGTCCTATCCCTAGTCTACAAGCTGAAAGTAATATACTACCATTAAAATTCAGAAGATTCTTCTTATCTTTGAAACTTTTCGCCAAATTAACATCCAACACCGCAAACCCTTCTCATCAAAAGACCGTTGCCCCAAACTTTGTTCAATTGTACGAAAAAAAACCCACAGCTCAAAAGCCTTTTTCGTTACAGTGCAGAAAGATGATTGCAGAATTAAATTTTACTCAACCAATCTACACC…
TRINITY_DN67620_c0_g1_i1	CTGCTGGGTGCCGGGCAGCCCTGGGTATTCGCCCGCAGCGTGGCCGCTCGCCGGGCCCTGGAGGGCTCCGGCTTCGAGCTGGGCAAGCTGGGCAGCCGCTCGCTCGGCGAACTTCTGTTCAGCGACCGGGCCTTCGTCCGCGGCGAGCTGCAGGCGTGCCGCTACCCGGCGACCTGGCTGCCGGACAGGGTGCGCGCCGAACAGCTGTGGGGGCGTCGTTCGTGCTTTCGCCGCGACGGCCTCGGCGTGCTGGTGGCGGAAGTGTTCCTGCCGGCCTTCTGGGATCACGCCGCCGCGAACTAGCGCCGCCCTAGCTCTGCATAGCCTCGTATAATCGGCACATCCGGACCGGAGACCCGCCGATGTACCAATCCTTCCTGCTCGCCCTCAATCGCCTGC…
TRINITY_DN67694_c0_g1_i1	TTCACGCACCTCGTCGTCGTTGCGCGCCTCGGCGAACAGCCGGGCTTTGACATCGACGCCGAAGGTATTAAACGGTTTGAGAGAGACAGCCTCTTGCAGTCGCAGGCTCACAGGCGCCCCCTGATCTCGGCGAGCAGCGCATCGCTGGCCTGCTCGATCAGGTCGAGTACCTGCTCGAAGCCGTCGACACCGCCGTAATAGGGATCGGGCACCTCGTCGAGCGCCAGGTCGTAGCGGCGCAGGAACAGGTCCAGTTCGGCGCCACCGCTGGCAGGCCGCAAGGCCTGCAGACGGGCCAGATTGTCGTGATCCATGGCCAGGATCAGATCGAAGCGCTGGAAATCCTCG
TRINITY_DN67668_c0_g1_i1	CTTCGTTTTTAAACCGCAATACTACAGTTGCCGTCGTATGTTTATCGCAAAGAGTATGGTACAGTAATCAAAACAGAACTGGTGTAGCAGAAGCCATAGGCGAAGTGACGTTTTTAAAAATATATAATTTATTAACGTTCATATTCAACCTACTATCTGGCTTAGCATTCCTGATAACAGCAGGGATATATTTCTTTTTACCAGACGTACAGGATTTACAAGGAACTTGTTATTTTCATTTGACTTTAACTGCTGCATTAGGTCATCTAACCTTTACTTACATAGAACTATTCGATACGGAAGGATTACTACCT
TRINITY_DN67600_c0_g1_i1	CAATCGATGGCTCAATTCGCCATTGAGCAGGAGCTGCTGCTCACGCGCCTCCTGCAAAGTCGTGTGATCACGCGATACGGACAGGATGCGCACCACCTCGCCGTTCTCGCCGAAGATGGGCGAAACCGACACCGACCAGAATTTCGGGGTGCCCAGGAATGTGTCAGCTGCGATCTCGAAATGGGCCGATCGACCCGCTCTTGCCGCTGCAAGCGCCTCTTTGCCCAGACCAACGCCGTCATTCTTCAGAAAACTCGGCCAGAAGCAGCCTTTGACCGCGTTGAAGTCGCTGATCTCCATCACCTTCATGCCGCCATCGCTCATGAAGGTGAGATCGCCGTTAAGGTCGAG
TRINITY_DN67679_c0_g1_i1	TGCACATCGACGCTGCTTGGGGCGGCGGACTTTTATTCTCGCGTAAATACCGTCCGGGCCGTTTCGACGGTATAGAAAGAGCCGATTCTGTCACCTGGAACCCACACAAATTAATGGGTACGCTGCTGCAATGTTCCACCGTCCATTTCAAAGATAAGTCGGTTTTGACCAGCTGTAACACAATGAGCGCCGATTATTTATTCATGCAAGATAAATTATACGACGTTCGTTACGATACCGGAGATAAAGTGATTCAATGTGGTCGTCACAATGATATCTTCAAACTGTGGCTTCAGTGGAGAGCGAAAGGTACCGAAGGCTTCGAAAAGCAAATGGATCACTTAATGGAACTCAGCGAGTACATGGTGAAACGAATTAAATCAATGCCCGACAAATTCT…
TRINITY_DN67685_c0_g1_i1	CCCCACCTTCTGCGTCGAAACCAAACGAGGAAACTAACCCGTAGTGAATGTAATGGCAAAGAATGGGCAATGAAGCACATAATAACGATATGCACGAAGCATAGAAAAGTATGGCATACTTATACGCGTATTAATAAAATAAAAAAATCAAAAATCAAAAATTAATATTTATATAAAAATATTCAACAATTTTTGCAACTAAAATAGAAGTGTCCTTCATTGCGGAATACGGCACGTTAATGAAAAAAGTAAAGTAAAGTAAATAATTAATAAAAAAAAAAGTTTAAAAAAAATGTATTTAGAAAAAAAAAAAAAATTTATTATTTT
TRINITY_DN67634_c0_g1_i1	CCCGTCACAAAGACTGGCGATTGCTCACGGCGCCACACGGCGGGCAGGACCACACTCAATGCGCATGGCGCATGCCGCAGAACTTGCCCAGCGCCAGGCCCTTGCAATCGGCCTGCAGTTGCTTTTGGCATTGTTCATGGTCGCGGCCGGCGGCCAGGCACTGCGCGGCGGCTTCGTGGGCCTTGGCCATGGCGCGATGGCGTTCCATATCGGCCCGGGCATGGGCATCGAGCGGCGCCGAGGCGCCCTGTGCCTTGGCGTCGGGCTGGGCTTTCGCGTGGTCGTGGTCATGTGCCTGGGCTGCTGCGGCCAGGAAGAC
TRINITY_DN67630_c0_g1_i1	TCGATCGTCGGATTCCGTCGAATTTTTTACGAGATCGGCTCAGCTTACCAAATCTGGAAGCAGAACCTTCAAGAAAACATGTGCTATTTGCCTGAGCAGCATGAAACCAGGCCATGGTCATGCTCTCTTCACTGCAGAATGCTCCCATACTTTCCATTTCAACTGCATCACCTCAAACGTTAAGCATGGGAATCATATTTGCCCAGTTTGCAGAGCCAAATGGAAAGAGATCCCCTTTCAAGGGCCCCCACTCCCCGATCAAGCTCATGGAAGAACCAGAGTGAATCCACTTAACTATCCCAATGGCGATCCTATTATGACCATCCTTCGCCAAAATTCTCGTGCTTATTACTCCAATCGCC
TRINITY_DN67623_c0_g1_i1	ATTCTTACCTGTTTTAGAGGTAGTATCTCATTCTAAAAGCATAAAGATGTAAAAGCATGAAGATACCTTCAGGTTGAAGTTAGGCAACTTGTTTGAAATTAATTTCAACACCATGCCTTCAATTTGAGAATATGCAATTTAATCTGATTCTAAATTATTTCATGCAAATTATTGTCCTTGGGTGTCGAATAAGTTGCCTATTTTTAAATTGAAGGCATACAGTTAAGATTGGTTGCCAAACAAGTAGTCTAACTACAATCTAAAGGCATGTATGTCTTTTTAGACTAATTCTGTTTCTCTGGTTTCGAATTTGGTGACATTTTTTGATAGTCATTCTTCTCTCC
TRINITY_DN67622_c0_g1_i1	GTTCAGCCACATTCGCACGTGCTGCAGATATTTATTTATCAAAATTTTCAAAATGACTGTTTCAGAATTGGAAAATTATCTCGCTGAAAGAAGTTATATCGACGGATATGAACCGTCGCAAGCCGATATTATAGCAGCAAATGCATTAAACTCTCCTCCCACTGAGGTTACACCTCACACATATCGTTGGTATGTTCATCTCCAGTCCTACAGCGTTGATGAGAAACAGAAGTTTCCTCAGAAGAAATTGAACGACGATGTTGCCAAAATTGTTTCTTCTGGTAGTAAACCTGTGGAGGTTGACAGTGACGGTGACGTAGACCTATTCGGTTCGGACGATGATGATGCCGAAGCCGAGAGAATTAAGGAAGAAAGATTGAAAGCGTATGCGGAAAAAAA…
TRINITY_DN67689_c0_g1_i1	AAGCTGCGTCAGCACTTGGGCGACGAGCTGATGGTGCTGATCGACCAACAGCCCGACGCACAACGCCTGGAAGCCATCCGCCAGTCATTCCGCGCCGCCTTCGACGAGGGCTTTCAGGCCAACCTTGGCCAGGAGTACGCAAGTGCACTGGAACAGGCATCAGCGCTTTATGACGAGATGGAAAGAATGGCGAGCGAGGGCACCCCGGCAGGTCAGACGCCGCACAACCTGGCCAACTACAAACCTTTCACCGACGCCTTCCAGCACCTGCGCAACCATCTGCTGGAACAGCAGGACCAGGTCGTCGCTTGGGTGATCGCCGCTGAGCGCAAAGCCGCCGAACGTTCGCGATTGATCGCCGGGCTGCTGGTGCTGACGGGGCTGGCAGTGCTGGCGATC…
TRINITY_DN67616_c0_g1_i1	TGGCTGGGCGAGATGCTGAAGTCCGGGCAGTTGTCGTAGCCCTCGGAAACCTGCTCGGTGTTGATCTGGTAGACCTCGCCGCCCAGGGTCAGCCTGTTTGGCAGCCCTGCGATATCGAGGGTCTTGCCGAGATTGCCGGAGACGCCGTACAGCTCTTTCTCGATCTGGTTGTCGCGGCCGAAGTTGCCGCTCGGGTACTTGTAGGGGTTGCCCGGCAGGCCGAAGAACAGGAAGTCCGGCACGGCGGCGCGGCTGTCGACGGCGCGCACGCCATTCTGGTCGTCGTGGCGACGCAGCTTCTGCCAGTAGACGATGGCGTTGGCGCTGTCGATCAGGCCCTGGTCGTCCTCGGCCTGAAAGGCGTAGTCGACGGACAGGCGCTGGCGCTTGTT
TRINITY_DN67686_c0_g1_i1	GGCATTGGCCGAGCGCCTGCGCCAGCTGGCCCAGGGCGAGGGCGCGACCCTGTTCATGCTGTTGCTGGCCGCCTTCCAGCTGCTCTTGGCGCGCTACAGTAACCAGCGTGACATCCGCGTCGGCGTGCCGGTAGCCAACCGCCAGCGCGCCGAGACCGCGCCGCTGGTGGGCTTCTTCGTCAATACCCAGGTGCTGCGCGCCGAGTTCGATGTTGGCATGAGTTTCCGTCAGCTGCTGGCCGAAGTGCGCCGTCACGCGTTGGACGCTCAGGACCAGCAGGACCTGCCGTTCGACCAGCTGGTGGAGGCCCTGGCGCCCGAGCGCAGCCTGGGCCAGACGCCGCTGTTCCAGGC
TRINITY_DN2319_c0_g1_i1	CGGTTCCCTGCTGGGCTCGGTCCAGGCCGCCGAGGAACTCAACTTCGGCATCATTTCCACCGAGTCTTCGCAGAACCTCAAGGCCATGTGGGATCCCTTCTTGGCCGACATGAGCAAGCAGACCGGGATCAAGATCAACGCCTTCTTCGCCCCTGACTATGCCGGGATCATCCAGGGCATGCGCTTCGACAAGGTCGACGTGGCCTGGTACGGCAACAAGTCGGCGATGGAAGCGGTGGACCGCGCCGGCGGCGAGATCTTCGCCCAGACCGTGGCGGCCAACGGCGCGCAGGGTTACTACAGCCTGCTGGT
TRINITY_DN2308_c0_g1_i1	GGTGGACGTTACAATGATAAAAATAAAAATAACAGATCAAATTCACGTTATGGACCTCCATTACGCACCGAATACCGTTTAATTGTAGAGAATCTATCCAGTCGTGTAAGCTGGCAGGATCTTAAAGACTATATGCGCCAAGCTGGTGAAGTAACCTATGCTGATGCTCATAAGCAAAGACGCAACGAAGGTGTTGTAGAATTTGCTTCATTGTCTGATATGAAGACTGCTATTGAAAAATTGGATGACACCGATTTAAATGGTCGTCGCATTCGTTTAGTTGAGGACCGTCGCAGTGGTCGTAGTGGCCGTGGAGGACGTGGTGCATCGGGATCATCTAGTTCTCGTTCACGTTCTCGATCACGCAGGCGCTCACGCTCTCGTTCTCGTCGCTCTTCT…
TRINITY_DN2329_c0_g1_i1	TAATAATTTGAATTTAACACCGTTCTCATATTGTGAAATGAATAGCAGAAGAGAAATAGTTCAAAATTAATAATGATAACCAAAATTCACACAAGTTAAGATTATAACTCTAAGGAAACTTAGAAACTAGATGACAAACTATAAAAATAAACAAAAAAAACATACGGTCAATAATGAACTTTACACGACATTGAGAAGGTATCAAATATTATATTTAGAGAACAAAAGTAGAAGAAAAAAACGAGCATCGTTCAAGAATAAAAGAAAGGGAGCTTCCATTTACGCCTCAGTGTCTTCTTCATCTTCGTATTCTCCTTCTCCGTGTCATCTTCGTCGTTTACCTCGTCAACTTTCTCCAATCTACTGACCACGCTGGCG
TRINITY_DN2350_c0_g1_i1	GGTGTCTTCAAGAGTCATTCCAGGTTTGCTAGTCCATGCCACAGTGCCTTGCAAAAGCACCACATGAATAAAGCAATAAAATTTGATTATTAAGTTCCAGTAGTAGACCATACTTATTCAGTACAGAATGAGTTTTATATGGTTATTAAAACATGACTAATTAGATTAAATCTGTGTAGACAGGGTATAGATTTTGTTAACCCTAATGTGTAAATGCAATTAGCTTAAATTTTGGAATCTTATGGTTTTCTATAGCTATGCCCTTTTTACTCTTGAATTGGAAAGCACACTCCATTATAGGGACATGTAACTGTCCTATAATAAGGTGCTTTTAAATGGTCACCTACACGGCTTAGTTTTACC
TRINITY_DN2393_c0_g1_i1	GATCTGTAATTTTAAAAATTGCATCGGCAGTTCGATTTAATGCATCATTTGTTAAATGTGAAAAGGGTGCTTAATGGGAAGAAATAGTTTATCATAGATAATATGCCATACTTTCAAGAATTTCTCGTGTATGGGGATACAGCGAAGGAGCTTTAGTTGTCTTCTTCTCATAGCTGGAGGCAGGGAAAGGAAGCAGTGTAACTCGGCCGATGTTGAATTTGAAATAAACGTTTTTGAAAATATTTCTTCTCGTCGTCGGTAACGTACTCGAAAATTTGTCGATTACAATTTGTTTCCTTTTGAACGTGAAACAAATTTTAG
TRINITY_DN2348_c0_g1_i2	TATATGCTAGCTTACGAGAGCCCGACAGTTCATCCTCGAATATCAGTGACAGAAAGGAATTACATTTTGAACAGTATTGGTGATTCCATACGCGAAGAAAAGTTACCCATTCCATGGAAGGAAATATTAACCAGCAGAGGTGTTTGGGTCAATAATATTTTGCAGTTTGGAACAACGTGGGGTTTATATTCGTTGATAACATTGTCGCCGACCTACCTCAAGTTCATTCACGGTCTTCATATAACGTCTACTGGTGTCTTTGCTGGTATTCCACACATCACCAGAATGATGTTCGCGTATTTTTTCGGTATCATAACGCAGCATCAAACAGTTATATCAGTACCAAAAATTCGAAAGCTA
TRINITY_DN2385_c0_g1_i1	CGAGTTACCTTCAAGTTCACAGTAAAAACTGAAAGCGCTTTCAAAATTGATACAAGTATAGCTAATATATCCAGCGATATTAAAATGTTCGTAAAATATGTGATTGTCGCAATGTGCGTTATAGTTTTTGTTATGAATTTTATTTACGTGCAAGGTAAAAAAGGAAAGAAACATGTAGGTTCATGTGTTGGAGATCGCAATCCCCATTAAGCGCTAACCAGCAAGTGTTGAAATATGAAAAACTGAAGATGAAATTTTCTGTTTGAGTGATTAGAGCAAATTTATATCACTCAAATGAATGCTATTTGAAAAGTAAAAAAAAAAAAAATTATTTTCTGTTTTGAAACTTCATGTCATCATCATAATATTA
TRINITY_DN2302_c0_g1_i1	ATTTCATTATAATGCAGGTGATAAATTACTAACCGTAAACAGGCAAATTCCAGGTCCTAAAATTCACGTTTGTGTTCACGACATAATTCTAGTAGATGTTGTCAATCGACTACCTGACACTAGTGTTTCTGTCCATTGGAGAGGTCAAGTTCATCGAAACGAAGCCTTAATGGATGGTGTGCCGATGATCACTCAATGTCCGATTCCTAGTTATACGACATTTCAATATAAATTTCGAGCATCTGATTCAGGAACACATATTTGGCATTTGCATTATAAAGACAATGGTCCGGCTTACTTGAATAATATATACGGAATGTTGGTGGTACGAGAACCCCC
TRINITY_DN2324_c0_g1_i1	GGCTCGCCGCCGATCAGGGCCAGGTGGCACTCACCGTAGGCGCTGAGCAGAGGCGTTTCACCTGCCGGGATCACGGCCATGGTGTGCCTGGGCAGCGTCTCGCCATCCAGTTCCGCTTCGCCATCGATCAGGTACAGGGCGCGCTCGCTGTGTTCGGTCGGGATCAGCAGGCTGACCCCAGCGCCCAGACGCAGCTCGGCATACAGGGTCGGTGAGCGAACCGGTACTGGTGATTCGAGGCAGAAACCACTGCCGGCGATCAGGGTGATCTGCACGCCCATGGCTTCGCTGCGGGGTAGCGAAGCGGCGGGGTGATGGCTGTAAGCCGGTTCGCACTGTTCCTCGGCTTCTGGCAAGGCCAGCCATACCTGCAGGCCGTGGGCTCGCTTGTTCTGCCCG…
TRINITY_DN2300_c0_g1_i1	GTTGACAGCGCTGCTCTTGCTGGCCTTTTCGAACGTGCTGGAAATGTCGAAATGGTTGAGGTTATATATGACAAGCTCACTGGAAGAAGCAGAGGGTTTGGTTTTGTGACAATGTCTACCAAAGGGGAAGTCGAAGCTGCTGAACAACAATTCAATGGATATGAAATTGACGGGAGGGCAATAAGGGTGAATGCGGGGCCAGCGCCAGCCAAAAGGGAGAATTCTTCATATGGAGGTGGACGGGGTGGAAATTCTTCATATGGAGGTGGACGGGATGGGAATTCTTCTTTTGGAGGTGCACGGGGTGGGAG
TRINITY_DN2328_c0_g1_i2	GGATGACGTCGAAGCCTTCGATGTCGGAGGGGATGTCGTCGGCGTCGTAGACGACGGTGGTGGTGACGGGGTTGGAGGCCGACATTTGGCCGATGGTCACGCGCAGCATGTTTTTCAACGCGGAGGTGAGGATTGTCGTGGCGGTGGGGTTTTTGTCTGCCCAGCGTTTCTCGGCGATGTCGATCATGTCTTGGATGGTTTTGACCCATCCTCGGATGGGATCGACTTTGGTCAGTTTGATCCCTTCGAGGAACTCGATGGGCTGGGTGATGGGCCCATCTGGTCCGGCTTCGGTGTCCCAGCCTTCGTCGATGGCTAGTTTCAGTTCGGCGGTATCGACCCATGTTTCGTGGGTGGTGCCGGGCACGTTGGGCCAAAACCATCCTGCTCGTCCTTTGG…
TRINITY_DN2330_c0_g1_i1	CACGGCGCCCACCATGGTGGCAACCTCGAAGCCGCCCATGGCCGCCAGCGCGTCCAGCGGTTGCGTGGCCTGGGCGTGCAGCTGCAGCACCTCCTGCAGCACCCCGATCTTGCGCGCCAGCCCGGCTGCATCCAGGCCGGTGCCCGCACCCGTGACCTCGGCCAGCGGTTCGCCGCACAGCCGCGCCAGCAGCAAGGATGCGCTGGAGGTATTGCCAATGCCCATCTCGCCCAGCAGCAGCGCATTGCCCGGCAACTGGCGCACCAGAGCCATGCCGTTGCGCAGGGCCATGGCGCATTCA
TRINITY_DN2369_c0_g1_i1	CGTGATGAGGGTCAGTTGCAAATTAATAACTTGACCTCATGGCAAATAGCTGAACGTGAACGTTTAGATGCTTTGCTTAAGCAAAACACACAATGGTCCGTAGAGGAATTCGAACAGGTGTTGAGACAAGATCGTGATCATATGCAAAAGACTGCCTTCCAGTATCATACCTCCGTAGAGGAAATCGAAAAATGGATTCAAAGTGAAATCGCTCGCCTACAACAACAGGGTAAATTGAATGTGCAGAAACTTACACAATGGCAGAAGGAGCAACAACAACGCATACTCAGCTTGTTGCAACAGCAGTCTGGCATCACTGTTGAGGAATTCGAACGCAAAGTGCAGAAGGATAGATCCTTCCTTATGAACTTGGCACGCCAATATCATGTCAATGTGAAC…
TRINITY_DN2334_c0_g1_i1	AACTGACTAACTGCCAAACTAAGGTGACAGACAGTTCGCCGTTGCATAGGGGGAGGAGTCAAGCGTGCTATCGAGGGCGAAGGATCGAGAGAGAGAACCAGTTCCGAGTGAAAGCGGTGTTGATTGAATCGGATTGATGAGTCACAAGGGTGATGAGAAAGAGAGAAAGGAAGGCGGTGAAAATAACGGGATGGTGCGGCTACGCACCCTGGACAGAGAAACGCACAAATCAGTCTATATTAAGTGAAATCGGAGAAGAACGCAGGCTATCGTCAGAAGTTTATGCCAGGGTCCTGAAGTACTTCGGACATGTAACACGAGCCAACACGCTG
TRINITY_DN2357_c0_g1_i1	CTTATCCATCATGTGAATACCTTCGATATGACGACGTACATTTCGAGTATCTTGGTACGACGAACCATTTTCATTTACACTCTACTTCTTCTACATCTGATGAACCAGGTGAACGAATCTTCTTCCACGTTCACTCTTCCAGACGACGCTGCTGGCCGTGTTTGGAAGGGAGTAGAAGAAAAAAAAGAAAAATGCACATTCCCAGTGAAGATCATAAGGAGAAATAAAAGTGCTACGGACGCACCCACGCCACCAGGAATACGATTCGTGGGTGATATGAAAATTGAACGAGAAGCGACGGATATAATGAACTATAGCACGGGTTATTTTAGAATTTACAACTTAAATCCGAACATATTGATTATAAGAGAATTTCATCACGCTATATACCTGAATAAT…
TRINITY_DN2343_c0_g1_i1	CAACAGCTCTGCAGTTACCTCACCGGTTGCGGGGTTCTCAACGGGAATCACTCCCAGCGGAGATCCCTCGTAGTACTCACCACCGACCCATTGTCTAATGGTCTTCATGCTCGAGAACTCCTTCGTTGTCGATGGACGTCGGGGGCGACCAGCTCCGTGGCCAACGCAGCTCATAATAGCCTATTTGACGTAATTTGTACTAACAAATAGAAATCCCGGTTCCAGACCGCAGACCCACCCCGTCTATCCAAGCGCTCGCAACGCCGCCAGAACATCTCGGTGCCCACCAACATGCCGCTGATGAAGTAACACCACCCCCGCAACCGTTGTGTAGATTCCCTGGCAATTGTGCTAACATGTTTGTCGTTGGGGCAGTTCCCAACCGTTCGAGGAATCTTG…
TRINITY_DN2337_c0_g1_i1	GGGCACTTGAGATATTGGATATCGAGTGCGGGAGGGGCCTCGCGTTGCATGGGACGGAAAGTGGTGACGGTTGTGGCGATTTGGATTTAGTATTTTTTCGTCTGGGGACGACATGCCTCATTGTGTAGTCGGAAGTGGGTTCGGGGCACGCCCTCACGGAGCTGTTTTTCGACTTTTCGCATATGTGGTGAACACAGGCGTGGGGTTTGGGGGGGTCTTTGGTGATCGGCCCAAGACCGACATTGTCAATTTACTTGGGTTAGATATGGGGGCACACGGAGATCGTCGGAGGACAATGGGCGACTGGATCCTGG
TRINITY_DN2347_c0_g1_i1	CGTCAGCGAGGCCCTGGGCGCGCTGCGTATCAAGCTCGGCCATGACCTCAACCTGCTGACCTGCGAGTGGGCGCCGCTGTGGGTCGTCGACTTCCCGATGTTCGAAGAGAACGACGACGGCAGCCTGACCGCCATGCACCACCCGTTCACCTCGCCGAGCTGCAGCCCGGAGGAACTTGAGGCCAACCCGGCCGCCGCGCTGTCACGTGCCTACGACATGGTGCTCAACGGTACCGAGCTGGGTGGCGGTTCGATCCGTATCCACGACAAGGCCATGCAGCAGACCGTGTTCCGTGTGCTCGGCATCAGCGAAGAGGAGCAGCAGGAGAAGTTCGGCTTCCTGCTCGACG
TRINITY_DN2378_c0_g1_i1	AACAATATGAAGAAAGTAGGACCGCCAACGATGGCAGTAAAGATGCCAATGGGCAGATCGGCGTAGGGCACCACAGTTCGAGCAGCGATGTCGGACAGTGTGACCAACAGACAACCTCCCAACAAGGCAGACGGGATGAGCCATTTGTTGGCTGGCCCGATGAGCAGCCTGCACTATGAGCCCCACAAATGTGATAACTCCGGCATAAGCCACCGCCGCCGAAGTAAGCAGTGCTGTCAAAGCTATCGATGACAACCGTAACCGATTGACGTTGACTCCCAAGTGCCCTGCAGCCCTCTCACCCAAGGCCAGAGTGTCGAGCTTGCCAGCAATAAGGATGGCCCAGACAATCCCGACACTGGCTACCGTCCCGACCGTTGCCACGTGACTCCAGGTTGTC
TRINITY_DN2336_c0_g1_i1	TTCATCACACAACGGGTTTTTCTATACGAAAATCAAGAATTTCTCGATCTCGACCGGGCGGTGTGTGTGTGTAATTTTATTATTAAAAAAAAAGCAAAATTAATTAATTAAGCTTTAAGTAGCATTATAAATTAAATAAAAAAATGCAGTGCACACTACGTAATGCCATAGGCAATGCCATTAAGACCCCTTTGCGTTCGAACAGTGCCATTTTGGGCGCCTTGAATGTTCGTTTCTATTCTAGCACACACGAAGCCGATTTGGTTGTTATCGGCTCTGGCCCTGGTGGTTATGTGGCTGCCATTAAAGCTGCCCAAATGGGCATGAAGACTGTCAGCGTTGAAAAGAATCCCACTTTGGGTGGTACCTGCTTAAATGTTGGCTGCATTCCCTCAAAAG…
TRINITY_DN2321_c0_g1_i1	AAATTGAAGTCAACCATAGATCGGTTACCACCCTCGAGCGGGGTATTCTTATAAAGTTAGGCTCTTTAGTTCGTTTCGTTGATTGCGTTTTTCGGTTGTTTTATCGACCATGTCTACACGAGGCAATCCACCACCGAAATCGCCGCCAATAACTCGGAAAAAAGCGAACGAGTTAGCGGAAGCTCAAAGGCGGAAGGAAGAATTGGCTAGAGGGAAAGCAACCTCACCTAGTACCTCGCCAAAGAGAACGCCTAGTACGTCTACGAAAAGCATGGACAATTCATCACCGGTCACCTCTCCGAGGCATTCACCGTCTCACTCTCCTAGCCATGACTCGGACCAAAGTCCGAATGAGAGTCTGAATCTAACCGTCCATGAAAGCTTTACCACCGATACGAC
TRINITY_DN2356_c0_g1_i1	GGGCTGGCCGTCCCAGCCCTGAAGGTTGGGGTCCCAGCCCTGGTGGCTATCCCATCCTTGCGGGTTCTGGCCGGTTTGCCACCCTTGCTGTGGATACTGGGTGGGGTCCCACCCCTGCTGGGGGTTTTGTCCGTCCCAGCCTTGCTGGGGATACTGGCCATTCCAGCCTTCATACTGGCCTGCTGGCTGGCTCCATCCGGGGGCAGTACTCTCGCTTCCCCAACCATCGCCGCTCTGGGGGTATTGGTTCCAGTCTTGTGGGTACTGGGCGTTCTGATAATCGCTTTGCTGCGGATACTGCTGATTGTCGTAATCGTCAGGA
TRINITY_DN14664_c0_g1_i1	GTGGTGACTGTTAGACCCAAGTTTGATCTTATTTGCTGCTCCAGCTCTAATTTTATACTCGAGGTTGCACAGAACTGATGAAAGAGAATAAAACTGAATAAATAATTTAATAAATTAATAAACATTTATTTGAGCCCCCTCCCCCTCCCCATTTCACAGTTCGATGAGATCGGTACTTTGAAAAATGTATTTTAGTTGAAAAATTCATTTGGATGTAATTATTCCTCTAAAAAATGAGAGTTATAGTTTCAGGGAGAGCGGAGAATATCTATTTTTTTCTTTTTCTGCCCTCCCATCTTTTCTTGTCT
TRINITY_DN14653_c0_g1_i1	ACTCCTCACAATAAAATATACATACAAATTTAGGTGGTTAATCAGCATTACAACAAGCAATTGGAAGGTTATATATACATAGCAATGGCTAATTCTCTGGTTTTCTCCTTTAATCCATCTGCTCTCCTCGGAACTCCATCTCTATATCGCCCTTCCTTGGCTCACTCCAGTGGCGCTCATCGTCGGATAATTCGGAGAAATCATCTTTCGATCAGCGGAGGAATGAAGCTGCCCAGTTCCAACAATGGAGGGGAGCAAAACAAAGAGGTCCCAAGGGTGACAAGCTTTAGCAATGTTTCGGTTTCGACAGGAGGGGGTTCAATATTGCCTGTACTTCCTACATGGACAAAATGGTTATTGG
TRINITY_DN14600_c0_g1_i1	GGCAGCATAATCTACAGGAGGCAAGAATTCGACTGGCAAGTGGACTAAAAATTGCTCATCAACAATTGGGGAACATTCAACTTGTATCTCAGTACTTGACAATCCTAGGTACATTAGCGCTACAACTCCATGACACTGGGCAAGCTAGGGAGATATTGAAGTCATCACTGACTTTGGCAAGGACACTTTATGATATTCCAACGCAGATCTGGGTGCTTTCTGTACTAACAGCTTTGTATCAAGAGGTTGGTGAGAGGGGAAACGAAATGGAGAACTCTGAGTATGAACGAAAAAAGGAAGAGGATTTGCAAAAGAGATTATCAGAAGCTCT
TRINITY_DN14694_c0_g1_i1	TATTAATCGGTGTCTCGTTGTTAATCTATTCGTACACGTTTTTCACCGCCGGTATCATTCACAACGGCGAATGCGAGCTACGCGAAACCTACCACGAAATGATGAGGGTCATCAATATTGTCGATACGCTGTTAACTCTCATCATACCGGTCGGACTGATCATAATAATGAACGCTATGATAGCGAAGAATCTATTCCAGTTTAGTAAACATTTCCGTCGACATAATGGCACTACTTTCAGTCGAAGCGATACGCAACTTTGTCCGACTGCGTTACAATCCAGTAGCTCGAATAACCACGCACCCAGAAGAACGGTAGCTATACGGATGTCGGCGATAGGAAACGAAGGATCTTTACACTCATCGTACAGCGAATGTAGACCAACGCATTTTCATAAAT…
TRINITY_DN14694_c0_g2_i1	AGACGTTGTTTATTTCAGCTGTTGAGAAATTTCTTCAAACGTTTGACGTCGTTTAGATGTGTTACGTAATGTTTGTTTAAATAACAGTTACAATACATGTAATATATTTTATTTGTAAATTGTAAATATGTACAATGTACATCACAGTTATACTTTTCCTAGTCACATGTGCTTAATTTTCCACTATACATTACGAGGCTGAATGTTTGTTTCAACTGATTGAGTCTCCCATAGATTTGATGTATAATTACCATATTTTACCTATATTGCACTTTTGATTGTTGAATATAACCATAAATCCACTAAATGCTACCATAACGGCATTTTAATTTTAATACATACCTATTAATTTTTACCCTATGATAGTAACT
TRINITY_DN14652_c0_g1_i1	TGCTCCTTCCTCCACTCTTAAAGTGAAACAGACATATGTGGGAGTATTATAATCCTTCTTATCAACATTTTTTGCAACCTCAAAAATTCGTGAAAAAGTTGTGTCAGGAGCGCCTCCCATCACAATATGGAAAGAAAGTTTGATGTCAGAGGACACATGATTTCGCGCATTCCAATACAAGCACAACATATCAAATGATTGCGAATAAAAGAGGGAAAAAATGATACTTTAAAAACACAAGGGGGTACTTTGTCGCTCATACGTTGTTATCAGTCTATAATCATTTATGGTGAGTAGTGTTGTGTTTGTGTTAGTGAAGTCACGTGATCTCTGACGTAAGGACTTACTTTCCTTTACCGAAACGAAG
TRINITY_DN14680_c0_g1_i1	GATCTCGCAAACTGCGGTAACAGCGATGCAGAAAAAACGAGCGGATGGACTTATCATTACATCTATTACATTGAATTGTGTGGGGATTTATATCTTTTCATCTGCGAATACAGTCGAATACTTTATTGTTTTTACAACGTTGTTTCAAACTTACAGGAACTGGTTTATGCTTGTATAGAGGCTCGTTCAACTGCGTTTGTTATTTCTTTATTTTTTATAATGTAACGTTAAGTGTATGCTATTGAAGTACGCCCACGAGTTTATACTTCACTTTGTATTGACTGCAAAAGATCCTTTCTTCTATGTAGCTACTAAACCAC
TRINITY_DN14663_c0_g1_i1	GAGACCTAGGCCGCGTCAAAAGGCAGCAGCAGGTGGCCGCCCAGGTGGCCAAGAAGACCCTTAGCCCGTGGACCTTCATCAACCCGGTGCGCTATTGGAAAGTGAATATGGCCGCGTCGAAAGCGGTAAAGCTCGGCACCGACACCTCAATCTTGACGGCCTTCAAGACGGCCCGAGGGCTTATGAAGGTCTCCGGAAACGACGGAATCAAGATGACCGTCCCCGTCTCGACCGCCTCGGCCTACACCTCAGCCGGATCGTCGGTGTTGTGGAACGACAACAAGGCCGCCCAATTGTGGGACGACCTGCGCAGCGGCGACACCTCAAAGGTAACCGAACTATCCTGATTTCCACCTCTGCGTAACCCTCCGGTTGGACAGCTCACAGCAGCCTCGCCGC…
TRINITY_DN14607_c0_g1_i1	CTGCAATACGGAGCCGAGCATGACCGCCATCCATATCAAGTCCCCAGCCCTCAGCCTGCGCGCCGGCAAGCGCGCCCTGACGCGTATCCGCGAGCAGGGCCTGCAGCCAGCCGATGTCGCTATTCTGCCTGGCGCCGCAGGCGGCCCCAAGGGCCTCGGCATCCAGGGACTCGATCTGGCCCTGTTCGGTGACTGGCTGCCACGGGCGCCCCGCGAACGTACCCTGATCGGAGCCTCGATCGGCTCCTGGCGTTTCGCCAGTGCCTGTCTGCCCGATCCCTGCGCGGGTATCCGCCGCCTCGGCGAGCTTTATACCAGCCAGCGCTTCGCCAAGGGCGTGAGCATGGCCGAGGTATCACGCAGCTGTGTGCAGCTGCTCGATGACCTGCTCGAAGGCCA…
TRINITY_DN14647_c0_g1_i1	CTTACACTAATGTCTGATATTCACATTCATAAGTCGAAATAAGTGCCTGAAAAAATCTTAAAGCAATCGTATACCTAGCTGTACGTACGCTGGTGAATTTAATACAAGTATACCTGAAATATAACATGCGTATAACTAGGCAACAGACATGTTCAGATTAGTTGTTCATCTGCAACGCGCTAAGCAATACATGATGAATTATTTCAGAAATTTGGAAAAGTTGACAGGCATTTTTATTGCGAGTTCTGCGATTATATTTTCGGTCTTTCTGTTTTTCATCATATCTTGGGCCTCTACCACAATTCAAGCAGTCGTTTCAACATCACCAGGCAGCGAAAATGTGAATAGCGGATTCGGAGCTTTTAGCAGCATCAGGAATACTTTTTCAGCTTTTAGAGG…
TRINITY_DN14633_c0_g1_i1	GGGATTTACGCCACGATAACGTGAATTCGTTTATCGGAGCCGCTATCGATATGACCAGGATATTATTAGTTACCGATTATTGCGCCAAAGGGAGCTTATACGATATAGTAGAAAACGAAGATATCAAATTGGACCGAATGTTCATAGCGTCACTAGTCCACGATTTAATCAAGGGTATGTTATTTCTACACGGATCACCGTTAAACTATCACGGTAATTTGAAATCATCCAATTGCGTAGTAACCAGCCGATGGGTATTGCAAGTTACAGATTTCGGTTTGCAAGAGTTACGACAGCAAGCCGAAC
TRINITY_DN14621_c0_g1_i2	CTAAGTTCAATATCAAACCCACCATTTTCTCTTTCCCCTTATCTGATGTCGATTTCCACCAAAATCCCGCACCCTCTCCTCCACCACCCTAATTCACCATCCCTTAATAAAGCCCTAAAACCCTCTTCTTCTTCTTTACATTCTACACCCAATAAATTAACCTTCTTTAGATCCATTACTATTGAAAAAATCTTCACAAAATCAATTTTTGCTACTCCCACAAGTGCTTCTTCACAACCCTCATCATCTCTCCAACCCATTGAAGAGCTCCCACCGAAACTCCAAGAAATCGTCAAACTCTTTCAAGCAGTCGAACAACCAAAGGCTAAATACGAGCA
TRINITY_DN14602_c0_g1_i1	GTCGGAGAACTCGCGCGGATGCTGGGCCAGGGCGCGGGCAAAGGTGGAGCCTGCGTTGACCTCGGCGCGCAGCGCGGCCACGAGGTGGTGCTGGCGCGGGTCGTCGGCTTCTTCGGACAGGGCGGCCAGGGCGCGCTCTATGGGCAGGCCTGATCCGACCAGCCCCGCCATCTGGCGCGTCCACACGGTCAGCCCCGTGGAGCCAAGGACGGGACGGGTCAGCCAGCGCGAGGCGCCGCCCTGCGGGCCGGACGCGGAACCCGAGGCCACGATCTCCACGGCCATGGGCACCAGGGCCTGGGCCCGCAGCTGGCTGCGCGCGGCGCGCGCGTTGTCGGCTTCGAT
TRINITY_DN14643_c0_g1_i1	GGCGTGGACGCCGCCGCCATCTACGACGTGATCACCCACAGCGCCGGCAACAGCTGGATGTTCGAAAACCGCATGGCCCACGTGCTGGCGGGCGACTACACCCCCCTGTCGGCCGTGGACATCTTCGTCAAGGACCTGGGCCTGGTGCTGGACACCGCCCGCGCCACCAAATTCCCGCTGCCGCTGGCGGCGACCGCGCACCAGATGTTCATGCAGGCCTCGACCGCCGGCTTTGCCAAGGAAGACGACAGCGCCGTGATCAAGATCTTCCCCGGCATCACCCTGCCCCAGGCCGCCAACGACGAAGGCCAGCCATGAGCAGCCCCGCCCGCCTGAAGATCGGCTGCATTGCCGACGATTTCACCGGCG
TRINITY_DN14634_c0_g1_i1	CGATATTATCGATGTAAATATTAATTTTAAAAATCGCGTATGAGTATGTCGAGATCACATTTAGAGCATTTTTGTTATAAATCATCGTTATAAAAATGTTGATAATACGCATGATGTACTTAAATATGCGTTAAATGTTGCATTTTATGTTTTATATGTCGTATTTTTTTTTCTTTACGTGTAAGCATTTTACAATGTTTTGATGTGCCGTATTTTTTTTTTACCTGCGTGTACAAAAAAAAATATTTATGTATTTTATATTTGTGATTAAGTTTTTTTTTTCTTTTTCTTTTTCTGTCTCAAAATACATAAATTATTTTGTGTAATTAAATTTTTTATTTTAATCATTTATTCCAAAATTCGAATATGTAAATATTTTAGTTAATGTATTACCGGTAT…
TRINITY_DN14688_c0_g1_i1	TAACTGTCGTGTGCGTTGTTTCTGTTTCCTTTCTTTTGATTTTTCGAAATGTTTTGTTGAAATTCTACTGTATTTTCTGTGTTTCATAATATTTATAAAATTGCGAAGATTGACTCAGTTTGGGGCTGGAGTTCCCCCCCTTTGCGACTTCAATCGTCGCGAGGGAATAGAATGGGGGAACTTATGTTGAGTGGAGAACGTCCACCTTCACCAGCTCGATTGACTCATACTTCCGAAAAACATCCACGAGGAACTCTTTCAGAATTGAACGTATTACGTCGTCATCGTCAATTATGCGATGTGGTTTTACATGTTGGATCCAGAAAAATTTTTGCTCATAGAGTAATACTATCTGCATGTAGTGCTTACTTTCGGGCTATGTTTACGGGAGAGCTCGCT…
TRINITY_DN14650_c0_g1_i1	TTATTAAATTCCTATTGAAAGTGGAGGTGGACGGGCAACGTGTCATCGATTGCCTCGTACAAAGGGTTAGCTTAAATTCCAAACTATGCGTCGTCACCTTAGCAGTGTTCGAAACGTTGATTGATTTGAATTGCGAAGATATTATGTTAGAATTAATCCTTAAACATTTAATACCTTGTACTCATATTATGTTCTCACAACGAAGCCGAGTTCAGCGTGTCGATCCATATTGCAAATCGGCTGAAAAATTTTTCTCTCTAATGATCAATATTCCTAGATGCGAAAGCTTAGAAGGTAGTTTTAGCGATTATCACGTATACTTAAGGCAC
TRINITY_DN14650_c0_g2_i1	CACGTATACTTAAGGCACGCCAGGAGTAAAATTCAGACGTGCTCGAAAGCCACATCGAATTGGACGTATCCTTATGACGGTGATAATCCACCTCAAACAGGTTTTGCGACGAGACAAGAAGATTACGTGAAACAAAATTGCGATACTGAGCTAGAACCAAATAGTCTTCCTTCAGCAGATGATGGTTCGAGTGGATACGAAAGTTTTAAGGCATTTAAAGATACAGATAGGATATTGGGAACCGAAGAAAGTGTATCGGATGATAGAAGAACCAACCCACCGTCGCCATGTGGTAGCGAAACGACTTTAGAATATTGTTCAGATTTTCCTAAACAAATTTTTAATAAAACTCAATTCAGTCAATCGCCGAAAAAACAAATCAGCGATGTTTTTATTACC…
TRINITY_DN14646_c0_g1_i1	ATTTTCCCATACTTCGCGAATTCTCGCCCATTTTACTCTTTTTAAATCAAAAGAAAAGGAAATATCAGAAAATACCTCAAAAGTCCCATCTTCTTGAAAGATTAATAAATAAAATACAAACCGGTTCGAATAAATTAAATCAATTTTTCGGGGAGAAATAGCGGATCTAAGTTGACGTTCAAAACGAACCTCTTCTCGTGAAAATGTAAACGAAGAGTATAACCTCAAGTCTTGTTTTTAAAGCAATAATGTGATGTTTTGGGACGCTTTGTAAGATAAAAGTCGAGTATATTTTTCCTGTTAAATCGAAAATAGCCTGTACTGAGCCTATACTCTACACACCATACCAATAAATTACCCAATTGTTGTTCATTTTTGAAAATAAGCAAAAC
TRINITY_DN14687_c0_g1_i1	AACAAGAAATTTGGTATGAGTATTGATGAGGTGATTGAAGAGTGTAAACTCTTCTATTTTGCGGGGCAAGAGACAACTTCATCTTTACTTGTATGGACTATGATTTTGTTGTGCAAATATCCTAATTGGCAAGATAAAGCTAGAGAAGAGGTTTTGCAAGTGTTTGGGAGTAGGGAAGTTGACTATGACAAGTTGAATCAGCTAAAAATAGTAACTATGATCTTAAACGAGGTCTTAAGGTTGTATCCAGCAGGATATGTGATTAATCGAATGGTAAACAAAGAAACAAAGTTAGGGAATTTGTGTTTACCAGCCGGCGTACAGCTCGTGTTACCAACAATGTTGTTGCAACATGATACTGAAATATGGGGAGATGATGCAATGGAGTTCAATCCAGAG…
TRINITY_DN14687_c0_g2_i1	CAAACGGAACAGAGATAGATGTGTGGCCATATTTACAAACTTTGACAAGTGATGCCATTTCAAGAACTGCGTTTGGAAGTAGTTATGAAGAAGGAAGAAAGATTTTTGACCTTCAAAAAGAACAACTTTCACTAATTCTAGAAGTTTCACGCACAATATATATTCCAGGATGGAGGTTTTTGCCAACGAAAAGGAACAAAAGGATGAAGCAAATATTTAATGAAGTACGAGCACTGGTATTTGGAATTATTAAGAAAAGGATGAGTATGATTGAAAATGGAGAAGCACCTGATGATTTATTGGGAATATTATTGGCATCCAATTTAAAAGAAATCCAACAACATGGAAACAACAAGAAATTTGGTATGAGTATTGATGAG
TRINITY_DN14661_c0_g1_i1	GGAGGCCGTATGGTGTTGGGCTGCTTATTGCTGGTTATGATGATATGGGCCCTCATATTTTCCAAACCTGTCCATCTGCTAACTATTTTGACTGCAGAGCTATGTCTATTGGAGCCCGTTCTCAATCAGCTCGTACTTACCTGGAGAGACATATGTCTGAATTTATGGAGTGCAATTTGGATGAACTGGTTAAACATGGTCTGCGTGCCTTAAGAGAAACACTCCCTGCAGAGCAGGACCTGACCACAAAGAATGTTTCCATTGGAATCGTTGGTAAAGACTTGGAATTTACAATCTACGATGATGATGATGTATCTCCATTCCTGGATGGTCTTGAAGAAAGACCACAGAGAAAAGCA
TRINITY_DN14677_c0_g1_i1	GGCAACCATCGCACTTTAATTTCAATCGACACAAAATTTTGAACATTTTCAGAAAGTCTAGAAAAAAAATGAGATAATGGTAATTAGGGTTCTCGGCCTTGATTCTTTTTTTTGCTTGATTACATATCTGTGGGTCAAATTGTTGCTTGAAAGAATATTATCAAAATAGATTCATTCAGAGAAGCTGCACAATGTGTGAAAATTTTTTAGAAAATCTTTTCAGAAACTCACGTAATAATGTAAGTAAGCTGTTGAAAAACCCTACAAAAGAAATGTAAGTTTAAAATACTAAAAAAAATATTCTTAAAATGAGGAAAATGCC
TRINITY_DN14677_c0_g2_i1	AAAGTGAAAAAAAAAAACATTAAATCTCAAAATATGAAAAAATGTGTGGAAAAAAAAATTAATAAAATGTTCAAGAAAAAAAAAATTACCAAAAATTGAAAAAAAAAACTAAATGAATGAAAAAATACTTAGCTCAAAAATCAATAACAAATTTCAGAAATGAACAAAAGTGAAAAAACCTTTGAATGTCTTAAAATTAAAAGAAAATCATTGTAAATGACCCCGAATTGATAAATAATAAATGAATAAATAAGTAATTAGAAAAAGAAATTCTTTAGAAATTTAAACAGATATAAAATGAGAAAAATGGCTAAAATTAAAAAAAAAAAACAATTATTGAAG
TRINITY_DN14660_c0_g1_i1	GGTTGATTAGATCCAGAGCCGTTTTTACCCTATGGGCACGACGGGCGCGTGCCCAGGGCGGCAATTTTTTTTTCATACTTACACAAAAAATGCTGCTTCTCTTTCAAAATTATTATAAATCATAAACGTAATGATTAAAAACGGTTCAGTGTTCTTCGGTAGCAGAATCTTGCAAAGCAGCAAATGATTATTTCACGTTCTTACAGTCGCTTTATCATTTTTTTTCTGGCACATCAAGTCGACAGGGTTTACTGATGGATTGTATCAAACAAGCGAATGCAAATTTATCATTAAAAGATGATCATTTTTTAACAGTAAAAAATCTTTCAAAAACACACTGGGCAGCGAGATACGACGCATCATCAGCTCTTTTGAAAGGTTACCAATTGAACG
TRINITY_DN14642_c0_g1_i1	ATGTTGTTGGGCTGGGATCAGGCGCTGGCATCCTGGCTACCGAACGGTTTCTTCATCGACAACCTCGCGGTGCTGGCTCTGGTCTACGCTGCCACCAGCCTGCCGTTCACTGTTTACCTGCTAGTCTCGTTTTTCCGCACCATCCCTGCGATCTACGAGGAGGCCGCAGCACTGGATGGGTCGAGCAGACTGCGCACAATGCTGTCGATCATGGTGCCGATAGCACGCCCAGCCATCTCCACGGTGATCCTGTTCAACTTCCTGAGCTTCTGGAACGACTTCATCATCTCTCTCACCCTCATCCCCGGAGAGCATAAGACCTTGCAAGTGGGTCTGCTGAACCTGTTCCAGGCT
TRINITY_DN14608_c0_g1_i1	TGCTTTTTTATTTTATTTATTTAATTATTTATTTATTTAATTAATTAATTAATTATTTATTTTTACCATCATCATTATCACTACCGAAGTCTTTATCCTCATTCAATACATTGATCTGATTTTGGTTGTGAAATCAGTAAGTTTCTTTCCAGTCGAGTGTTTTAGTCGGTTTTATTGAAATTATCGCAGTAAGGCCCAAACCTATCTTGTGACTGATGATTGCCCCTAAACCGAAACGACTACACAGTACATATTGTGTGATTAAGGCTAGTCAATATTTTCGACGACGATTTTATTCTTCATTTGAAATATGAATAACCGTAAGAAA
TRINITY_DN14606_c0_g1_i1	GCCGGTCTCGCGCACGCTGGTGTGGCGCACTTCCAGGCGCGGCAGATAGCCCAGCTGTATGACCTGGCGCGTGACGCTGAAGGCGCCCGTGATCAGGGCCTGCGAAGCGATGACCGTGGCCATGGTGGCCATCAGCACCAGGGGCAGCAGGGCCCAGGCCGGGGCCATCATGTAGAAGGGATTCTTCACGGCGGCCGGGTTGGCCAGCAGCAGCGCACCCTGGCCGAAGTAATTGAGCGTGAGGGCAGGCATGGCAACGGAGAACCAGGCCAGGCGGATGGGCTTCTTGCCGAAGTGGCCCAGGTCGG
TRINITY_DN14676_c0_g1_i1	CCAAGATGTGTGGTGGTGCCATCATCTCCGGCTTCATTCCACCCGCCCCTCGGTCGACGAGGGTGACGGCCGGCCACCTGTGGGGATCGTATGGCTCCGATAAGAACCTGAGGAAGGAACGGACGGTGGAGATTGAAGATGATGATGATGTCGATTTCGAGGCCGATTTCCGAGAGTTTAAGGATGAGCAAGAGGATGACGACGAGGAGGTGTTTGATGCCATGCCTCTGAGTTTCCCTTCGAACCCAGCTCCTTTGAGAGGCACTTCAAAGCCGAAGCCTGTAGAGTTCAAGGGGCTTGCTGAGAAATCTGCCAAAAGGAAGAGAAAAAACCAGTACCGAGGCATCCGTCAG
TRINITY_DN14674_c0_g1_i1	ATCGTCAGCCTGGAGGATAGTGCCGTCATCGAGGGTGACCTCGGCCACTTCATGTTTGCGCACCGAACAGACGCGCTTCCCAGTGACGAGGTGCACCCCAGCATCGGCGAAAAGCTTCTGGTACTCAGACGCAATCTGGGCCGGGAATTGCGAACCACCCAGCGTCGGATCGGGGGTGACGAGGGCGACCTCGCAGCCCTGCTGGACGAGGCCCGCAGCAAGCTCGGCACCGATATATCCGCCGCCGACGACCACGAACTGGTGACCGGGCTGGGCCAGCGCACGCAGCTGCTGGTAGTCCCGAGCAGACCGAAAGTAGAGGACGGCATC
TRINITY_DN14685_c0_g1_i1	GTGCCGGCGCTGTTCTCGAAGATGGGCCTCGACAGCAACGACGTGCTCAGCCCGGCCGAGGTCGCGCGCGCCGCGATGGAGGGCGGGACGGTCACGATCCGGCGACCGTTCGTGTGCGAGGTGAAGCGCGTACGCGTCAACGCCAAGCCGCGCATCGAGATCAGCGGCGCACCGGCCGACCAGCTCGCGTGGCTCAAGTCGATCGGCTGCTTCACAGAGATCATCGCCTACAAGACGCGCGTCTTCATCCCCGTCGAGACGGCCGATGCGGTTCTCGCAAAGCTGATGGCCTGACCGGCACGATAACAGCC
TRINITY_DN14666_c0_g1_i1	CCACTACCGCGAGATCCTGGTCGGCCTGGGAGAGAATCCCGAACGTGAAGGCCTGCTCGACACGCCCAAGCGCGCCGCCAAGGCCATGCAGTACCTCTGCCACGGCTACCAGCAGTCGCTGGAGGAAATCGTCAACGGCGCGCTGTTCGCCTCGGACAACGACGAGATGGTGATCGTCAAGGACATCGAGCTGTACTCGCTGTGCGAGCACCACCTGCTGCCCTTCATCGGCAAGGCGCACGTTGCCTACATCCCCACCGGCAAGGTGCTGGGCCTGTCCAAGGTGGCGCGTATCGTCGACATGTACGCCCGCC
TRINITY_DN14696_c0_g1_i1	TGAAAGATGATAAAAAAAACATTTTTTTTTAAAATTGAAAAATGAACATATCTTCTTAAAAATTTTAAAGAGAGAGATTTGGTACCCAAAGTCTGGAACGACAAAGATGTACATACTAACTTAAGCACGTTATTATTCTTTATCTTCACGATAAAACTTTGACGATTAGTATTTTGAATTTATGAGTATTTATGGAATGAGATTCATTGGATATTTCACCATATTATTGTAATAATTATTTATAAGATATTCATATTTTTTGTTTTTTGTTTTTTTCTTTCAAGGTGTCTAACAAAATTCATACAACCTCATGCAGAACTTATGTAGGACCTATAGTACTGCTTTTTCAGAAGTCTACCATCACCAAAAAAATTAAATATATAAAATGAAAAGTTATAG…
TRINITY_DN55292_c0_g1_i1	GAATACGTTAGCTGAAACCTATCCTTTTCATTTGCAACTGTACAGAGATCCTCCCGAAAATGAAATTACCTTAAATCAGTTTGAAGAATACGCAATTGAGAGATTGAAAGTTTTACGAATACTAGAAATCGTAAATTTGAAAGGAACTGCAAAAACTTTCGAAGAATGGCAAACCGCTGTGATACATGAATTGCGAGTACAAGGGTTACAAAGATTTCTCAAATTGATAGAAGCTAGGGAAGCTAAAGAACCAGAAGACTACGAAGCTCGACAAGTTGACCATATTTCTCACTACATCCTGCGTTTTGCTTATTGTCAAAGTGAAGAATATAGACGATGGTTTATTGCCAGAGAATTTGAATTATTTAAACTACGGTGGTCCTTTTTATCTCCGAAGCA…
TRINITY_DN55257_c0_g1_i4	TGAAAAATTAGTGTTTTTCCTTTTACGGTTTGAATCAAAGTTTGAATTTTAAAGTCTATTGCTGTACTGTTATTTAACCACTTCAGAAAAATTAAGAGTATTATGTCAAATTTCAAAATTATTCCGTAGTCAACAGATGTCATTTATGAATTTTTTACTGTAGATTTATTATATTATTTTGGAACTGTGAACGTTCATTAAATTGCCACTTGTTAGCATCTTTTCTCACGTTCTACAGATTTACTATTGAACGAAGTATTGTTATTATTATGTGATGCAATTTCTACGAAATGATAGTTCAGAGTCTTCCGAGGAATATTTACGCGTTTGTGTAAATTACATTGTAAGTCAATTCATAATTTTCTCAAAATGCATCGAAGAAAATTTGGACGCAATCGG…
TRINITY_DN55233_c0_g1_i1	TTTATGACGAATGCCTCCATTAACAAAATCCATGGACCCCATTAAGTCACCTTATGGAAGTACCCGGGATCACGATTTATATCTCTACGGTGACACTAGCTCGCCGATGAAAAGCATTAATTACGATTCACCGACGCATTTCGTACAAGAATATAAACGTTTGCAAGAGCGCGATCATTCCTTATCCTCTACAGATACCAAATCTCTATGGACTGCTTTTTACGACTACGAAGCTCAAGGCGAAGATGAGCTCAGTCTTCGCAAAGGTGAGGTTGTCGAAGTACTTTCTAAAGATGCCAAAATATCCGGCGACGAAGGCTGGTGGACGGGTAAGATCGGTGATAAAGTTGGCATCTTTCCCTCCAACTTCGTGTCGCAAAATCAAATGCAAATTATGCA…
TRINITY_DN55264_c0_g1_i1	ATCTTTACTAAATCAGGGTTTTAATTCTACATATGTCCGTTCATTCATCACTTCCAACCCCTCCGCCTCTTTCGTTTCTCCTAAAATGGTATTTTTGTAATGAAATTCCTCTTACTGCAGCGGATGCGCAGTTTAGGTGGAAAACAATCATAGAAATGAATTCCTGGGATTCCAAAACCATAATCTTAACATTTGGTGCGATAAAATGCAGTGAAATTTCTTGCGTTAACAATTCCAAAAAACAAAAACAAAACAAAAACAAACGTGATTGAAGTTGTTTTCAACTAATTCAAAATCATTGATTACAAATTTTGCGTTATTTTTTCAATGCCACTTCTCTCTCAACTTCAAAATATCAGTTTTAGCATAAAAGTTGTCCTTATTTGGTCCCGGTTTTTC…
TRINITY_DN55264_c0_g2_i3	ATGGATGTTAACGATTTAAGGACAATATTTCAAGTAGAACAACATTCTGATGTTCCAGAATACGAAATAGTTAGCCTTCATTCGATTAAAAAACGTGAAATCTCGAATTCCACCGATGACTCTAAAGATAAGAAGAAGCAAGCTGAGAGGCTTCTGAAATTGCAAGCCTTTGGTAAAAGCCATGAGCTCTCTTTGCAGCCGCTAGATCAGCAATTATTTAAAGGCAATTTGAAAATGTGGTCTGCCGAATCGGACGGAAATGGCTCGATTAGCTATACAGAGTTACCAGACGCTTATGTTGGTGATCCTTATCAAGATGAGGAAAACCAAGCTGCTTTGCTGTTACACGAAGACCATAATGATGGGTCACTTCTTATGGAAGGCACCATCGGTCATGAT…
TRINITY_DN55225_c0_g1_i1	GGGGCAGAGAGGAAGGAGGCTGCTGAGAGTACGCTGTTGGCATACAAGTCTGCTCAGGATATTGCTCTGGCTGAATTGGCCCCGACCCATCCTATTAGGCTTGGGCTTGCACTTAACTTCTCAGTGTTTTATTATGAGATCCTCAACTCGCCAGATCGTGCTTGCAACCTTGCTAAACAGGCTTTTGATGAGGCCATTTCAGAGCTGGACACGCTGGGTGAGGAGTCCTATAAGGACAGCACGTTGATCATGCAACTTCTCCGGGACAACTTGACTCTTTGGACCTCAGATATCACGGAGGATGCTGGGGATGAGATCCAAGAAGCTTCAAAGCGGGAATCAGGAGAGGGCCAGTGATCAA
TRINITY_DN55225_c0_g2_i1	ATGATCAAGGAATACCGTGGCAAAATTGAGGCCGAGCTCAGCAAGATCTGTGATGGAATCTTGGAGTTACTCGACTCTCACCTTGTCCCTTCCTCCACTGCTGCTGAGTCGAAGGTGTTCTATCTCAAGATGAAGGGAGATTACCACAGGTACCTTGCGGAGTTTAAGACTGGGGTAGAGAGGAAGGAAGCTGCTGAGAGTACGCTTCTGGCATATAAGTCGGCACAGGATATTGCTTTGGCTGAATTGGCCCCGACCCATCCCATAAGGCTGGGCCTGGCGCTTAACTTTTCAGTGTTCTATTATGAGATACTCAACTCACCAGACCGTGCTTGCAATCTTGCCAAACAGGCTTTTGATGAGGCTATTTCAGAGCTGGACACATTGGGTGAGGAATCC…
TRINITY_DN55258_c0_g1_i1	GTTTTCCTTACACCAGTCAAATTCATTCATCGTGTTAACTACTAATTAAAAGGAATACCAGTGCTATCGATTTTGGTCACCAGTAGTGGTAGGGTGGGTTGAAAAAGAAGTTCATAAGGGGAGTTGGCCCATCTAAATACCTAGATAACAATATGCTACGCGTCGTATTAAGCATTAAGTTGTTGAGAAAATTTGTAGATGCTTCAACCCCCCACCACCACCACCACCCCTACCTCCCCACTTCATAAGGGGCACGATGTGTACTTTAAATGTCATTAATTAATAAAATGAAAATTAATGAAAGAAAACGTGTTTTTTTTTTTTTTATTGCTCAGTTTTAGTGATGAAAGGTGGTTTGGGAGTTTGAAAATGATAGGAGAGAAGAATAAGTTGATAATC…
TRINITY_DN55227_c0_g1_i1	TCTTCTTCGTGCTTGCATTAATAATGGCGAGATCCTCCTCCGCTCTCTTCGTCGTAGCCATCATGGCGGCGGTCAGCTTCATGCCTCTGATGGTGAGTGGGGCCCGCGGCATCAAGAGCGGCGGCAGCAAGTTCGTCGTACAAGGGCGGGTGTTCTGCGACACGTGTCGCGCTGGGTTCGAGACACCTGCCACAACCTACATCGCCGGTGCAAAGGTTAGAGTAGAATGCAGAACAAGAGCCACTGGTGCAAAGACCTGCAACTTTGAAGGTGTGACCGACGAAACTGGAACCTACAAGATCTTGGTTGAAGATGAGCATGAACACGAGATTTGCGAGTCTGTGCTTGTAGAGAGCCCAGATAATGCATGCAACCAGATTGTTGATGGTCGCGAGAGAG…
TRINITY_DN55221_c0_g1_i9	GTTTCCAATAATATAAATTACGTTTTATTCCCATAGCACCAGAGTACCTAAAGCACATATTTCGCCTATTTCGGTTTCATTTTAGAAAGATATAGCACGCAAATTTGCGACGATACTATAAAGTTTATTTATTAATTATTTTCCTTCGAATAAATACGTATGTGGCTAACTGGCTATGTACGTATACTCGTACGTATTAAGAACGCACTACGAAATGGAACTACACTTACTACCTGATGGATTATAGAGAGAAATGTGAAACAATTAATAATAATATCGATAAAGAGCTGCGATATAGGCAGTCTCGACTATACGTATAGTATAGTCTATCTATTGTGCTGGTGTGTATATTGTGTATGTGTGTGTAGGGTATAGTATACGGTACTGCGAAGCGCGAAG…
TRINITY_DN55283_c0_g1_i1	TAATTTTATTTGATTAACTTCATCTCGTGCCAGTGCCTGCGATTTTTATGATAGGCTATATATGTATGTACGCGACATTTTTTACTTGCCTCGTCGCATACTACATAATGGCTAAGTTTGACTGACCACTCCCGGGACACCCTGTATATACATATATGTGTAAAATGCCTTTGTTATACAGATGATCTCGCAAGGTTCTATACAGTGTACGTTATTTGTGAGATACAGTAGACTACGTAAACAAATTTTCAGCCTGAATTCGTTTTAGGCATTATATACATACTTTTATAGGAGTACAAGTATTGGAAACTTACTTTTAGTACAACCGTTTTCTCACAGAGCGCGCTGCTTTAAAAGCGATAAATTCGCAATGAATCCAATATACGTTTGTATCGAGAT…
TRINITY_DN55283_c1_g2_i1	CACAGATCGAGTTCTCCTCATTTTTCCTTAGAACATGACGGTCGTCAGTCATTAGAGAATTGTTATAAGTATGCAGGCTATGAGTTTAAATGTGTTATTAATTTTGAAATGATACAAGGACTTCACCATACGTTATACGAGTATTTTTGCAGAAACAATAACTCAACAATAAGTACATAGAAATAAATGAAGAACGGAAATGATTTTTTTTTTAAATTATACGTAAGACTTGTTTTATGAACTTGACGTCTTTGCTTTAACGAATTTGAATGTCCACTATACAGGGTGCCCCGGGAGTGGTCAGTCAAACTTTGCCATTAGGTAGTATGCGAAGAGGCGAGTAAAAAATGCC
TRINITY_DN55283_c1_g1_i4	CTTAATACTTGAGTTCGATGGATCGTTGGACTCGTCTATTTCTTTATCTTCCTTATCTATTCAACACACGGTCGAAGCTTCAAACAGAAACATCCACTTTTCTTGTTTAGCATTTCGTGTAAAATGTAGCCATAAAAAAAATAAAATACCTCGATACTAGTCATTAACATGTAGCGATTTATCGTACTATCATTTTTGTGATGCAACATGCACGAAGTTTTAACGGTGTTTAAAAAGCCTATTTCCATTTTCTTCATTTCATAATTTAGATTTTTATGAATTTCTCTTTCGGTAAAATATAATTATAAACATTATATCATCGAAATGCCTACAATTATTGCATTGGATCTTTCGCTCTCGATGATATACAAAGTATCTGGGTTTGAAACCGGAGAAAAA…
TRINITY_DN55220_c0_g1_i1	TGGCGGTAAAACATTTGTGGGTGAATGTATAGCCGGCAGTTTTGATATCAATACAGGTGTTTGCAATGAAACTAAAACATGTGAACCAAATCCTTGCAAAGGTCAATCCAATTATATGAGCTTCCCCTATCCATGGGATCCTACGAAATATTTTATGTGCATTAACGGTCAAGCCGTTCTGGAAGATTGTCTACCAAATCAGGAATTCGATATCGATCGTGAAGTCTGTTTGCCAGTATCTAATAGAGATTGCCCAGCTTGTCCTAATTTAGAAACAGCCGCTTACCCCACATTGGATGGTGAAGATGAAAGAGCCTACTGTTACTGTTATGAAGGCGTTGCCTACAAATCCGAGTGCTCTAATGGTTATACCTTCAATTCTGACCTTGGAAGATGTTA…
TRINITY_DN55201_c0_g1_i1	AAAAATTTCGGTACTTTTTCTAATAATGAGAAAAAGCAATATTTATTATCCCAAAAAAACAAAGATAATAAATCAAAATATTCCAATTACGATGCGATAGCGAATGAAATGATGTAAAATCAAACGCCGCTTCATTCACGATATAGTCCAGATTAACATAACAATGGCCAGTTACAAAGCGAGGTTAAAAGCTTTCGAGGATACGCTTTGTGAAGATGAAATTGATATGAAAAAATTACGTTCGCAATGTTTCAATGGTATACCCGAAGAGAAAGGCTTTCGATCTCTGTGTTGGAAATTACTGCTAAATTATCTGCCTCCGCAAAGGAACTCATGGAGTAAAACGTTGACAATTCAACGAAATCTATATAATCAGTTCATCGATGAAATGATCGTTAC…
TRINITY_DN55240_c0_g1_i1	CAGAAATCCGATCTTTATTTCTTTAATTGAAAATGGCAGATCAGCTCACTGATGATCAGATTTCGGAGTTCAAAGAGGCCTTCAGCTTGTTCGACAAGGATGGAGATGGTTGCATTACAACCAAGGAGTTGGGGACCGTGATGCGTTCTCTTGGCCAGAACCCTACAGAAGCAGAGCTGCAGGACATGATAAATGAGGTGGATGCAGATGGCAATGGGACCATTGACTTTCCTGAATTCCTTAACCTGATGGCCCGCAAAATGAAGGACACAGACTCCGAAGAGGAGCTTAAGGAGGCCTTCCGAGTGTTCGATAAGGATCAGAATGGCTTCATTTCCGCTGCCGAGCTCCGCCATGTCATGACCAACCTTGGTGAGAAGCTAACAGATGAAGAGGTCG…
TRINITY_DN55240_c0_g2_i1	TTTCAAAAATCCTATTTTTTTATCAAACTTTTTTTTATTGAAAATGGCGGATCAGCTCACCGATGATCAGATCTCGGAGTTCAAAGAGGCCTTCAGCTTGTTCGATAAGGATGGAGATGGTTGCATCACAACCAAGGAGTTGGGGACCGTGATGCGTTCTCTTGGCCAGAACCCTACAGAAGCAGAGCTGCAGGACATGATAAATGAGGTGGATGCAGATGGCAATGGGACCATCGACTTCCCTGAATTCCTTAACCTGATGGCCCGCAAAATGAAGGACACAGACTCCGAAGAGGAGCTTAAGGAGGCCTTCCGAGTGTTCGACAAGGATCAAAATGGCTTCATCTCTGCTGCCGAGCTCCGCCATGTCATGACCAACCTTGGAGAGAAGCTAACAGA…
TRINITY_DN55240_c0_g3_i1	CAAAGAAGCCTTTAGTCTCTTTGATAAGGACGGAGATGGTTGCATCACAACTAAGGAGCTTGGAACTGTAATGCGGTCATTGGGGCAGAACCCAACCGAGGCTGAGCTTCAAGACATGATTAATGAAGTTGATGCTGATGGGAATGGGACCATTGATTTCCCAGAGTTCCTTAACCTGATGGCTCGCAAGATGAAGGACACTGATTCCGAGGAGGAGCTAAAGGAAGCTTTCAGAGTGTTCGACAAGGATCAGAACGGATTCATCTCAGCAGCTGAGCTTCGTCATGTCATGACAAACCTAGGCGAGAAGCTTACAGATGAAGAGGTCGATGAGATGATCCGTGAAGCTGATGTGGACGGCGATGGGCAGATCAACTACGAGGAGTTCGTCAAGGTCAT…
TRINITY_DN55240_c0_g4_i1	CTTCTTTTGATCTCTTATTCTATCGATCTAATGGCGGATCAGTTGAGCGATGATCAGATCTCGGAGTTCAAGGAGGCCTTCAGCTTGTTCGACAAGGATGGCGACGGATGCATCACAACCAAGGAGTTGGGAACTGTGATGCGCTCTCTTGGTCAGAACCCAACAGAAGCGGAGCTCCAGGACATGATAAATGAAGTGGATGCAGATGGAAATGGAACCATCGATTTCCCAGAATTTCTTAACCTGATGGCACGCAAAATGAAGGACACCGACTCTGAAGAGGAGCTCAAAGAAGCTTTCCGTGTTTTTGACAAGGATCAGAATGGCTTCATCTCAGCTGCTGAGCTCCGTCACGTTATGACCAACCTTGGTGAGAAGCTGACTGATGAGGAGGTTGAT…
TRINITY_DN55240_c0_g5_i1	AACCGAGGCTGAGCTTCAAGACATGATCAACGAAGTCGATGCTGATGGGAATGGAACCATTGACTTTCCTGAGTTCCTTAACTTGATGGCTCGTAAGATGAAGGACACTGATTCTGAGGAGGAGCTCAAAGAAGCTTTTAGAGTGTTCGACAAGGATCAGAATGGATTTATCTCAGCAGCTGAGCTTCGTCATGTCATGACAAACCTAGGTGAGAAGCTTACAGACGAAGAGGTTGATGAGATGATTCGTGAAGCTGACGTGGATGGGGACGGGCAGATCAACTATGAGGAATTCGTCAAGGTCATGATGGCCAAGTGAGAATCCAACTTAATCTTTAAAATTAAAGTACAACAAAAAGGAAC
TRINITY_DN55278_c0_g1_i2	ATTCAGCCTCCGTTGAATCGGACCAAAAGCTAGAACAAATGGACGAACAAAAACCATGCTCGGAAAACGTATTTTCGGACGACGACGTCGGTCCGACGGATGCTCCGTCGCCCGAACACTCCAGCGAAGACGAAGCCAAGACGGAGCAACCAGATAAACACCCGGAGACGCCGGACAAGCTGAAAAAATCGAAAAAGTCCAAAGCACCCGAAACTACCTCCACCCCAGCCATTACATTACGTTCTTCGGCTCGGGTCACTAGATCACTCAAGAAGGAGGAGCCGAGTCCCAAGAAGACCTCCAGAAAGCAATCCAAAGAGGCGAAAGTCGAGCCGAAACAAACATCGAAGAAAACCAAAGGAAAAATTGTAGAAGAACCGGTTAAAACGCTTAAAAGCA…
TRINITY_DN55265_c0_g1_i17	CATTCCTCGCATTATATTACCTCTTTCTTTTCAAATTTTGAATTTTGGATTGAGTTTCAATCAGAAATATGAAATGGATATTTACATTTCTAGAATTATTATAATATTCATTCTCTTAATTTCTGTATTCAATCAAATTGGCGCAGACCTTGACGAAGTAAAGTTACCTACAGTATTTATTGCTATTTTGGTGCGAAATAAAGCTCCCGCATTACCCTATTTCTTAAGCTTACTTTCACGTATTGAATATCCTAAAAAAAGAATAGCATTATGGATTCGTACAGATCACAATGAAGACAATTCTGTAGAGATATTGAGTCAATGGGTAAAAAATATGAAAACAGAATATCATTTTATTGAATTAGAAGTTGACAATTCGAGTAAAAAATTTCAAGATGA…
TRINITY_DN55289_c0_g1_i1	GTTATCATCACTTATCACATAATTATTAAATAGACAGCAGGATGCTCGTTGATGCGCAGTGTTCAAATGAAAATTCTTCATTACCGTTTAATGCTTAAATTTCATTTTGTAAAATTAAAAAATTTATGTTCCTCCGGTATAATTCACTAGCATAATGAATTTTTTTAAATATTTAAATTCTTTTTTATTAATTTGTTTATGTTCGCTATCAAGTTTGATGCAGTGCTTCAGTTATGAAGATTTAGCATCAAGCAATGTGTCTAAATGCCATTTTAAAGCAGTACCTACAACATTGTGTGTGGTGGAAACAAACTGCTCTAATGCGGGTACGCATGGAAACTCGACGTGTTTATCTCTCATACAACAAATTAGCCAACAAGTTGATGCATTTCAAAACAA…
TRINITY_DN55289_c0_g2_i1	CGTGAATTAATTCGAAATTAATCTGGTAAAAATGATCAGATATGTAGTGAAATATTATGTTATATTCGTCCATACCAAAAGAATTTGAAATTCTGCTTCATATCGACTTTCGGTACTAATAATTGTAAACATGACGAAAAAATTTGAATTTAATTGGCACATACCAGTCCCTGAACCCCTACTGAAGGGCTGCGTATTTGATCGTTGGTCGGAAGAAAAAGATTCGAGTGATTACGAGCAGAGCTGCTTATTCAAAGTAGATGAATACGGATTTTTCATCTATTGGAAAAGTGAGCAAAGGGATGGTGATGTTATAGAATTGTGTCAAGTGAGCGATGTCCGAGCTGGAGGTCTACCTAAAGATTACAGGCTGTTGACGACTTTGGCGAATAAACATGG…
TRINITY_DN55238_c0_g1_i2	TCTCTCTCTCTCATCATCTTCAATAGTCTAGAGAGAGAAAGTGAGAAGTTTTCAGAGGCATCTATAATAGATATATAAAATGAAGAGTAAAGATGCCAAGCCGGGTACTCACCCTAGTAAAAGCTCCAGGGCAGTTCCTATGGCTTTAATGTTTGTAGTACTCTGTGGATTTTCATTCTATCTTGGAGGAATCTACTGCTCTGAGAAGAACTGGTTTTTGACAAAAGTTGTGGTTCCATCAACTCCATTGCAGAAAGATACTGCATTATCTCCTCTTCAAACCAAATCTCTTGCATTCCCAGAGTGTGGCATCGATTATCAAGATTATACACCATGCACGGACCCTAAGAGATGGAGGAAATATGGGAACTACAGACTAAGTTTTATGGAACGACACTG…
TRINITY_DN55215_c0_g1_i2	CGGAAAAGGTCCAGCAGAGCTCAGCAGCCAAGATGTGTGACTTCACCGAGGACCAGACCGCAGAATTCAAGGAGGCTTTCCAGCTGTTTGACCGAACAGGTGATGGCAAGATCCTGTACAGCCAGTGTGGGGATGTGATGCGGGCCCTGGGCCAGAACCCTACCAACGCCGAGGTGCTCAAGGTCCTGGGGAACCCCAAGAGTGATGAGATGAATGTGAAGGTGCTGGACTTTGAGCACTTCCTGCCCATGCTGCAGACCGTGGCCAAGAACAAGGACCAGGGAACCTACGAGGATTATGTTGAAGGCCTTCGTGTGTTTGACAAGGAAGGAAATGGCACCGTCATGGGTGCTGAAATCCGTCATGTCCTAGTCACACTGGGCGAGAAGATGACAGAGG…
TRINITY_DN55276_c0_g1_i2	CAACGAGCAGTACAAAGTAGTTTGAGCTCCTTGAACGGGAGTTTTGATAAATAATCGTACCAGCGGAGAGAAGATTGCTGCTAGCCAAGGATGAGATTGTTCGACATGGCGACCTAGTTCTGTATCAATGACGCCAGGATGTAAGGCGTAGACGTTAACGCCAGTACCTGAGCTAGCTCAACTGCGAAGTATACGTTGGCCAGTTTTGATCGACAGTAGGCGTTGGTGGCTGTGTAACCTTTGTCCAAGTTGATGTCGTCTAAGTGCATTTTTCCATCTCCTGTGAAATTTAATTTATGAAATTAAGGGATATGGATCAATTGGATATGTTGAACTATGGGCCAAAAATTAATTAGCAGTGTGTTGCGGAAAGTTATCTTATTACATATTCTACGATAC…
TRINITY_DN55276_c1_g1_i1	GTTCTACACTATATTCAAGTATACTGTATCAATGACGTTTATTTTCTGTGGCATTTGTAATACTGCGTTGAACATTTAAAATAAGCCAAAAATAGAACCTATACAGATAAAATGGGCTGGATATTCAGCGAATGGTGCAAAAGCACCGCCAGACTGGACAACAAGACCGTAGTGATAACAGGATGTAACACAGGAATAGGTAAAGAAACAGTACGCGAGTTCTACAAAAGAGGCGGTAAAATAATAATGGCGTGTCGTAACGTACAGAAAGCCTCGGAAGCGGCCGAAGAAATAAAAAAATCCGCTCATGGTTTACCCAACGTAGGCGAACTGATAATCAAAGAATTGGACTTGAGCTCCCTGGAATCGGTGAGGATTTGCGCCACCGACATTCTGAAC…
TRINITY_DN55226_c0_g2_i1	AGAAAATGAACTAAAGAAAGGCGATGCTCTTACCGTTGCTAAACTAGCTGGTATAATGGGAGCTAAGAAAACAGCCGAAATGATTCCACTATGTCATAACGTACCTTTATCATACGTTAATGTGACATTAGCCATTGATGATGACAGTAAATGCATTAAAATAAATTCGCAAGTTCGATGCCATGGTGAAACAGGAGTTGAAATGGAGGCATTAACGGCTGTTGGCGTTGCTGCATTGACATTATATGATATGTGTAAAGCGGTTAGCCATGATATTGTTATTAAAGATATTAGATTAGTGGAAAAAAGCGGGGGAAAAAGGGATTTTAAAAGGTAATCCTGTTTTGGAAATCTTTATCACCTCAGTATTATTTAAGATGTCTATCACTTTATTGGCGT…
TRINITY_DN55226_c0_g1_i5	AAGAAAAATCTTCTCACCACAAATGAGGTGAAAAAGATAATCAGTTTATTTGTGCAGCAAGGTGTTACTAAAATAAGATTGACAGGAGGTGAACCTACAGTGCACAAAGATCTAACCGGTATAATTGAGTATTTAGCCAATTTAAAAAATGTACAAACTATCGGCATGACAACCAATGGATTAACATTAGTGAAGCAGTTGGCTAATTTACAAAAGGCTGGTTTAAATGCACTGAATATTAGCTTAGATACATTGGATAGCGATAAATTTGAAACTATTACAAGACGTAAGGGATGGTCTCGTGTGATGGCTGGTATCAATCATGCTCTAGAACTCGGATATAATCCTGTCAAGATAAACTGTGTAGTTGTTCGAGGTTTCAACGATGATGAAGTATTA…
TRINITY_DN55251_c1_g1_i2	GATTTGGTTTAGTTAATTTCTCTGTTTGTTGTTATTTGAAATAATAGATTTAAGTTTATCGTTAATTTAAATATTATTCCATTATTTCATTTATTTAATTTGCTACTCCATCACTCAACGAGAAAATCTTTAAAATGTCTCGGGGCGACAAAGTAAAAGTTTACATCGGCGGCCTCACCGACCAAATAAAACGAGAAGATTTAGAAAAAGAATTCGACCGATTCGGTAAAACCAGTAACGCTTGGGTAGCATTCAATCCGGCAGGATTCGGCTTCGTAGAATACGACACACAAGAAGAAGCGGACGCCGCCTGCGAACACATGGACGGTATGTCATTCCTCGGTTGTAAACTACGAGTCCAACTTTCACACGGAGGAAGTCGCGGTGGTGGCCGTGGTA…
TRINITY_DN55251_c1_g2_i1	GATGATTAAATTATTCGCTTATTTAGAAAATACGCTACTACTTCCCCCGTTTAGTTTAGTTTAGTTCAGTTCAGTTCAGTTCAGTTCAATTCGGTCGTGTCGAGTCGAGTTATAAAATTGGGGAAAAGTTTCTTTTTGTTTTTCTATTTTTTCATCGTCATTTAATCAAGTGGAACGTCGAAAAGAGAAACGAATAAATTAAAAAAAAAAAAAAAAAAAAAGCGAAAAAAAACAGTGCAGAAAAAGTTGAAAATAAGTTGAAACGTAGGGCGCGGTGTTCGTGTTATTATGATGTAGTAATAATTAAGGATGAAAATAAAATAAAAATAAAGGAAGAAGAAGAAAAAAGTAAGAAAGAAAACCGAAAACGAGAGCGAATCTTAAAAGCTGGAATAGGAA…
TRINITY_DN55251_c1_g3_i1	CCTCTTACATGAAGACAGTCTACTCTTTTTTTGTTGATTTTCAATTTTTGCGAAATTGTTATAATTTTTGTTGTTAACTTATTTATTTATTTATTTATTTGCTTGTTAAGAATAATTTACTGTTTCAAGTTTAATTTCTTTTGTCATCTTATTTCAGGTTATTTTCATTTTTCATAATAATAAAATTTTTTTTTTTCGAAATAAAACAAAAAAATAATAATGCCCATTCATAATTTACGAACAGCAAGAAAAATCGAATGTTCACTACACAAAAAAATTTTCGAACGCGTTGAGGCAATTGCATGTTACAAGAGTACGCATCTACTAAGCGTCTAACTAAATTGCATGGACTATAGCTTTCATTTCCATTTTTTTTTTTTTTTTTCGTATCTTGTACTC…
TRINITY_DN55251_c1_g4_i1	AACAAAGAAAACTAAGAATAAACCGTATGTATAAAGAAGTGTTGTTTCGTACTTTGATATCCTAGTTTAATGGTCTTGGTAAAATAAAGATCCGGAATTGCAGATTGAAGTGCTTAAGGATGGCGCTATCTGTGATGTGGTAATAAGAGGTGTCGGATTTAGAGTATATAACGTATACACGGTGCTCTTTATTTTTTGTGTAACTGTACTCTGCAGACGTACTAAATTACATTATTCTTATGAGAGCTAAAATTTTTAATTTGAAAGATGAAAAGATATTTTTCGTGAATCTGTGTGATGGTAAATATCATTTTTTAATTTATAAGTAAGTTGTTGAAAGAGGATAAAGAGTTGAACCAGTATTGGTGTTGTTATTAAATATTATATTTAAAATTATTA…
TRINITY_DN55253_c0_g1_i1	ACGGTCGGGGTCTGGATCGATGCCGGGTCGAGGTTCGAGACGGACGAGACGAACGGGACGGCGCACTTCCTGGAGCACATGATATTCAAGGGGACGGAGAGCCGGAGCGTGAGGGAGCTGGAGGAGGAGATCGAGAACATGGGCGGGCACCTGAACGCCTACACGTCGAGGGAGCAGACGACGTACTATGCCAAGGTGATGGGGAAGGACGTGGGGAAGGCGGTGGAGATCTTGGCGGATATCTTGCAGAATTCAAAGTTTGATCAGGGGAGGATCGATCGGGAGAGGGATGTGATTTTGAGAGAAATGGAAGAGGTTGAGGGACAAAGCGAAGAGGTTCTATTTGATCACTTACATGCAACGGCCTTCCAGCACACTCCACTTGGAAGAACTATTCTG…
TRINITY_DN55206_c0_g1_i1	GCTGCATTGTATGGCGCTTATCTTCTTTTCACTTCAGCCAAATGGCAAACTATCGCTTTCGCATTCTTTTTATATCTTATCTCTGGATTGGGTATTACTGCTGGTGCACATAGATTATGGGCCCATCGTTCGTACAAAGCTAAATGGCCTTTGCGTTTGATTTTGATGATCTTCAATACAATTGCATTCCAAGATGCTGCTTATCATTGGGCTCGTGATCATCGTGTACATCACAAGTATTCCGAAACCGATGCTGATCCCCATAATGCTACACGTGGTTTCTTCTTCTCACATATTGGCTGGTTGTTGTGCAAGAAACATCCAGAAGTTAAGGCCAAAGGCAAGGGTGTCGATTTAAGCGATTTGAGACAAGACAAAATCATTATGTTCCAAAAGAAA…
TRINITY_DN55234_c0_g1_i2	AAAGGTTATGGTGAAACGAATAAAAGCTTCGCTGGTCTTCTAGTCGGAACTTTGGATAGCGTTCTCGATAGTAAACCAGCCCCGTATAGAATTTTACATCAGACACCGAATTCAGAAGTGTATTATCAAATCGCGTGCTCGTTAACGTTACAAGACATAGAAAAAGATTGGGAATGGTTACAAAGGAATTTAGAATGTTTGACGTCATTTGAAAAAGAAGAAGAAATCACCGAATTCGTATGCATTAAAATACGATCTATGATCGCGAATAATGATGTACCAAATACAGATGAAGACGAAACCTTTAAAAACACCTCGTACAAGTTCACTAGATTATTTAACATGCCAGCTGAAGAGAAGTTGGTGAGCTATTATTCGTGCAGTTATTGGAAGGGTCGT…
TRINITY_DN55239_c0_g1_i1	GAGCAGTGAGCATTTAAAACGTTATTGCGCATTAAGACAAGAAGTCCAAAATGAATTTCAAACTGAATTTATTTGGTATTACATGTGTTTTCTTCATTACGATACTGATAGCTACTATAAAAGCTGATGAATTTAGTAGTGGAGAAAGTAGGCCTGATGAAATAACTCTAAGAAATCAGTTATTCGCCGACGTCATATTAATAAAAGAAGGAGTGGATCGTCTGTTAATTTCAAATGAAGTTCTGAAGAAAAAATTTAATACCCAAATAGATACGTTAAATACCGTACAATCGAAACTCTTAGTGGATGCCAACGATGAAGAAGAAGATGGCCTTTGCGATCGCATCACCGGAATGTTTAATGCTACGTTTAGAAAATATAACGCTTTTGAAAGTCGTT…
TRINITY_DN55277_c0_g1_i1	TATGAACAGCCTACATCCCTTCAAACAAGGGACTAAAACGAAAGGTCCAATATTCATCAAGTTTCTAACAGCTTGTCCAGAAGTAGATGGAGGAAACTTCTATCCGGCCCATCATATTATACAAATTGGAATACCTTCCAGAAAATCAAGTGACAAGATTAATCCGGAACAAATATACCAAGATTATGAAGAATATCTTGCGAGTTCCAAAGCACTTGCAGAAAAACGAGCATTGGGGTTCAAAGTTCTACTCCATGCGTATGACAAGATGATTGAAGCCAAGAAAACTTGGACATATGTCATCACAAATACAACTGCCATAATAGCAACAGGAGCCAAGACAATGACCCAGTACGGTCTAATAAAATTAAAAATTGAAAGAAAAAGAATTTTCGAGAA…
TRINITY_DN55277_c0_g2_i1	AGAAAGTTAAGTTCAGTCACCTAGATCAGATTTCTGGTCCTAGTGAAGATTTTCGGCTGGATTACCGCAGAATTATTAAAATGGCATACCAACTTCGAATTTCTGAGTTGTGTTACCCAAATCATGAGGGTATATACCCGAGAATTAATTTTCTGCAGGGAACTGATCCAGAAGCAGTTCGAGAAATGTTTGAGTATGGGTTCTTGAACACCCTATACTTCTCAGAAGACTTCAGAGAAGCATCTAAGCTTCCCACTATTGTTATGAACAGCCTACATTCGTTCAAACAAGGGACTAAAACGAAAG
TRINITY_DN55267_c0_g1_i3	ATAGCTTCCATCGTTACCGCCGCACTACGCTTCGTAATATTTTATCCGTTTTTCGACGATAATTTTTCCTTTTTTTTGCACGCGTTTTTGGGCTGGGAAAAAAAATAACGCTTAGTCGATATGCGTACGCGATGTTCTGGTGATATTATCAGGACATGGTCAGGAGTTAATTCAATAACCCGACGGTCCGGCACTATGTTCCGGTTGAATTTTCAAAACCATGCTCAATAAATTATTTCAATATGTCGGATGGAAGAGAAACGTCTGGCATGGAAGATAAGGCGGTATCTACGGCCGATGATTTAGGGGACATACACGAAGGTTATTTTGGTGACGGAGCTCACTGGAATGCTTTCGCCATCGAGAAACTACTCACCGTTTTAATCAATAATAAAATCA…
TRINITY_DN55267_c0_g2_i1	TTTTTTTTTTTTTTTTTTTTTGTATTTTACCACATGTGATATTTGTTATGTGTCTTTAGTTACGCGTAGTTTTTGAATTTCAACAAATTGCTAGATCGCTGTTACTTAAATTGTAAATACTTTGATGTACTCGATCAAAGTGAGGAACTGAATTTCATTTTTAAATTTTAAATATTTAATACGGTTTGTGTGTGTTAATGTAAATTTTAAGTCACGATTATTTTAACGCAATAATTTTAACCGTATTTTCCGTTTCATAATTTATATTATTGGTTACTTTTACAATAACATTTTCGTTCGCCT
TRINITY_DN55287_c0_g2_i1	TCTCGGTCACAGCCAAACCTAGAGGAACATTTTTACGTAAAAAGATGGCTGAATTCGGTTTCGGCTCATCCTCGAAAAGCAGTTCATCGAAAGGCTTGATGGGCATTGGTTCGAAGAATCATAGCAACGAAAGCGTAAATAGTACCGGAAACGATGGCAGCAGTAATGACAAAAGCGAACCGAATGCGAATAATAGTGCCATTTCAAATGTGACCACTCCGATCACTACTACAACTACCACAAGTTCCATCCCCTTGGCTGCTAATAATAAAAGTGATAAATGTAGCGTTACCAGCAATATTAGTAATAAGGTTAATAGTAATAGCGAGCCTAAAAATGCTAGCAAAAATGCCAACGGCGATGGAAATAGCAGAAAATGTTCTTTCGATTCTTCTACAC…
TRINITY_DN55287_c0_g1_i7	CGACCAGCGAAATGAAAACGTCTTGCGTGAAAAGCGATTTAACCGAATTAAAGTCTAGTTTATCGGAAATGAAGAATTTAAGCTTTAATACTAAATTTAGGAAATCTATAGAAAATATATTAGACTCCAGAGATAACGTCGTTGGCGAAGACAATGGTGTTAATAATCTGCCTAGTGGCGAGCCGTTGATCACGTATCCGGAATCACCGACTCCTAATTCGAATACGAATATGGTTACTTTTCCTTGTCAAAACGACGCCGTGAGTAGTCGAAAGAGTAGTATCGCGACCGAAGAGTCGTGCTGTACTAGTCCTTCTGCCGCCTCGTCTGCTGCCAGCGAATTAAAATTCGAACAAAGACGCGTCTCTTCCGCCAGCAAGACTAAATTAATTACCGAAC…
TRINITY_DN55216_c0_g1_i1	CAAAATCATTCTATTCACTCACAAAAAGAAAGAGTTAGCTCAATTAATTTGAGATCATGGCAAGTTCAGTGAGCAAAGCTTCTTGGGTTATAGCTGCAAGTGTTGGAGCCGTCGAAGCAATGAAAGATCAAGCTGGTTTGTGCCGATGGAACTATGTCTTGAGATCTTTACATCAACATGCAAAGAGCAACATGGGTTCATTTTCTCAGGCTAATAAAAGAAGGATGTCTTCTGTAGCTAATTCCTTTGATAGATTGAAGAAGGAAGAAAAGGCCAAGCAATCAGAGGAGTCATTGAGGAAAGTCATGTACTTGAGCTGTTGGGGGCCTAATTGACTTGGATTATATATGATCAAAGATCAACCCTTTAATTTTTTTTCTTCTTTGTTGTACTTGTATA…
TRINITY_DN55208_c0_g1_i1	CCTCACTACCCTTGGACTCAGCCGCAGATACTTTCCTCTCATCTCTTTCCTCAACTATGGACTTCCTCTGCCCTATGTTCACTAAACCCAAGAAAACTTCTTGTTCTGCTCCTTGGCTTTCAGATGTGCTGCGCAACAATCGAAGAGAGCTAAGATCATCAGAGAGAAAGTGGAAGAAATCACAACTTGATGCAGATCTTGATTTTTACAGAACACTTCTTGTCAAGTTCTCCTCAGATGTGACTTCTGCCAAGACTTCCTTCTACAAGGAAAGCTTGAAGCTTCCTCACATGACCCTCGGAAATTCCACAACATCATCTCTTCTCTGCTCAACCCCCCGGCTCCACCTTCTTCATCCTCCCTGACTGCAGAAGACTTTGCTTCTTTCTACCAGGAGAA…
TRINITY_DN55208_c0_g2_i1	AAAGAAATGAGAGAAGTGATACCGGTCTGTAGTTACTGATGTCTGATGGATCCAGAGCAGGTTTCTTTAGGATGGGAATAACCCTTGCTCTCTTGAAAGTAGTTGGTATCTGACCAGATGCTATAGATCTATTGACGATAGTGGAAATGAAGGGCAAGAGGTCTTGTGAGATGGTCTGGAGCATAGTGGTAGGGAGTGGATCCAATGGGCAGGTGGTAGGATTGCAGGACTGGATGAGTTGTAAAATCTCTTCTGCTGCCACAGTTGAGAAATGTGACAACGAAGGTGTAGGGGAATCCATACTCTGAGATGTAAGTGCAGTCGGGGCTGAAGTGAAGGTCCGGCAGATTTCCTCAATCTTCTCCTGGTAGAAAGAAGCAAAGTCTTCTGCAGTCAGGG…
TRINITY_DN55218_c0_g1_i1	CTTTGAATTTCACAATATTATTCGGTTATTATTATTATTATTATTATTATTATTATTATTATTTGTTATTCTTGTATTGATCAAAAACGATAACGACGTTGGCGCGTGATCGAATTTCCAAGCTTGAGGGGTCGACTATTTGGGAAGAGGAGGGGAGTTGCGGATTAGTAGAATTTTTCCCGTTATAATTATGATATTCGATTTTTTGAAAAAGTATTTCATTTTTTTTTCTCTCGGAGTTATTCAAATGTTGCAAGTTTGTTGATTAATACGGCGAGTTTTTTTCGTTTATTTATTCTAGTTCATCCCTATTGAGAATATCCGCAATATCGAAAAATTTCAAAGCTTTGCCCTTGAAAATTTTATAAATGCACACAATACTTCGTAGTTTCTCAAAAT…
TRINITY_DN55218_c0_g2_i1	TTTTTTAGTTTTTTTTTTTTTTTTCAAGAAAATTCGGAAAGTAATTCACTTCATTAACATTTTAATACATCAAGTTATGACATTGTCAAAAATCATACATAATGAACCAGAAAGACCCCGAAACAGCTGGGCTCGGGCCTACAGTTCCGCCTGCTTATTGTACTCTCTATTTTCATTGAAAATATATTATGAAATCTATGCTTATTTTTCAAATTTAAGGTGCTAAGGCAAATTTAAAAAATTAATTTCATTACAGACGTAGTTCCTTTACTTTGGTGGAAGTAGGCAAAAGTTTTATTTGATTTATTCTATTTTGATCTTCATGTACTAAGCATTGTGAGAAAAAAAGAATTTTGAAAACGTAAAATTTTTTGATGACGTCATCAGAAAAAATGTTGG…
TRINITY_DN55219_c6_g1_i1	ATCTAATTCAATTTTCATTTATATTTTGTTTCAATCTTCCCCTATAATTGTTTTTTTTATTAATTCATTAAAAAATGAAATCAGCAGAACATAACCTGTACCTCAACTTTACGAAATCAGTGGTAAATAATTTCGAAGATTTCGTAAGCTGCGTTGATAAACATGGCGATGTTTTAAGTGACGAAGAACTGATCCAGGGTTTGAGACGAATTGGGAAGAAATTACAAACCGTTTTCAACAAATGGGAAAACAAAGAACGTGTTCGTAATTCCATTAGATTGGAGACTCACGATGAAGAAAAAAGTGCCAAAACCAATTCCAGCGAAAAACCAATAGAAGAAGTAGACGAATTTGAACTGATCATTAGTAGTAGAATTGTAGACCCTAATTTCGCCAAAA…
TRINITY_DN55261_c0_g1_i2	TCGGATGTTGGACTTTTCCTTCATACGTCAGGCACCACGAGCCGACCAAAAGGTGTTCCTCTGACTCAGCTAAATTTAGCATCTTCAGTGAATAATATCAAATCGGTGTATAAATTGAGTGACTCGGATTCAACGGTGATCGTGTTACCGTTATTTCACGTTCACGGGTTAATTGCCGGGTTACTGAGTTCACTCGGAGCCGGAGCATCTGTGACACTTCCTTCCGCTGGGAGATTTTCTGCTTCAACTTTCTGGCCAGACATGAAAAAATACAACGCCACGTGGTACACGGCTGTACCTACAATTCACCAGATTCTTTTGGATTGCCACCTCAGCAAACCCGAATCCGATTACCCGAAGCTCCGGTTCATTCGGAGTTGCAGTGCAGCACTAGCTCCA…
TRINITY_DN55261_c0_g2_i1	CTATTCTTTAATTTGATTATTATTATAAATTGTTTTCCTCAATCTGTGACCGAATTTCCAAGATATAGTACTATATTATTGGTTCTGTTAAATATTAACTATGGCGAGTTCCACACTCACTGGATTGTTGAAACATGTCGCCGAAAAATTCCCTTCTCATCGTGCGATTTCCATTTCTGGAAAGTTTGATATTACTCATGCACGGCTTCAAGAACTCGTTGAACGTGCTGCTTCTCAACTTGTATCTGCCGGCGTAAAGCACGGCGATGTCGTTGCACTCACTTTCCCCAACACTATCGAGTTCGTGATCATGTTTCTAGCTGTAACTCGAGTACGAGCTACGGCGGCGCCACTGAATTCAGCTTACATGGCCGAAGAATTCGAGTTCTATTTATCCGA…
TRINITY_DN55254_c0_g2_i1	TATGAAGCAAATTTAAATTACCAAAGGCCTAGGATGAAAAATGTTCACCGCATACGCATTATTCTTTGTCAAAATAAAATCTTAAAAAACTCTCTGAATATTCAATCATGAGGGTTGCCGAGACCATAATTTCGTCAGACAAGAGCATGAAACTTTCGCAAAGTGTTACTTTCATAAACACCAGATGCGAATGATTCAAGCTGAAACAAAAGTTTTGATAAAAATTTTAACAAATTTTAGTCTCGAAGATGTAAGCGAAGCAAATAAGTTTACCCATAATAGGTAAACTTCGAGACAACAGTCATTTACTCGTTTCCATAATTTTAACGATTCAACGGGAAGGTAATTCGCACAATGCGTTCGTTTCA
TRINITY_DN55254_c0_g1_i2	GCGATATTCCGTCGCGTTCGATTCAGTCGGTCGATGTTATCTCCTCAGCTCGTGGTATTTAGTAAAGTTTACAAATAATTGATGAATAGTCGTTTATGTAAATACAACGTGCATTAAACCGCGTCTCGTAAAATCCTCGCCGATCGGGGACCGTGCGGATCGATAGAACCGGTTATGTCGGTGTGAGCGTTGGAAATTTTTTTTTTTCGAGTCGACCGCTTCGATAGAATATTTTTATTGTAATCGCGATGCCCGATTCGGCTGATATAGTGGAAAAAAATGCAACTCTCGAGTCGCCCGAAAAAACCAGCAATGGAACTCCGGAAACCGTGACCGCCGCTAAGGTGCAATCGAAAAATTTATGCAAAAGACTAGTACAAGCTCCGTGCGGCGACACCC…
TRINITY_DN55266_c0_g1_i1	CGATTTTATTATGTTCCTAATGGTGAACGGGCAGTACAACGTGCGTTACAAAATTGTATGGCCTGTCTTCAACATAAATCGTCAAATCAGCATGTACGACCAGAGTTTATTAAAATTACCGCTGAAGAAATTGGAGCATTTATTTCATTTGACCAGTTTGGTCCCTTACCAGTGTCCCGTGGTGGCGTGTTGGCCATTATTGTTGCACGCGATATTTGTTCAAAATATACATGGTTTTTTCCTATCAAGAATATGACAGCTACCAATTATGTTGATAAGCTCGAGCAGGTTGTTGAATTTGTTGCAGCTCATGGAAAAATGGTGAAGGTGGCCTTATCAGATAACGCCAAACAATTTGTTGGCGACAAGTGGTTCGAAATGTGTTCCAAACTTGGTATT…
TRINITY_DN55298_c0_g1_i8	TTTGAGAACGATTGTACTTTCACGTCTATCTAACGTGATGTCAAATTACGCGACTAACAATTAATTCAGTTCGCTTGGAAGCATTACAATTAATGCATCATTATTTCGTGTTTTAACATCCATTCATAAGTGTTGACAAATCCCAAACATGTCCAAAGACATGCTCACTGATAATAATCTGGTGCAACCTCTTCTAACAGATTTGTACCAGATTAACATGGCTTATGCGTATTGGAAAGCTGGAAAAACCAACGATCACGCTGTGTTTGATTTATTTTTTCGTAAGAATCCGTTTCAAGGGGAATTCACTATATTCGCTGGATTGGAACAGTGTATCAAATTTTTGGATAACTTTCGCTACACCGATAGTGATATGCAGTATTTGAAAGAAACCTTACC…
TRINITY_DN55249_c0_g1_i1	TTGTTGCCGACTTTGGTAATCAGCTCAATCGAAGGAATAAGTAATATCCAAATACATCAGTCGACGATTTGCTTGAAAAATGAATGGAATGTTGCATACAGTAAATCGATCAAGACTTGGGCAATGGATTTCAAAGACTTTGCACGTAATAGTGATATCTTCGTGGATAAATCTTTGCTGGTAAATATTGTAGCACAAAATGCAACCTTTGTTTCGCTAACGTATCCCAGAAAATGGGGTAAAACCATCAACCTAGATATGCTGAAAACCTTCTTGGAAATAGAGGTCGACTTCAAAGGCAAAGCGAAGCCTTCAAATGTTACGTGGAGTTATAAGTTCTTCAAACATGGGGAAATAATTTACGAAAATGGAACATTTAGTAAATTGATGCATCCGCCA…
TRINITY_DN55249_c0_g2_i2	AGTGTATCTAGTTAGATGTGAAACTTGCCATCTAGTTGTACTAACTTATGTTACATGAGTATCGATTCCCTTTGTAATTGAAGTAGCTATACAGTTTCTGGTAATGGCGCTAAAAAGTGTCATCTTGTTGCCGATTTTGGTAATCAGTTCGATCAAAGCGTTAAGCAATATCCACGCGCACCAGCAGGCGATTTGCTTAAAAAATGAATACCACTCTTTGGGTAAAATATCGATCAAGACTTGGGCAACGGATTTCAAAGATTTTGTGAGTAATAGCGATATCTTCGTGGATAAATCTTTGCTGGTAAACATTGTTGCGAAAAATGCAACCTTTGTTTCGTTAACATATCCCAGAAAATGGGGTAAAACAATAAATCTAGATATGCTAAAAACCTTCTT…
TRINITY_DN55207_c0_g1_i5	CTAAGGCCTTAAGGAAATAAGCACTACCTACTAAAAATGAAATTCTTTATCGTTTTGTGCGCTCTTGTTGCCGCAGTCGCTGCTGATGTCAGCCACTTGCCATCCAACAAGTACTTGCCTCCCAGCCACCATGTGGCTGCTTCAGCTCCCGCTGTAAGCTATAGTGCTCCTGCCACCTCCTCCTTCAATTTTGCTGCCTCAGCACCAGCTGTCTCTTACTCTGCTCCTGCTCCAGCTGTTCACTATTCGGCTCCTGCTACTCAATCTTTCCATGTTGAAGCTGCTTCTGCTCCAGCTGTCTCTTACTCAGCTCCTGCTCCAGCTGTCCACTACTCAGCTCCTGCTCAAACTTTCTCAGTAGCTGCTTCTGCTCCAGCTGTATCCTACTCAGCTCCTGCT…
TRINITY_DN55214_c0_g1_i1	AAAAAAAAAAAAAAAAAAAAAAAAAAAAAACATTTATATCTACATGAAAACTGTTTCAATCAAACATGGAAGTTGAAGATTTTAATGTGAAAAAAATTTATTTAAAGAAACATCTATGGGAAAATTATTTTATTATTGCTTTAAAAAATATCATAATTGAAAACATTTATTTAAAAAAAAAAAAAAAAAATCGAAAAAAAATTATTGATAAAAATATGATAAAAAAAAAACATGAATGCATTGAAAATTTGAAAATCAAAAATTTTATTTCATGTATGAAAATTTTATAATAAAAAAAACAATTATATAGGACAAAAAACTATCATTAAATAAATATACGTATGATGAGTTCAAAAAAAAAATCACAGAAATTACATTCAAATATACATTGAACATGCG…
TRINITY_DN55214_c1_g1_i1	GCCAGTTGAAAAGATGCGCGTACTGTACCTCGTTGCTCTATAAATATCATTCGTTATACAGATGTAAGCTTGAAATAAGAGATTTTCAAGTTCTTAGTTTTCGCGCCATTATGTGAGAGATCAAATCTTGGTCACGACCTCCCATTCATACGCATCGCTTACCAGGTGCCCATCAATTTCCATTTAAAACGCTGCACGATATGTCTATAAAGATGACATGTTACAAGCCATCGATGTTGGAAGAAGATGTTAGTAGCATGGGATCGATACATTTATCCGAAGGTGTGTCTTCCACTGCAACCCATATACGTTACCATAGTGGACCATACGAAATGTGCTATATAGAAAACGTAGGCTTTTCTAACAGAAAGAAAAAAAGAAAATGGACTTCGCAACTTT…
TRINITY_DN55247_c0_g1_i1	GGACGGTGGATGAGTACCATCGATATAAGGAAGATGTGAACATCATGAAAAAGATGAACTTTGATGCATATCGTTTCTCAATCTCATGGTCACGAATTTTCCCAAATGGTGCAGGAAAGATAAATTGGCATGGTGTAGCATATTACAACAGGTTGATAGATTACATGATATCACAAGGAATCACTCCTTATGCAAATTTATATCACTATGATCTACCGTACGCGCTCGAGAAGAAATATTTAGGCTTGCTAGACAAAAGGGTTGTGAAGGATTTTGCAGATTACGCCGATTTTTGTTTCAAAACTTTCGGCGATAGAGTTAAGAATTGGATGACTTTTAATGAACCAAGAGTTGTAGCAGCTCTTGGATATGACGAAGGTAGTTTTGCACCTGCGAGGT…
TRINITY_DN55273_c0_g1_i1	CACTCAACCACAGTCACCCGGCGGTACTAGCCCCGGTGCTGCTGCTGCTATGGGTGCTGCTGCAATGGGTATGCCTTTTCAGGTATTACCGCCACCACCACCACCGCCCGGACCTGGTAAGAATTTCAGTGGTGGCAGTGGACCAGCACCACCCCCACCACCACCACCATCCTCCTCTTCCAATTTTTCCAATACAGGCACATTAGCACCACCCACCAATGGTAATGCTGGTGGTGGACGTGGTAGTGCACCTAACTCGCCCAATATGCCACGTAAATCACCAACACCACAACGTTTCGAACCGCCACCACTGGGCTTTAGACCAGAAATTAAAATTCCTCCCAATCCAATGGCTGCTTTGCGTAAAGTACCGCCACCGGTTGAGAAGAATACCTTCTG…
TRINITY_DN55273_c0_g2_i1	GGGCACCAACACAACCACAGCAGCCAGGCCAACAACAATTACGTTGGATGAGTACCCAACCTCAGGCTAAAGAGCAACAACCAGCCTGGGCCCGTCCCGAAGAAAATGGTAATGTAGTGCCCTCATCATTGAATCGCATAAAGTCACCACCAACTGTTGCAGCAGCTACCGTACAATCGGGTAATGGTTATGTGCCACCACCACCAGCACCAGCACAGAACTTTGGTGCTCATCCTACCATGAGCACTGGTTTACGTTTGCAAATTAATACGCCCGCCGCAAACACTCAAGCTCAAACACAAAATGGGCCCAAGGAACGCATTATACCCATACAATTGGAACAGACACCCACTTATGCTGCAGCTCAGCCCAATTTTAATACTCAAGCCCAGCAATTTG…
TRINITY_DN55273_c0_g3_i1	GTTTTTTTTCTTCTACCGGGGAAAAAAAATTATCATCAGCTTTTCATACAAAGTTTTTCGTAATCGATTGAAAGAATTTTAAAACAAACAAATTCAACAAAATGAGTTCTGGGTATGGATCTGGTCAACGCATGCCCTCTCAACAGACCTACGAGGCACCCGCCTGCGTTCAAAATGCCATGATGACAAAAGACAAAAAACCCTTCACCTATACACCCGGTGGCATTGATCTCTCTCAAATTAAATCGGAACGTATGGCCAAGCGTTTGGCGCGCAATGCACAAAATGAAGGTGCTACCGGTATAAACCAGCAAAATCGTCCCACTCAACCACAGTCACC
TRINITY_DN55202_c0_g1_i1	CTTGTCTACACCTTTGCTCTTACTTATACACCTGAGGCGCTTGCTGGCACTCCGATTACTCGTGCAGATGGTGCAGTTGTTGGTGTTCAATGCCATTATCAAAGGTTTCATAATGTGAGCAGTAATCCCTTGAGGCCAACTTGGGTCCCTTATGCATCAGTGGAGGTTGAAGAGGAAGTCTTGCTGTTCTCCCTGAAGCTCATGATGGATGACTGGTCCTATGAGAGGCCTTCAAACTTGTATTTCCTGGGTGACATGATTAATATTGAGGCTTCCGTGAAGGTGTACAACCACGTCCCACTGCGTGTGTTTGTGGACCACTGTGTGGCCACTCAAGTACCTGATGTGACTGCTCTTCCAAGATATTCCTTCATTGAGAATAATGGGTGCCTTGTGGAT…
TRINITY_DN55202_c0_g2_i1	GAGTCATGACTCCAAAGAATTTGCACAAGAGCCTCTTGGTGTTCAGGAGAAGCAGGTGTTGCAGGGTCCAGTGAAGCCTTTGGACTGGAGGTTTCCCATCGTTCCAGAGGTGCAGAGTGAGGTGGCAGTGGACTTCCGGTTGAGGCAACCTGTGACTCCCAGTAGTGTAGCTATTCAATGCGATGAGAACCGTGTTCTTGTGGAGGTACAGCAGGACTTGTTTAGCAATGGTCAGCTGATCCAACCATCTGGTCTGTCTTTGGGAGGCTGTCCTGTTGTTGGTTTGGTCCTTGACTCCAGGGTGCTCATCTTTGAGTATGAACTGCAGGACTG
TRINITY_DN55209_c0_g1_i1	CGGCGTCGCCAGTGAATACGACGTATACGAAATCAAGACAGAATGACATTTAAAAGTTTTTTGGTGTTTTGGCTGTTCTTCGTTTTACTGGTGAATGGGCAAACGGTAACGCAAGAAGTGACCAGGAAAATGTGTCCACCAATGAGAGGTGTTCCTCCTCCTCTAAATAGGGTTGAGACGTTAGACCGTGTAAAAAAACTACGCGAAGAAATGGTCAAAGTACGCACAGTACAAGGACCACCCATAGATGCGTACATAATCACTCGCTACGACGAACACATGAACGACTTCACTGCTGACTTTGATAAAAGATTGGAGTTTATCTCTGGATACAGTGGAAACTACGGATTAGCAATTGTGACCAAAAATAAATTAGCTTTTTGGACTGACGAACTCCAT…
TRINITY_DN55260_c0_g1_i1	GGATTATCCTATTAATCTAAATTTTCACCCTTCCACCGGCTCATCGTTTAACCAAACTAATGAGTTTCCCGCCAACCGTTCATCAACCCGCGCCCATATTACAACGCTACCCGTCGATCGTACAAACATTCATGCAAACCAGCCAATACGTACTGCTGGCCCAAGCGAAAATGCCGACTGTAATGTGTCAGGTAACCAAACATCATTTGCGAAAGCAATAAAAAATAACCCACGGCGAGGTTCAAACTGTACCCGAGCACAAAGCTATGATAACAATACCGTTATAAAAAATGATACTGGTCAACGGTCAACTGAAAACCAATACTTTTTGAATACGGTGAAATTAAAACGTAACACGCAAGATCGTCGTTACGCTACGATTGCGAAAAATAATAGAAT…
TRINITY_DN55256_c0_g1_i2	AAATAACCGAATAATAGGAAAATGAGTATGGACGTATAATGAAGCAACAACAAAATAAATATTTTGTTCGGAACATTATTCGAATAAATTTAAATAATTCGTTACTTTCGAGATTTACCTGATTTTATATAAGTGCATGATTTCAAAAACACCCAAATCTTAGCCAAAGGTATCTATAAAAATACATGTTTGTATGTAGATGATAGATCTAGGTATCTAGTAATATAGGGTTCTGCGTATATCATACGATATTCTGTAAAATAAAAAAGAATTCTAATTCATTCGAATAATTAAAATAATTTTAAATTTACAGAGAAAACACAAAGAATAAAATATTTTACGTTTATTCCCGAACAAATATCAACTTTCGCGACCTAGTGACGTTTGGAATATTCATCG…
TRINITY_DN55256_c0_g2_i1	GAGGGATTCGAGTCGCATGAATATCAGCCTGTTTTACACTGATATAGGGAAATTCGCTTCTTCTCAAATAATTGGCAGCTTTTTAGTTCCTTATAACGTGGGTAAATTTACACGTTTTGCTTTTCAAGTCAGCGGAGAGATAGTTACCCTTTTTTACAACTGTCAAAAATATGAGACTTTGTATGTGAAAAGAAGTGCTAATGAATTGTTATTCGATCCGGCATCAATCTTGTATATCGGTCAAGCTGGTCCTATAATAAAAGGGAATTTGGATGGTTCATTGCAAGAAGTTAAAATTTACGATTCGCCTTCTTTCGCTGAAATTCAATGTGATAATGCTTTTCAGCCAGATGAAGATGGATCCGGA
TRINITY_DN55224_c0_g1_i2	CTTAAACTAAGACAGAGCACAGTTAAAGCTTCTTTTCCAGGCTGAATTAAAATAAATTAAAAAAAGGAAGTCCAAAATGAAATTCTTCTGGTGTTTAGCTATTGTTGTCTTGGCTACAGCTTATGTGGCCAGTGCTCGTCATGTCAATCGCCATCATGTTGAACCCTCTGTGGCTTATAGTCGCTCCCATCAACAAGGTCGTGTATTTCCCGGTGCCCTTGCCGTTAAGAAGTTGGTTTTGTTGAAATTCAAGAAAATCGTACCAATTTCCTTGATCTTGTTGAAATCGAGCAACGAAAATGAAGCTGAATTGGTACCCGTCTATCCTACCGCTGATATTCCCTCCGATGTTCAATTCATTCCCACACCCAATGGCATTTCTGGCCACAAGGATGTCCA…
TRINITY_DN55293_c0_g1_i1	TTTCCCCTTAGTTCCCATGATTCCTACTTTTAGAAGTAGTTCTTCTTCTTCTCCTTCGTTTCCTTTTGAACTTAATAATAATGAGGTTCGTGATCTAAGTCATATTAATCCTCTTGTTAGCCCTAGCTATCAAGTTGCTTCGTCATCTTCTTACTCGTCTTGCCAAACTTTCTTCAATAATTCATCTACTAATCAAGATCAAACGGGAGATTATCATTCTCAATTTTACCAGCCACAACACCAACCCGAGATTGATAATTTCGCTTCAAGAAGTGGATCACATGATCATCTAGAGAAGAAAAACAAGGGACTCAAATTAACCTTGTGGAAGAAAGGTGATAAGTTGATGCAAAAGATGAAGAATTCAGATCATACACATATCAAATTGAAGTTAGAAGA…
TRINITY_DN55244_c0_g1_i1	TAATAAATTCTTTCAGCGTGAAGTAATTATGTGATTTATTTTAGTCGATGTCTTACAATCAATGCACCTCCTTCCGCAGCCCTCATCTCCCCCAAAAACTCACCTTCAACGGCAACCGATAACGTAAAAAATGTCGCCGCTCAGAATACGCCATCTTGTTCATGCGGAGTATTTCTTAGCGGACAGTTTGTGAAAGGAAGCCCGAAGCCGCCTGTAGGATATCCAGCAATTATCACTGAATTGGAAGATCAATTAACTTGCAGCACGTTAGGTGCTAAACAGTGCGCTACTAAATGTTTAGAAGGACTGGTAAAATATTTACCCAATAGTGCGCCCATCATTTGCGGCTCAATTGATCGAGATGCTTATAAAGAGAGGGCATACTTATTCGTTAACAAT…
TRINITY_DN55244_c0_g2_i1	TGATAACCGGATAAGTTCAATTCAAACTTTAAAACTTACGTTGAATTAAAATCGAGAAAAAGTTCTGAATTTTGTCGTAAACTCGTGAATTCACATGAATGTTTTGAATTTAGGACTTCGAATTATTTGGCACGGAATGTTGAATTAACTTATTTCTTATCATTTTTTCGAGTTCTCAATTTCAAATTGTCGATCCGCGATATAGATGTTCAGCCGGCCGGAACGTTTAGCAGCAAGAACACCCAAAGACGGTGTCGGAAGATATGAATTTTTAAAACAATTAGTGAATGAGTTTCGCACCACCAAATCGACGAATGCTAAATTACAAGTGATCGCCAATATAGCGAATTTCGCGTATGATCCGATTAATTACAAATTTTTAGCATCCTTGAAAGTGAT…
TRINITY_DN55244_c0_g3_i1	AAATGAATATACAAATTATAAAACTGCACAAAGATAACAAAATACGTTTTAAATGAAATTACGAAAAATTAAGTAAATAAATTACCAACATCGACGTATTTAAATAGGAAATTGACGATCATATTACCATAGGACATTTGTAGTAGGTCCCATCTTTACAACAGTATTCCCTTCCTGCTGAGAAGTTTGTGTTTGTCCATCCATTATTGCAATTGTTAACGAATAAGTATGCCTAGGATTATTACACAATCAAGATGAAAAATTGTTTCGATAATTTTTTTAAAGTTAATTTGACTCTTAAAATACATATCTTACCCTCTCTTTATAAGC
TRINITY_DN55244_c0_g4_i1	ATAAACAACGATATAAATATGTGTTAACATCGCTCCGGCAGTATAATTATTTACGTAAATCGATGAGTTTTAATTTGAAAAAAAAGTAAGCAGCCATGCCACAATAGAAGAGCTGAGTTTTAGGTGATGTTGTTAACCTCTTCATGTCCTCTCTCAGTACTGAGGTTGGAAACCTCCAACTACGCTTTCCAAAATGACTAAGGAATTTAATTGAAGACATTTTGAATTTTTTTCTTAAAAGAATCACTAATCACATAAATCTGTATTCATCAAATTTGTGCTAATTAAGGCACTTCAATCTTTCCTCAAACGTATTTCTACTCAAATTTAAGAGTTAATACTTTGGTCTGCA
TRINITY_DN55232_c0_g1_i1	AAAAAAAAAAAACAAAAAAAAACAAAAAAACAAAAGAAAAAAAATAAACAAATGAATAAAAAAGTAAATAAATAAATAAATTAATAAATTAATAAAATAAAATAAAATAATAGTAAAAATTGACTAAATAAACAAACATGTAAATAGGAAGCTAAAAAGGTGTACACAAGCTTAAGAAAGCATCTAAATTTCAAAAGACTATAATAATAATAATAATAATAATAATAATATAATAATAATACCACGAATAGGTAAGTATTAAATTTGGCAGCTTAAGCTCGCACGACCTGTTATATCATCATTGTATTCAGATTCGTCAGAAAGGTTAATAATTATTGGTTCAATTGTTATCTCTCGTGCGCACTCTCTTGCAAAATCGTCTTCCTGCATTTTTTCAGC…
TRINITY_DN55232_c0_g2_i7	ATTAAAAATTATGTCGAGCGATTTGTAGCTGGATTCAAAGATAACCTTAGTGGCGTTAATATTTTGTTTATGCAAAGTGATGGTGGATTAACTACAATAGATACCTTCAACGGGTGTAAAGCAATTTTATCGGGTCCAGCAGGAGGCGTTGTCGGCTACGCGAAAACATCGTACGTCGATAAGCCAGTAATCGGATTTGATATGGGAGGAACTTCCACCGACGTGAGCAGATTCGATGGAAGCTATGAGCATGTATTCGAATCTAACACCGCAGGGATCACCATTCAAGCACCTCAATTAGATGTGAACACAGTGGCTGCTGGAGGCGGTTCTCGATTATTTTTTCGATCCGGAATGTTTGTGGTAGGACCTGAGAGTGCAGGAGCCCATCCTGGTCCG…
TRINITY_DN55290_c0_g1_i3	GGTTTTTTTATTTCTTTTTTTTGAAGGCTTGTAAGGAACTTTTTTAGAGTGGTGGGATGGGGGGGGGGGTAAAAAGTTGCTAGAAGGAATCGTCCATGTATATATTACTATGGTCTATTTCGTAATAATATTCGAACGTTATCAATACCATCCCCTCCCCCCCCCCGCCCCCACAGCACACTGAAGAACTGCCCTATTTACGCTACTGGAGAGAATTACCATATAGCAGAAAATTATAATTAAAATTATGAATCATACGTATTCTAACAAAAAAAAAGAAGTTGTTTTTGATTTCACAAATTATTATATTCTTAATTTCTAAAAAAAAAAAAAAAAAAAAAAAAAAAAAAAAGAGACGAAAATACAAAACAAAATCCAATGCTAAAACTGGCCTAATAA…
TRINITY_DN55290_c1_g1_i4	ATGCAACAGCAGTCCGTCCTGGACTTCCTATTAAAAAATCTCCGAGCGGACATCAGACTCCTAATCATTCCGGCAAAATGTCCGGTGAATTATCCATCATCTTGGGTACTACGGATTTCTCGGGAAGTTCGTCGGATAATGTTTTGCTAGATTTGGGTGGAGGTAATAGTTCAGAAACCACTGCGCCGACTTTATCGGATTTCGCTCAATACGTATTGAGGGAGATATGTAATCAAGAATGGGTACTAGATCGGTGCTTGAAAAAACCAGAAACTCTGTGTCGTCCTGATATGCTACTCGACCAAATGCTCACGCCTAAACAGGCGCAGCGACTTCTGCATATGATTTGCTATCCGGAAATAGCGGCTTCAACTGATAATTGCTTAGATCATAAAAACA…
TRINITY_DN55231_c0_g1_i2	CGATCGGCGAAAGAGAACTCGCCAGAGGCGCGCAACCATGGTGCACGTTAGCTTCTACAGGAACTATGGTAAGACCTTCAAGAAACCCCGCCGTCCTTACGAGAAGGAACGTCTTGACGCAGAGCTTAAGCTTGTCGGAGAGTACGGTCTCCGATGCAAGCGTGAACTCTGGAGGGTCCAGTACGCCCTCAGCCGTATCCGTAATGCGGCCAGGGAGCTTTTGACACTTGATGAGAAGAACCCTAAGCGGATCTTCGAGGGTGAGGCACTTCTTCGCCGCATGCACCGCTATGGACTTCTTGATGATAGTCAGAACAAGCTTGATTATGTGCTTGCGTTGACTGTGGAGAACTTTCTCGAGCGAAGGCTTCAGACTATTGTGTTTAAGTCTGGCATGGC…
TRINITY_DN55231_c0_g2_i1	CGTCTTGATGCGGAGCTGAAGCTTGTTGGAGAGTATGGTCTCCGTTGCAAGCGTGAACTTTGGAGGGTTCAATATGCTCTGAGCCGTATCCGTAATGCAGCTAGGGAACTTTTGACTCTTGATGAGAAGAACCCGAAGCGGATCTTCGAGGGTGAGGCCCTTCTTCGCCGCATGCACCGTTATGGTCTTCTTGATGAGAACCAGAACAAACTTGATTATGTGCTTGCCCTTACCGTCGAAAACTTTCTTGAGCGAAGGCTCCAGACCCTTGTGTTTAAGTCTGGAATGGCAAAGTCCATTCACCATGCCAGAGTTCTTATCCGCCAACGCCACATCAGGGTTGGAAGGCAAGTGGTTAATGTCCCCTCCTTCATGGTGAGGTTAGAGAGTGCGAAGCAC…
TRINITY_DN55213_c0_g1_i1	ATCAGAAAGAGGGGAGAGAAGAAGAAGAAGAAGGAGACAGTAGCGGTTGTCAATGGCAACCTTCTCCTTCTCCCTCTCCACTTCTCCTCTTCCTCTCAAGCGCCTCTCTTTTTCATCCCTACCAACTTTTCGTTCCATCAAAATTCCTAATAAAACTTCAACCTTACGAACTGCTTCAATTTTTGCTTCTTCAGCATCTTCCTTTGATGGTTTCAGTGCGAGCAATCAGAATTCTAGATCCAAGAAATCAGTCCTCTCAAATTTGATCCAAGAGATAGAGCCTTTGGACGTCAGCCTTATTCAAAAAGATGTACCGCCCACAACCATTGATGCAATGAAAAGAACTATATCAGGCATGTTGGGCTTGCTTCCATCTGACCAGTTTCAAGTTCTAATTGA…
TRINITY_DN55228_c0_g1_i1	ATGAAAGCATTTCAATTAAACGTCTTAAGAATTGTCGCAATAATTTATTGTGCTTCAATCGGAATTGTAGAAGTGTTCGGTACTCCCAAAAAGCACAAGGCATCTGATGGCCGGGAATATCTTATTGAAACCGAATACGAGTATAACTGGTTCGAAGCATTAAATGAGTGTAGACGACGCAATAGCCAACTCCTTATTATAGACTCCGAGGAAAAGAACACCGTGATTGTCAATCTATTGAAAGAAGTTGTTGGTAAACCTCAAAACCTATGGTTGGGTGGCAATGATGCTTACAGCGTTGATAAAGAGAGACC
TRINITY_DN55285_c0_g1_i1	ATGGATTAATGCTGTGTTTCAGAAATTTTGATATAGACAGAAGACTGAGTAATTTGGAGTCTGTTCTGGTCATTTTATTTCAGATGAGAATCTCCTGTCTAAATAATAAGAAATTCAAATTAAATTCCTTGTTTCATATGGTAGAGTTTCAATTTCCAGAATGTTATTCAAAAGGTCGTTCCAGTACGAATCATTATGTGAATCATATCATCTCTTTCAGAATATGTACTTGTTATTTAGGTATGGGGGATTCTCATTTGATGTAAAATGATGAGAACAGACTCTAGGTTACTTAGTCTTCTGTTTGTTTCAGAATTTTTGAAACACGGCATTAATCCATCTATGTATCCATTCATGATGTATCTCTTCTATTCTTTAGAATTGTTTGATGATGTTGTA…
TRINITY_DN55242_c0_g1_i15	TCGCCGCCGAACGTATTTTCGCGCGGGACATTTTCTCTTCATGTTCGCCGATCGGTACCCCTAGTGCCCGTCCACGTTGCGGGTACGCGTTACAATGGTGATCTATTTTCGCGACGGTGTAGCATGTTCTCGGAGCTGTGCCGAGAGACTTTACGTCGTGCTATCGCCTGTGCCCTACGAAGGCATTACGACGAGTCGAATCAGAGTCACAATGAAACTGGCGGTGGAAATAATCACGAAGTAAACGGGCAATTAACGTCGTCTCAGAATGCTAGTTCGCAAAATGCCAAAACGCAATCACCCAGAACGAAAGATGGTCAAACGCAGCAACAAATCGATAGAGAGGAAAGACTTAGAATAATTAAAGAAAAACAAAATGAAGAAAGACAACGAAAATTA…
TRINITY_DN55211_c0_g1_i3	GCCGTCAGCATCGGGGCCACCTACTTGTTCCTCAGCAAGAAACCAAAGGGCTGCTTGGATCCTGAAAACTTCAGGGATTTCAAATTAGTACAAAAAAAGCAGCTAAGCCATAACGTAGCGAAGTTCCGATTTGCTCTTCGTACGCCTACTTCTGTCCTGGGTCTGCCTATTGGGCAACACATTAGTTGCAGGGGAAAGGATAGTGTTGGAGAAGAAGTTGTCAAACCTTATACTCCAACTACTTTGGACTCGGATGTCGGGCACTTTGAACTTGTAATAAAGATGTATCCTCAAGGAAGAATGTCTCATCATTTCCGCGAGATGAAAGTCGGCGACTTCTTATCTGTAAAGGGCCCTAAGGGGCGCTTTAAGTATCAACCTGGACAGGTTAGAGCATTC…
TRINITY_DN55263_c0_g2_i1	GGAGCATTGTACAAAATTTTATAAACAACTGCAGCGCATAGTGACATAACGAATATGTAAGTAAATGTAAGTTCATAGCGCTGCTTCGCTTTCTTAAAATTGTTACAGCAGGTATAAATAGGTATTAATATAAATGAACTATTTCAAAATTAATATTGTTCGCAAAGTATATTAATAAAGTACTGACAAATAATTCACACACATGAAAGTCAGCAAAGAAGCAAATTTAAATATAGGTAAATGAATATTAATGAATACATAATGATGTATAAGCGAATTAAGATTAGATTAAAATATAGAG
TRINITY_DN55263_c0_g1_i6	AAAAAATAATAGATAGAAGTGATTAAGCGGTGGTTGTTGACTATTACTATTGTAAAATGAATTATTCGAAGAAGTTATTACTGATGATCAATCCAATTAATGCACATTGAATTAAAATAATATTGTGATGTTTAATGTATAATATGTAAAGTCCTCAATAATGAGGGATGATCATATTTACTACGATGTGTTTCATTTCGCTTCAAAATTTTGATTATTAAATAGGTTTTCAAGAAATGTGTTGAAAGTATGTTGCACGATCCAAAAATTTCATAATGCGTACGAAATACAATAAATATGGAGTTTTCCATGATTACTATTGACTCTCTACGTTCACTTTTGTTGTTTCTTCACTATTGTTTATCGCCGTCTTTTGGATTCGTTTCGCATTATTACTGA…
TRINITY_DN55270_c0_g1_i2	TGTTTTTGTTTGGTTGTTTTCTGTGCTCGAAAATTGTAAACTTTTGGTGCGATATAATCACTATTACTGTATTACTTTGAACTATTTTCAATTATTTCAATATCGTGGTAATTTTACGATTTGATTTTTGTATGTAATGATTGTAATACTATTATATATTACGAATATTTCTCTACTTAATGTAACCAAAGCAAACACCATTTCATCGGTATCAGTTTCGTGTTTGCATTGATAACAGAATATTCTTACATTTATGCTTACGTAGAATGCTATTATATTGAACCTGATGAATGACATGATATCGTGTTGTAATCGAGTAATATTTAATTTAACGTCATATTGACGAAAATACGATGATAAGGACATTAATCAGTTATAAAACGAACAACACATGACTTT…
TRINITY_DN55270_c0_g2_i1	GTTATTAAGTAATTCGATTAATACCGGTAAATTGTTAATTTCATAGGAAACATTCAGGTTAATGCTTTCAAACTTATATATTTGCTTTGAGACGTCGAAATCGTCATATTTTACAATCATTCGACACCATTTTTGTGTTTTAATATTTGCTTCATTATTTTATTTTAACGTCATGGTAGGGGATGCAATGATGCTTTTATGAAACTTACATACCATGTGATTACACGAGAATATTATATTTTGAAAGTAAAACAAATTCTACGTGAAGGAAAGCGTTATTAAAATTACTCGAACAGGAATCAGCATTGTATTCCTTCCTGAGATTATACAGTGATTTCCACTGGAGCCATGTGTTTGATAATTATTTTAAATTTTTTTATCAGGATGTCGTGACGAG
TRINITY_DN55274_c0_g1_i1	ATTGATGAAGTACAAACCGGCGGCGGTGGTACTGGCAAAATGTGGTGCCATGAATACTTCAACTTGGAAACTCCTCCAGATGTTGTCACTTTCAGTAAAAAAATGCAATTGGGTGGCTACTTCCATAACACCAGTTTCCGTCCCAAAGAAGCTTATCGTATTTTCAATACCTGGATGGGAGAACCCGCTAAAATCCTTATGCTCGAACAGGTTATCAAGACCATCAAGAAGGACAACCTACTCGATCAAGTCAACAGATCCGGTAAGGTATTGAAGTCTGGTCTCTTGGAATTGGAAAAGGAATTCCCCACCATTATCAACTCAACTAGAGGTCGTGGCACCTTCTTGGCTTTCAACTGCAAGAATACTCAAACCCGTGATGATATTATTAATAAATTT…
TRINITY_DN55222_c0_g1_i1	CTCTCATCGGGTTTCGCCATGCAATCTCTCCGCTCCTTCTCCCCCCTCCCCCTCCCCTCTTCCAGACACCGCCACCGCCGCCGCCCGTCTCCGGCGATCCGCGCCTCCTCCGCCACCGTCGCCTCTCCGAGGCGCGAGACCGATCCTAAGAAGCGGGTGGTGATAACGGGGATGGGGCTCGTGTCGGTGTTCGGGAATGACGTGGACAAGTTCTACGAGAGGCTTCTCGAAGGCGAGAGCGGGATCGGGCTCATCGACCGATTCGATGCGTCGAAGTTTCCAACGAGGTTTGCCGGCCAGATCCGGGGGTTCAGCTCGGAGGGGTACATCGATGGGAAGAACGATCGGAGATTGGACGATTCCTTGAGGTATTGCATTGTTAGCGGGAAGAAGGCGCTC…
TRINITY_DN55245_c0_g1_i1	CTACAGTTTTCCTTAAGAAAACCATTAAATATGTTATGGATGAACGTGTCAAGTCGGGTTTGAAACGTAATGATCTCATAGATATTTTGGTTAATTTCCGTAAAGAAGCTGAAACCGATAAGACTCATTTTGCCAACGATATGGAATCGGTTATAGCCCAAGCGGCTATATTCTTCTCAGCTGGTTTTGAAACATCCTCGGGCACTATGTCGTTCGCTTTATACGAATTGGCCAAGCATCCAGAAGTGCAACAACGAGCACGCGAGGAGATACGTGAGGCTCTGCAAAATAGTGAAAATGGCGAATTGTCCTATGAACAGCTAAACGATTTGAAATATTTGCACAATGTAATCCTGGAAGTATTACGTTTTTATCCACCGCTACCTTTCCTAGACCGTG…
TRINITY_DN55295_c0_g1_i16	GAGTATTGTTCGCGATTACAATCGTCAGATGCGATCGTCTGAGTTTTGACGATAGTCGATTTATTTTTAATTTATAATATAATTTTTTTTAAATCGTCAGTATTTTATTCGTATCAAGTTCATTTCGGTAACTTCTTTTATCTTCTGTGTTACGTTCCATTGTTCGCGAGTTTCGATGAACGCGCATGACCGTAAAAAAGAAGCGGTACGCTATCAGCAAACTTGAACGTTATGCATTAGTCGTTGAAGTAATCTTGTTGCTCTTCAGCTGTTAACTTGGTCGATGTTTTGTACTGTATTGTTTAAATGCAACGAAAATATAAATAAATCGCCAAAAGTGATGCCGTTAGCCGGGCTACATGATACTTTGGATCCATGGCAGCGAATACAAATAAAGGA…
TRINITY_DN55295_c0_g2_i1	GAAATAAATTATACTCGTTTGGAGTGTGGAATTGTTGAACGAAACGTCGGCGTCGCGTCTTCGTTTTCGAGAGAGAGAGAGAGAGTGAGAAAGAAAGAGAGAAAAGGAATCAAGAATGAAAAAAATCAACTCGAACGGTGACTCGATTAGAAACTGCAAATAAACTGTTTCCGGGTGCTTTGAATAATGGATGAATTTAATTTATGAAATAATTTGTTACGGTCCATGTTTCAGGAGCGGACGGTATGAACGAAATTAAAACGCACCCGTTTTTCTCGACCATCGATTGGGATAAGCTGTACCATAAGCAAATCGAACCGCCTTTCAAACCAGCCGTCAGTCGTGCCGAC
TRINITY_DN55262_c0_g1_i1	CGCCGTACTCGGGATCGTTGACGTCGATCACCAGCAGCGGGTGGCCGAGCATGCCGACGGCGGCGTGGATCACGTCATGGAATTCACGGTCGGCGATCAGCGCCTTGGCTTCGCCATGCTGCAGCATGAAGGCGATGGCCTCGGCGTCCAGGCGCACGTTGAGGGTGTTGAGCACGGCACCGATCATCGGCACGCCGAAGTGCGCCTCGAGCATCTCCGGGATGTTCGGCAGCATCGCCGCCACCGTGTCGCCTTTCTTGATGCCGCGGCCGGCCAGGGCCGAGGCCAGGCGGCGGCAGCGCGCATAGGTCTGGGCCCAGTCGCGGCGTACGGCGCCGTGCACCACCGCCGGGTAGTGCGGGTACACCGCCGCCGTGCGCTCGATGAAGCTCAGCGGGC…
TRINITY_DN55262_c0_g2_i1	GCTGCAGCATGGCGAAGCCAAGGTGGTGATCGCCGACCGCGAGTTCTTCGATGTGATCCACGCCGCCATCGGCATGCTCGACCACCCGCCGCTGGTGATCGACGTCGACGACCCCGAGTACGGCGAGGGCCAGGCGGTCAGCGACCTGGACTACGAGGCCTTCCTCGCCGAGGGCGACCCGGAATTTGCCTGGCAGTGGCCGGAAGACGAGTGGCAGGCCATCAGCCTCAACTACACATCCGGCACCACCGGCAACCCCAAGGGCGTGGTCTATCACCACCGTGGCGCTTTCCTCAACGCCATGGGCAACCAGATGACCTGGGCCATGGGCAACCACCCGGTCTACCTGTGGACGCTGCCGATGTTCCACTGCAACGGCT
TRINITY_DN55262_c0_g3_i2	GCCGTACACATGGGTGACATGGATGCCCATCTCCTCCACCGCGCCGATCACCTTCGCCGGCGGCGCGGCGCCGGCGACCATGGCCTTGACCGGGTGATCGATGGCCGCCTTGGCTTCGGCCGGCATATTCACCAGGGCGTTGAGCACGATGGGCGCGCCGCACAGGTGGGTGACCTGTTCGTCGCGGATCAGGGTGAGGATCTTCGCCGGGTCGACGCGGCGCAGGAACACATGCACGCCAGCCAGTGCGGTGATCGTCCAGGGGTAGCACCAGCCATTGCAGTGAAACATCGGCAGGGTCCACAGGTAGACCGGGTGGTTGCCCATGGCCCAGGTCATCTGGTTGCCCATGGCGTTGAGGAAGGCGCCGCGGTGGTGATAGACCACGCCCTTGGGGTT…
TRINITY_DN55212_c0_g1_i4	TTACGAAGCACTACGATCGTGTATGGGTAGTTCGATAACACCTAGTACGAAGTGATAATTAGGCATATTCGTGTCACACTCAACGCCGAAAGAAAATTGTTTCTAGATTTAAAAAATCATGAAATAGTTATGAATACTTTTTCTACGTGATAATCAAATAGTGTTTATTGCAATTTGAAATTGGTGATAACAGTTCTTACAGGCACTTTGCTCAAATATAGAGCGGTGCCTGTGTGGTTCGCGTGTTTAATGCTAATCATTTTTCAATAAAAGCACACCGTCATTTTCTTGGAATTATGTACGCGTCCGGTGTTCGTTCACGATGCGCCAGCGCAGTTCGACATCAGTCCTGGAAAAATGGGAGATAAATGGCTGGTTTCGTGCTTAGGCGTGTTATAC…
TRINITY_DN55291_c0_g1_i2	AGTTTTCTCAGTTTAACTAGGCATGTGCGCGATTTTTGTCGTATTATGAGGCACAAGAATAATGCAATCTTACGACGCGGGTTAATATTTACGAGTTAAAAAAATTTCACGTTGTGTATAAATTCGAATAGCCATGAGACTAACACGTCTATAGAAGATAATTGTTATTAAGTCGACAGAAGCCAAAGCCAAGTTTCATCTTTATTAAGAGAACTCGAAAAATTATATGTAGTTTTGTTAGTCCGTAAATATTTACCGATCCCGTTGGTCGCTTGTTTAACCGGTGAATGTTCGCGTTTCGAATCCAAGGGTTAATACTATTATTCAGACGTATTACTAATTGGAGTAATTGATTTCGTCTGAGTAAAGGCATAAGGAAATAAAAGCGTCAAGGTTTGT…
[truncated: 54,589 more rows]
